# Supplementary material for: Crystal structure of 4-[(2-hy­droxy-3-meth­oxy­benz­yl)amino]­benzoic acid hemihydrate
Source: Acta Crystallogr E Crystallogr Commun. 2019 Jan 8;75(Pt 2):159–62. doi: 10.1107/S2056989018018455 (PMC6362667; doi:10.1107/S2056989018018455)
Supplement: Supplementary file 1 [file e-75-00159-sup1.cif]

##############################################################################
#                                                                            #
# This CIF contains the data in a paper accepted for publication in          #
# Acta Crystallographica Section E. It conforms to the requirements of       #
# Notes for Authors for Acta Crystallographica Section E, and has been       #
# peer reviewed under the auspices of the IUCr Commission on Journals.       #
#                                                                            #
# Full details of the Crystallographic Information File format               #
# are given in the paper "The Crystallographic Information File (CIF):       #
# a New Standard Archive File for Crystallography" by S. R. Hall, F. H.      #
# Allen and I. D. Brown [Acta Cryst. (1991), A47, 655-685].                  #
#                                                                            #
# The current version of the core CIF dictionary is obtainable from          #
# ftp://ftp.iucr.org/pub/cif_core.dic.                                       #
#                                                                            #
# Software is freely available for graphical display of the structure(s)     #
# in this CIF. For information consult the CIF software page                 #
# http://www.iucr.org/resources/cif/software.                                #
#                                                                            #
# This file may be used for bona fide research purposes within the           #
# scientific community so long as proper attribution is given to the journal # 
# article from which it was obtained.                                        #
#                                                                            #
##############################################################################
data_I
_database_code_depnum_ccdc_archive 'CCDC 1888072'
_audit_creation_method     'SHELXL-2018/3'
_journal_date_recd_electronic     2018-11-29
_journal_date_accepted     2018-12-29
_journal_name_full     'Acta Crystallographica, Section E'
_journal_year     2019
_journal_volume     75
_journal_issue      2
_journal_page_first     159
_journal_page_last     162
_journal_paper_category     GO
_journal_paper_doi     10.1107/S2056989018018455
_journal_coeditor_code     LD2147
_publ_contact_author_name     'Turganbay Iskenderov'
_publ_contact_author_address
;
National Taras Shevchenko University, Department of Chemistry, Volodymyrska str.
64, 01601 Kyiv,
Ukraine
;
_publ_contact_author_email     'tiskenderov@ukr.net, faizichemiitg@gmail.com'
_publ_contact_author_fax     ?
_publ_contact_author_phone     ?
_publ_section_title
;
Crystal structure of 4-[(2-hydroxy-3-methoxybenzyl)amino]benzoic acid
hemihydrate
;
_publ_section_title_footnote     .
loop_
    _publ_author_name
    _publ_author_footnote
    _publ_author_address
    'Kamaal, Saima' .
;
Department of Applied Chemistry, Faculty of Engineering & Technology,
Aligarh Muslim University, Aligarh UP 202 002,
India
;
    'Faizi, Md. Serajul Haque' .
;
Department of Chemistry, Langat Singh College, B. R. A. Bihar University,
Muzaffarpur, Bihar 842 001,
India
;
    'Ali, Arif' .
;
Department of Applied Chemistry, Faculty of Engineering & Technology,
Aligarh Muslim University, Aligarh UP 202 002
India
;
    'Ahmad, Musheer' .
;
Department of Applied Chemistry, Faculty of Engineering & Technology,
Aligarh Muslim University, Aligarh UP 202 002
India
;
    'Gupta, Mayank' .
;
Department of Chemistry, Indian Institute of Technology Kanpur 208016 UP
India
;
    'Dege, Necmi' .
;
Ondokuz May\?is University, Arts and Sciences Faculty, Department of Physics,
55139 Samsun,
Turkey
;
    'Iskenderov, Turganbay' .
;
National Taras Shevchenko University, Department of Chemistry, Volodymyrska str.
64, 01601 Kyiv,
Ukraine
;
_publ_section_synopsis
;
In the crystal, the system of O---H...O  hydrogen bonds, including bridging
water molecules residing on crystallographic twofold axes, results in a
two-dimensional layered structure. Within the layers, there are also weak
N---H...<i>\p</i> interactions involving the vanilline benzene ring.
;
_chemical_name_systematic
;
4-[(2-Hydroxy-3-methoxybenzyl)amino]benzoic acid hemihydrate
;
_chemical_name_common     ?
_chemical_formula_moiety     '2(C15 H15 N O4), H2 O'
_chemical_formula_sum     'C30 H32 N2 O9'
_chemical_formula_iupac     '2C15 H15 N O4, H2 O'
_chemical_formula_weight     564.57
_chemical_melting_point     ?
_space_group_crystal_system     monoclinic
_space_group_name_H-M_alt     'C 2/c'
_space_group_name_Hall     '-C 2yc'
loop_
    _space_group_symop_operation_xyz
    'x, y, z'
    '-x, y, -z+1/2'
    'x+1/2, y+1/2, z'
    '-x+1/2, y+1/2, -z+1/2'
    '-x, -y, -z'
    'x, -y, z-1/2'
    '-x+1/2, -y+1/2, -z'
    'x+1/2, -y+1/2, z-1/2'
_cell_length_a     24.742(3)
_cell_length_b     5.5002(6)
_cell_length_c     19.387(2)
_cell_angle_alpha     90
_cell_angle_beta     98.292(6)
_cell_angle_gamma     90
_cell_volume     2610.8(5)
_cell_formula_units_Z     4
_cell_measurement_reflns_used     6409
_cell_measurement_theta_min     2.50
_cell_measurement_theta_max     28.17
_cell_measurement_temperature     296(2)
_exptl_crystal_description     prism
_exptl_crystal_colour     colorless
_exptl_crystal_size_max     0.45
_exptl_crystal_size_mid     0.34
_exptl_crystal_size_min     0.14
_exptl_crystal_density_diffrn     1.436
_exptl_crystal_density_meas     ?
_exptl_crystal_density_method     ?
_exptl_crystal_F_000     1192
_exptl_absorpt_coefficient_mu     0.107
_exptl_absorpt_correction_type     multi-scan
_exptl_absorpt_process_details
;
(SADABS; Bruker, 2014)
;
_diffrn_ambient_temperature     296(2)
_diffrn_source     ?
_diffrn_radiation_type     MoK\a
_diffrn_radiation_wavelength     0.71073
_diffrn_measurement_device_type     'Bruker APEXII CCD'
_diffrn_measurement_method     '\f and \w scans'
_diffrn_detector_area_resol_mean     ?
_diffrn_reflns_number     16146
_diffrn_reflns_av_R_equivalents     0.0652
_diffrn_reflns_av_unetI/netI     0.0402
_diffrn_reflns_theta_min     2.880
_diffrn_reflns_theta_max     25.999
_diffrn_reflns_theta_full     25.242
_diffrn_measured_fraction_theta_max     0.998
_diffrn_measured_fraction_theta_full     0.998
_diffrn_reflns_limit_h_min     -30
_diffrn_reflns_limit_h_max     30
_diffrn_reflns_limit_k_min     -6
_diffrn_reflns_limit_k_max     6
_diffrn_reflns_limit_l_min     -23
_diffrn_reflns_limit_l_max     23
_reflns_number_total     2570
_reflns_number_gt     2138
_reflns_threshold_expression     'I > 2\s(I)'
_refine_ls_structure_factor_coef     Fsqd
_refine_ls_matrix_type     full
_refine_ls_R_factor_all     0.0521
_refine_ls_R_factor_gt     0.0417
_refine_ls_wR_factor_gt     0.0989
_refine_ls_wR_factor_ref     0.1073
_refine_ls_goodness_of_fit_ref     1.054
_refine_ls_restrained_S_all     1.054
_refine_ls_number_reflns     2570
_refine_ls_number_parameters     203
_refine_ls_number_restraints     1
_refine_ls_hydrogen_treatment     mixed
_refine_ls_weighting_scheme     calc
_refine_ls_weighting_details
              'w=1/[\s^2^(Fo^2^)+(0.0366P)^2^+3.8398P] where P=(Fo^2^+2Fc^2^)/3'
_atom_sites_solution_hydrogens     mixed
_atom_sites_solution_primary     ?
_atom_sites_solution_secondary     ?
_refine_ls_shift/su_max     0.000
_refine_ls_shift/su_mean     0.000
_refine_diff_density_max     0.257
_refine_diff_density_min     -0.218
_refine_ls_extinction_method     none
_refine_ls_extinction_coef     .
loop_
    _atom_type_symbol
    _atom_type_description
    _atom_type_scat_dispersion_real
    _atom_type_scat_dispersion_imag
    _atom_type_scat_source
    'C' 'C' 0.0033 0.0016
                         'International Tables Vol C Tables 4.2.6.8 and 6.1.1.4'
    'H' 'H' 0.0000 0.0000
                         'International Tables Vol C Tables 4.2.6.8 and 6.1.1.4'
    'N' 'N' 0.0061 0.0033
                         'International Tables Vol C Tables 4.2.6.8 and 6.1.1.4'
    'O' 'O' 0.0106 0.0060
                         'International Tables Vol C Tables 4.2.6.8 and 6.1.1.4'
_computing_data_collection
;
APEX2 (Bruker, 2014)
;
_computing_cell_refinement
;
SAINT (Bruker, 2014)
;
_computing_data_reduction
;
SAINT (Bruker, 2014)
;
_computing_structure_solution
;
SHELXT2014 (Sheldrick, 2015a)
;
_computing_structure_refinement
;
SHELXL2018 (Sheldrick, 2015b)
;
_computing_molecular_graphics
;
SHELXTL (Sheldrick, 2008)
;
_computing_publication_material
;
SHELXTL (Sheldrick, 2008)
;
loop_
    _atom_site_type_symbol
    _atom_site_label
    _atom_site_fract_x
    _atom_site_fract_y
    _atom_site_fract_z
    _atom_site_U_iso_or_equiv
    _atom_site_adp_type
    _atom_site_calc_flag
    _atom_site_occupancy
    _atom_site_disorder_assembly
    _atom_site_disorder_group
    O O2 0.95635(5) 0.7070(2) 0.67260(6) 0.0206(3) Uani d 1 . .
    O O5 0.500000 0.7903(3) 0.750000 0.0222(4) Uani d 1 . .
    O O1 0.97314(5) 1.0831(2) 0.59182(6) 0.0238(3) Uani d 1 . .
    O O3 0.56242(5) 0.2504(2) 0.65933(7) 0.0271(3) Uani d 1 . .
    O O4 0.58989(5) 0.6076(3) 0.70737(8) 0.0347(4) Uani d 1 . .
    N N1 0.81774(6) 0.2583(3) 0.63512(8) 0.0197(3) Uani d 1 . .
    C C14 0.74975(6) 0.5056(3) 0.68083(8) 0.0168(3) Uani d 1 . .
    H H14 0.775566 0.623501 0.696467 0.020 Uiso calc 1 . .
    C C9 0.76511(6) 0.2985(3) 0.64627(8) 0.0158(3) Uani d 1 . .
    C C12 0.65625(6) 0.3621(3) 0.66873(8) 0.0174(4) Uani d 1 . .
    C C15 0.59858(7) 0.3981(3) 0.67792(9) 0.0194(4) Uani d 1 . .
    C C7 0.86973(6) 0.6259(3) 0.60621(9) 0.0177(4) Uani d 1 . .
    C C10 0.72476(7) 0.1239(3) 0.62307(9) 0.0181(4) Uani d 1 . .
    H H10 0.734254 -0.014204 0.599877 0.022 Uiso calc 1 . .
    C C13 0.69600(7) 0.5340(3) 0.69160(8) 0.0174(3) Uani d 1 . .
    H H13 0.686232 0.671711 0.714756 0.021 Uiso calc 1 . .
    C C5 0.92543(7) 0.9565(3) 0.57298(9) 0.0187(4) Uani d 1 . .
    C C6 0.91728(6) 0.7641(3) 0.61739(8) 0.0175(4) Uani d 1 . .
    C C2 0.83105(7) 0.6781(3) 0.54820(9) 0.0206(4) Uani d 1 . .
    H H2 0.799081 0.587223 0.539822 0.025 Uiso calc 1 . .
    C C8 0.86335(6) 0.4187(3) 0.65624(9) 0.0184(4) Uani d 1 . .
    H H8A 0.896629 0.323016 0.662065 0.022 Uiso calc 1 . .
    H H8B 0.859392 0.487346 0.701326 0.022 Uiso calc 1 . .
    C C4 0.88690(7) 1.0051(3) 0.51542(9) 0.0220(4) Uani d 1 . .
    H H4 0.892432 1.131150 0.485232 0.026 Uiso calc 1 . .
    C C11 0.67166(7) 0.1554(3) 0.63432(9) 0.0182(4) Uani d 1 . .
    H H11 0.645659 0.037923 0.618889 0.022 Uiso calc 1 . .
    C C3 0.83997(7) 0.8641(3) 0.50316(9) 0.0236(4) Uani d 1 . .
    H H3 0.814245 0.895045 0.464242 0.028 Uiso calc 1 . .
    C C1 0.98495(8) 1.2765(3) 0.54726(10) 0.0262(4) Uani d 1 . .
    H H1A 0.986748 1.213811 0.501435 0.039 Uiso calc 1 . .
    H H1B 1.019360 1.348797 0.565539 0.039 Uiso calc 1 . .
    H H1C 0.956674 1.397043 0.544826 0.039 Uiso calc 1 . .
    H H5 0.5159(12) 0.891(5) 0.7772(13) 0.076(10) Uiso d 1 . .
    H H1 0.8246(9) 0.120(4) 0.6076(12) 0.038(6) Uiso d 1 . .
    H H2A 0.9900(10) 0.771(5) 0.6651(13) 0.050(7) Uiso d 1 . .
    H H4A 0.5536(12) 0.630(6) 0.7145(15) 0.073(9) Uiso d 1 . .
loop_
    _atom_site_aniso_label
    _atom_site_aniso_U_11
    _atom_site_aniso_U_22
    _atom_site_aniso_U_33
    _atom_site_aniso_U_12
    _atom_site_aniso_U_13
    _atom_site_aniso_U_23
    O2 0.0122(6) 0.0235(7) 0.0262(6) -0.0025(5) 0.0029(5) 0.0043(5)
    O5 0.0150(8) 0.0244(10) 0.0277(10) 0.000 0.0043(7) 0.000
    O1 0.0199(6) 0.0212(7) 0.0313(7) -0.0052(5) 0.0067(5) 0.0063(5)
    O3 0.0136(6) 0.0270(7) 0.0411(8) -0.0032(5) 0.0055(5) -0.0011(6)
    O4 0.0173(7) 0.0366(8) 0.0524(9) 0.0000(6) 0.0127(6) -0.0187(7)
    N1 0.0137(7) 0.0186(7) 0.0280(8) -0.0020(6) 0.0071(6) -0.0034(6)
    C14 0.0150(8) 0.0163(8) 0.0191(8) -0.0038(6) 0.0020(6) -0.0007(6)
    C9 0.0132(7) 0.0169(8) 0.0173(8) 0.0001(6) 0.0025(6) 0.0030(6)
    C12 0.0148(8) 0.0192(8) 0.0184(8) 0.0004(7) 0.0037(6) 0.0024(7)
    C15 0.0166(8) 0.0220(9) 0.0201(8) 0.0010(7) 0.0042(6) 0.0013(7)
    C7 0.0156(8) 0.0184(8) 0.0207(8) 0.0012(7) 0.0084(6) -0.0023(7)
    C10 0.0176(8) 0.0145(8) 0.0224(8) 0.0004(7) 0.0035(7) -0.0002(7)
    C13 0.0176(8) 0.0172(8) 0.0178(8) 0.0012(7) 0.0039(6) -0.0011(7)
    C5 0.0161(8) 0.0180(8) 0.0236(9) 0.0000(7) 0.0083(7) -0.0010(7)
    C6 0.0149(8) 0.0187(8) 0.0198(8) 0.0030(7) 0.0057(6) -0.0020(7)
    C2 0.0159(8) 0.0232(9) 0.0230(9) -0.0007(7) 0.0038(7) -0.0033(7)
    C8 0.0116(7) 0.0196(9) 0.0246(9) -0.0012(7) 0.0043(6) 0.0003(7)
    C4 0.0249(9) 0.0215(9) 0.0211(9) 0.0028(7) 0.0082(7) 0.0034(7)
    C11 0.0157(8) 0.0150(8) 0.0239(9) -0.0040(6) 0.0026(6) 0.0009(7)
    C3 0.0217(9) 0.0287(10) 0.0202(9) 0.0018(8) 0.0025(7) -0.0001(7)
    C1 0.0290(10) 0.0180(9) 0.0351(10) -0.0029(8) 0.0159(8) 0.0043(8)
_geom_special_details
;
 All esds (except the esd in the dihedral angle between two l.s. planes)
 are estimated using the full covariance matrix.  The cell esds are taken
 into account individually in the estimation of esds in distances, angles
 and torsion angles; correlations between esds in cell parameters are only
 used when they are defined by crystal symmetry.  An approximate (isotropic)
 treatment of cell esds is used for estimating esds involving l.s. planes.
;
loop_
    _geom_bond_atom_site_label_1
    _geom_bond_atom_site_label_2
    _geom_bond_site_symmetry_2
    _geom_bond_distance
    _geom_bond_publ_flag
    O2 C6 . 1.371(2) ?
    O2 H2A . 0.93(3) ?
    O5 H5 . 0.823(17) ?
    O5 H5 2_656 0.823(17) ?
    O1 C5 . 1.374(2) ?
    O1 C1 . 1.427(2) ?
    O3 C15 . 1.224(2) ?
    O4 C15 . 1.317(2) ?
    O4 H4A . 0.94(3) ?
    N1 C9 . 1.368(2) ?
    N1 C8 . 1.445(2) ?
    N1 H1 . 0.96(2) ?
    C14 C13 . 1.384(2) ?
    C14 C9 . 1.401(2) ?
    C14 H14 . 0.9300 ?
    C9 C10 . 1.411(2) ?
    C12 C13 . 1.390(2) ?
    C12 C11 . 1.399(2) ?
    C12 C15 . 1.477(2) ?
    C7 C6 . 1.391(2) ?
    C7 C2 . 1.398(2) ?
    C7 C8 . 1.519(2) ?
    C10 C11 . 1.374(2) ?
    C10 H10 . 0.9300 ?
    C13 H13 . 0.9300 ?
    C5 C4 . 1.385(2) ?
    C5 C6 . 1.397(2) ?
    C2 C3 . 1.383(3) ?
    C2 H2 . 0.9300 ?
    C8 H8A . 0.9700 ?
    C8 H8B . 0.9700 ?
    C4 C3 . 1.388(3) ?
    C4 H4 . 0.9300 ?
    C11 H11 . 0.9300 ?
    C3 H3 . 0.9300 ?
    C1 H1A . 0.9600 ?
    C1 H1B . 0.9600 ?
    C1 H1C . 0.9600 ?
loop_
    _geom_angle_atom_site_label_1
    _geom_angle_atom_site_label_2
    _geom_angle_atom_site_label_3
    _geom_angle_site_symmetry_1
    _geom_angle_site_symmetry_3
    _geom_angle
    _geom_angle_publ_flag
    C6 O2 H2A . . 109.7(15) ?
    H5 O5 H5 . 2_656 96(4) ?
    C5 O1 C1 . . 117.37(14) ?
    C15 O4 H4A . . 113.6(19) ?
    C9 N1 C8 . . 125.37(15) ?
    C9 N1 H1 . . 117.7(13) ?
    C8 N1 H1 . . 116.7(13) ?
    C13 C14 C9 . . 119.78(15) ?
    C13 C14 H14 . . 120.1 ?
    C9 C14 H14 . . 120.1 ?
    N1 C9 C14 . . 122.47(15) ?
    N1 C9 C10 . . 119.03(15) ?
    C14 C9 C10 . . 118.50(14) ?
    C13 C12 C11 . . 118.44(15) ?
    C13 C12 C15 . . 121.46(15) ?
    C11 C12 C15 . . 120.06(15) ?
    O3 C15 O4 . . 123.39(15) ?
    O3 C15 C12 . . 123.62(16) ?
    O4 C15 C12 . . 112.98(15) ?
    C6 C7 C2 . . 118.60(16) ?
    C6 C7 C8 . . 118.28(15) ?
    C2 C7 C8 . . 123.08(15) ?
    C11 C10 C9 . . 120.84(15) ?
    C11 C10 H10 . . 119.6 ?
    C9 C10 H10 . . 119.6 ?
    C14 C13 C12 . . 121.73(15) ?
    C14 C13 H13 . . 119.1 ?
    C12 C13 H13 . . 119.1 ?
    O1 C5 C4 . . 125.57(16) ?
    O1 C5 C6 . . 114.50(15) ?
    C4 C5 C6 . . 119.92(16) ?
    O2 C6 C7 . . 118.78(15) ?
    O2 C6 C5 . . 120.42(15) ?
    C7 C6 C5 . . 120.79(15) ?
    C3 C2 C7 . . 120.46(16) ?
    C3 C2 H2 . . 119.8 ?
    C7 C2 H2 . . 119.8 ?
    N1 C8 C7 . . 115.22(14) ?
    N1 C8 H8A . . 108.5 ?
    C7 C8 H8A . . 108.5 ?
    N1 C8 H8B . . 108.5 ?
    C7 C8 H8B . . 108.5 ?
    H8A C8 H8B . . 107.5 ?
    C5 C4 C3 . . 119.45(16) ?
    C5 C4 H4 . . 120.3 ?
    C3 C4 H4 . . 120.3 ?
    C10 C11 C12 . . 120.71(15) ?
    C10 C11 H11 . . 119.6 ?
    C12 C11 H11 . . 119.6 ?
    C2 C3 C4 . . 120.72(16) ?
    C2 C3 H3 . . 119.6 ?
    C4 C3 H3 . . 119.6 ?
    O1 C1 H1A . . 109.5 ?
    O1 C1 H1B . . 109.5 ?
    H1A C1 H1B . . 109.5 ?
    O1 C1 H1C . . 109.5 ?
    H1A C1 H1C . . 109.5 ?
    H1B C1 H1C . . 109.5 ?
loop_
    _geom_torsion_atom_site_label_1
    _geom_torsion_atom_site_label_2
    _geom_torsion_atom_site_label_3
    _geom_torsion_atom_site_label_4
    _geom_torsion_site_symmetry_1
    _geom_torsion_site_symmetry_2
    _geom_torsion_site_symmetry_3
    _geom_torsion_site_symmetry_4
    _geom_torsion
    _geom_torsion_publ_flag
    C8 N1 C9 C14 . . . . -0.4(3) ?
    C8 N1 C9 C10 . . . . -179.51(15) ?
    C13 C14 C9 N1 . . . . -178.88(15) ?
    C13 C14 C9 C10 . . . . 0.2(2) ?
    C13 C12 C15 O3 . . . . -179.11(16) ?
    C11 C12 C15 O3 . . . . 3.0(3) ?
    C13 C12 C15 O4 . . . . 1.8(2) ?
    C11 C12 C15 O4 . . . . -176.06(15) ?
    N1 C9 C10 C11 . . . . 178.86(15) ?
    C14 C9 C10 C11 . . . . -0.3(2) ?
    C9 C14 C13 C12 . . . . -0.3(2) ?
    C11 C12 C13 C14 . . . . 0.3(2) ?
    C15 C12 C13 C14 . . . . -177.56(15) ?
    C1 O1 C5 C4 . . . . -2.0(2) ?
    C1 O1 C5 C6 . . . . 177.78(14) ?
    C2 C7 C6 O2 . . . . -177.34(14) ?
    C8 C7 C6 O2 . . . . 0.3(2) ?
    C2 C7 C6 C5 . . . . 2.2(2) ?
    C8 C7 C6 C5 . . . . 179.87(15) ?
    O1 C5 C6 O2 . . . . -3.0(2) ?
    C4 C5 C6 O2 . . . . 176.85(15) ?
    O1 C5 C6 C7 . . . . 177.53(14) ?
    C4 C5 C6 C7 . . . . -2.7(2) ?
    C6 C7 C2 C3 . . . . -0.2(2) ?
    C8 C7 C2 C3 . . . . -177.81(16) ?
    C9 N1 C8 C7 . . . . -83.9(2) ?
    C6 C7 C8 N1 . . . . -170.01(14) ?
    C2 C7 C8 N1 . . . . 7.6(2) ?
    O1 C5 C4 C3 . . . . -179.06(16) ?
    C6 C5 C4 C3 . . . . 1.2(2) ?
    C9 C10 C11 C12 . . . . 0.4(3) ?
    C13 C12 C11 C10 . . . . -0.4(2) ?
    C15 C12 C11 C10 . . . . 177.54(15) ?
    C7 C2 C3 C4 . . . . -1.3(3) ?
    C5 C4 C3 C2 . . . . 0.8(3) ?
loop_
    _geom_hbond_atom_site_label_D
    _geom_hbond_atom_site_label_H
    _geom_hbond_atom_site_label_A
    _geom_hbond_site_symmetry_A
    _geom_hbond_distance_DH
    _geom_hbond_distance_HA
    _geom_hbond_distance_DA
    _geom_hbond_angle_DHA
    _geom_hbond_publ_flag
    O5 H5 O2 4_656 0.823(17) 2.063(19) 2.8640(19) 164(3) yes
    O2 H2A O3 3 0.93(3) 1.82(3) 2.6844(17) 154(2) yes
    O4 H4A O5 . 0.94(3) 1.81(3) 2.6776(15) 153(3) yes
    N1 H1 Cg1 1_545 0.96(2) 2.40(2) 3.3008(18) 157(2) yes
_shelx_space_group_comment
;
The symmetry employed for this shelxl refinement is uniquely defined
by the following loop, which should always be used as a source of
symmetry information in preference to the above space-group names.
They are only intended as comments.
;
_shelx_estimated_absorpt_T_min     0.975
_shelx_estimated_absorpt_T_max     0.979
_shelx_hkl_file
;
  -1   1   0 2850.81  166.88
  -1   1   0 2714.33  172.78
   1  -1   0 2744.03  172.68
   1  -1   0 2849.31  167.18
  -2   2   0 1377.16   90.89
  -2   2   0 1100.49   79.09
  -2   2   0 1372.26   77.99
   2  -2   0 1231.08   88.59
   2  -2   0 1298.17   78.59
  -3   3   0   11.30    4.10
  -3   3   0   10.90    7.00
  -3   3   0   20.20    2.70
   3  -3   0   14.60    4.00
  -4   4   0  753.92   53.69
  -4   4   0  771.12   48.90
  -4   4   0  791.92   72.49
   4  -4   0  779.92   59.19
   4  -4   0  738.93   51.19
  -5   5   0  156.98   35.50
  -5   5   0  159.88   13.60
  -5   5   0  188.28   19.20
   5  -5   0  147.99   21.80
   5  -5   0  160.78   15.70
  -6   6   0   38.60   10.90
  -6   6   0  -16.10   16.50
   6  -6   0   26.50    6.70
  -7   7   0   45.40   20.90
  -7   7   0   61.99   16.00
   7  -7   0   56.69   17.60
   5  -7   0   28.10   11.20
  -5   7   0   10.10    7.70
  -5   7   0   15.00   21.50
   4  -6   0    4.60    4.60
   4  -6   0   -3.90    5.60
  -4   6   0    6.40   13.70
   3  -5   0  186.98   19.10
  -3   5   0  235.58   37.10
  -3   5   0  231.38   21.30
   2  -4   0  140.89   14.30
  -2   4   0  177.18   28.40
  -2   4   0  156.68   12.70
  -2   4   0  151.88   15.50
   1  -3   0  907.21   56.99
  -1   3   0  769.82   56.89
  -1   3   0  952.80   55.59
  -1   3   0  863.81   72.29
   0  -2   0 1618.64  113.29
   0  -2   0 1745.03  103.19
   0   2   0 1431.46  102.79
   0   2   0 1790.02  115.69
   0   2   0 1843.32  102.59
  -1  -1   0 2711.73  174.58
   1   1   0 2682.83  174.98
   1   1   0 3043.40  168.98
  -3   1   0   38.90    4.60
  -3   1   0   41.60    3.80
  -3   1   0   44.80    5.10
  -3   1   0   50.89    7.70
   3  -1   0   49.10    5.50
   3  -1   0   39.30    7.60
   3  -1   0   42.60    3.80
  -4   2   0  772.72   58.39
  -4   2   0  767.02   46.90
  -4   2   0  671.03   48.80
   4  -2   0  707.63   56.89
   4  -2   0  782.22   47.30
   4  -2   0  795.02   51.59
  -5   3   0  798.52   65.99
  -5   3   0  682.93   51.99
  -5   3   0  779.92   48.70
   5  -3   0  809.02   49.99
   5  -3   0  788.82   56.09
  -6   4   0  303.97   39.60
  -6   4   0  276.87   25.50
  -6   4   0  301.67   20.90
   6  -4   0  297.87   29.80
   6  -4   0  305.17   22.60
  -7   5   0   -1.70   10.40
  -7   5   0    8.10    5.30
   7  -5   0    6.90    3.50
   7  -5   0   -3.00    6.00
  -8   6   0   42.50   21.30
  -8   6   0   42.90   11.60
   8  -6   0   33.00   14.20
   8  -6   0   29.50    5.80
  -9   7   0  -10.00   17.60
   9  -7   0    5.10   10.80
   3  -7   0   -0.20    6.00
  -3   7   0   12.80   16.70
  -3   7   0    6.60    4.70
   2  -6   0  383.46   33.30
   2  -6   0  453.55   44.80
  -2   6   0  392.16   56.59
  -2   6   0  433.46   36.10
   1  -5   0  355.76   30.00
  -1   5   0  367.26   49.10
  -1   5   0  400.76   31.40
   0  -4   0   15.20    4.80
   0   4   0   13.20   13.00
   0   4   0   13.30    4.60
  -1  -3   0  712.73   53.09
   1   3   0  922.91   52.89
   1   3   0  856.31   70.29
   1   3   0  795.62   53.19
  -2  -2   0 1255.27   91.89
  -2  -2   0 1391.46   82.19
   2   2   0 1400.56   81.59
   2   2   0 1185.18   92.39
  -3  -1   0   48.70    7.60
  -3  -1   0   52.69    4.90
   3   1   0   42.80    3.50
   3   1   0   49.90    9.50
   3   1   0   51.69    4.80
  -4   0   0  436.16   27.70
  -4   0   0  342.47   25.30
  -4   0   0  423.06   26.00
   4   0   0  433.86   27.80
   4   0   0  415.66   25.40
   4   0   0  410.86   25.90
  -5   1   0 1569.44   90.19
  -5   1   0 1352.36   87.29
  -5   1   0 1442.86   87.49
  -5   1   0 1246.08   88.49
   5  -1   0 1527.35   94.99
   5  -1   0 1524.45   87.29
   5  -1   0 1457.55   90.09
  -6   2   0 1077.29   75.29
  -6   2   0  891.51   64.89
  -6   2   0  988.30   62.59
   6  -2   0 1048.40   62.49
   6  -2   0 1071.79   67.79
   6  -2   0 1013.20   74.29
  -7   3   0  105.29   21.90
  -7   3   0   73.59    7.10
  -7   3   0   61.29    9.20
   7  -3   0   85.79   11.90
   7  -3   0   73.59    7.20
  -8   4   0  139.09   10.90
  -8   4   0  134.89   28.60
  -8   4   0  152.28   16.80
   8  -4   0  124.69   11.40
   8  -4   0  147.09   19.10
  -9   5   0   72.09    6.80
  -9   5   0   56.69   20.80
  -9   5   0   88.79   15.80
   9  -5   0   68.39    7.60
   9  -5   0   74.79   16.40
 -10   6   0  108.99   20.00
  10  -6   0   74.19   18.70
   1  -7   0   35.50    9.00
   1  -7   0   33.70   11.80
  -1   7   0   46.50   12.00
  -1   7   0   34.40   23.90
   0  -6   0   57.89   12.30
   0   6   0   90.19   12.90
   0   6   0   68.19   25.80
  -1  -5   0  396.06   32.20
   1   5   0  407.76   31.90
   1   5   0  393.76   51.49
  -2  -4   0  146.89   14.80
   2   4   0  159.38   14.60
   2   4   0  150.28   31.40
  -3  -3   0   11.50    3.60
  -3  -3   0   21.80    3.80
   3   3   0   12.20    3.80
   3   3   0   20.80    9.80
   3   3   0   13.90    3.30
  -4  -2   0  840.42   49.20
  -4  -2   0  723.83   58.09
   4   2   0  656.43   46.40
   4   2   0  733.63   59.89
   4   2   0  805.42   48.60
  -5  -1   0 1598.04  102.69
  -5  -1   0 1611.94   96.39
   5   1   0 1596.04  103.69
   5   1   0 1489.25   96.19
  -6   0   0  176.48   14.10
  -6   0   0  147.69   11.70
  -6   0   0  150.58   11.20
   6   0   0  155.58   11.90
   6   0   0  184.48   14.70
  -7   1   0  857.51   62.79
  -7   1   0  984.50   61.89
  -7   1   0  963.90   64.29
  -7   1   0 1063.19   62.09
   7  -1   0 1015.50   65.09
   7  -1   0 1113.39   61.79
  -8   2   0 1609.24   99.79
  -8   2   0 1402.16   97.79
  -8   2   0 1422.36   94.99
  -8   2   0 1545.35   94.79
   8  -2   0 1622.74  100.69
   8  -2   0 1681.53   94.69
   8  -2   0 1585.14  108.19
  -9   3   0  181.68   14.10
  -9   3   0  185.18   18.10
   9  -3   0  186.38   13.70
   9  -3   0  183.78   20.00
 -10   4   0   21.40    3.70
 -10   4   0   31.00    8.90
  10  -4   0   23.40    4.20
  10  -4   0   21.60    7.10
 -11   5   0  167.88   19.80
 -11   5   0  140.29   10.10
 -11   5   0  122.29   10.40
  11  -5   0  139.19   20.80
  11  -5   0  132.39   10.30
 -12   6   0   41.70   12.70
  12  -6   0   -3.60    9.00
  -1  -7   0   26.90    8.90
   1   7   0   18.80   17.10
   1   7   0   24.30    9.40
  -2  -6   0  394.26   34.30
   2   6   0  311.07   51.59
   2   6   0  457.85   34.40
  -3  -5   0  199.98   20.70
   3   5   0  223.78   19.60
   3   5   0  170.78   38.60
  -4  -4   0  742.03   53.49
   4   4   0  804.82   51.49
   4   4   0  756.82   73.69
  -5  -3   0  805.12   55.39
  -5  -3   0  864.91   52.49
   5   3   0  847.82   52.79
   5   3   0  773.02   70.79
  -6  -2   0 1166.58   69.69
  -6  -2   0 1085.39   65.89
   6   2   0 1016.10   80.99
   6   2   0 1107.29   65.89
   6   2   0 1039.60   68.99
  -7  -1   0 1054.59   64.39
  -7  -1   0 1067.89   70.79
   7   1   0  964.10   71.29
   7   1   0  982.90   64.19
  -8   0   0  157.08   11.30
  -8   0   0  129.49   10.90
  -8   0   0  130.59   10.30
  -8   0   0  133.99   13.20
   8   0   0  133.09   13.80
   8   0   0  134.19   11.10
  -9   1   0   22.70    4.10
  -9   1   0   11.90    4.00
  -9   1   0   25.50    4.80
  -9   1   0   23.50    4.00
   9  -1   0   26.80    3.90
   9  -1   0   18.40    5.10
 -10   2   0  163.68   12.80
 -10   2   0  148.79   15.10
 -10   2   0  166.58   18.40
 -10   2   0  152.68   12.80
  10  -2   0  168.88   12.40
  10  -2   0  180.18   25.40
  10  -2   0  178.08   17.50
 -11   3   0   43.60    5.00
 -11   3   0   42.20    5.20
 -11   3   0   36.50    8.80
  11  -3   0   29.90    8.40
  11  -3   0   41.50    4.70
 -12   4   0    2.30    2.00
 -12   4   0    5.60    4.50
 -12   4   0    6.70    2.70
  12  -4   0   10.20    7.10
  12  -4   0    8.30    2.50
 -13   5   0   29.50    3.20
 -13   5   0   22.20    9.20
 -13   5   0   29.40    3.20
  13  -5   0   36.60   12.80
 -14   6   0  129.99   22.90
  14  -6   0   97.99   22.90
  -3  -7   0   11.00    5.50
   3   7   0   10.90   11.40
   3   7   0    1.30    4.60
  -4  -6   0    6.90    4.10
   4   6   0   12.70    3.50
   4   6   0    7.80   13.40
  -5  -5   0  174.38   18.30
   5   5   0  110.29   33.00
   5   5   0  183.68   16.40
  -6  -4   0  286.07   25.40
  -6  -4   0  307.67   22.20
   6   4   0  254.27   39.00
   6   4   0  328.17   22.80
  -7  -3   0   85.59    7.30
  -7  -3   0   86.89   10.10
   7   3   0   86.39    7.40
   7   3   0   82.59   20.80
  -8  -2   0 1738.23  103.49
   8   2   0 1520.55  115.79
  -9  -1   0   19.40    2.00
  -9  -1   0   14.40    5.60
  -9  -1   0   18.10    4.00
   9   1   0   15.00    5.80
   9   1   0   19.10    4.30
 -10   0   0  217.18   19.00
 -10   0   0  165.58   15.20
 -10   0   0  221.58   15.20
  10   0   0  200.48   19.60
  10   0   0  208.08   16.00
 -11   1   0 3063.09  190.38
 -11   1   0 3018.80  188.08
 -11   1   0 3056.79  186.68
 -11   1   0 2962.90  186.58
  11  -1   0 3297.17  192.38
 -12   2   0  408.16   31.80
 -12   2   0  466.05   35.20
 -12   2   0  525.05   32.20
  12  -2   0  480.35   37.80
 -13   3   0  101.89   13.70
 -13   3   0   95.59   10.20
 -13   3   0  135.29   10.70
  13  -3   0  118.99   16.30
 -14   4   0   10.90    2.80
 -14   4   0    7.90    4.40
 -14   4   0   14.90    3.70
  14  -4   0    4.20    5.00
 -15   5   0  719.93   58.99
  15  -5   0  746.43   63.39
 -16   6   0    4.50    4.60
  16  -6   0   -8.70    7.10
  -5  -7   0   15.70    8.90
   5   7   0   17.00    7.20
   5   7   0  -12.90   20.20
  -6  -6   0   35.00    9.10
   6   6   0   24.40    7.30
   6   6   0    8.00   18.50
  -7  -5   0    7.20    4.80
   7   5   0   15.80    4.40
   7   5   0   20.40    9.90
  -8  -4   0  152.28   15.70
  -8  -4   0  123.59   10.90
   8   4   0  148.19   11.70
   8   4   0   79.39   24.00
  -9  -3   0  173.28   12.50
  -9  -3   0  204.98   17.70
   9   3   0  185.18   12.60
   9   3   0  170.18   27.50
 -10  -2   0  165.88   15.00
  10   2   0  159.88   23.90
 -11  -1   0 3012.00  182.28
 -11  -1   0 3096.19  186.18
  11   1   0 3013.60  195.98
 -12   0   0 2572.54  165.18
 -12   0   0 2802.72  164.28
  12   0   0 2725.43  172.08
 -13   1   0  114.59   11.60
 -13   1   0  120.59   10.90
 -13   1   0  102.69   10.30
  13  -1   0  103.19   13.80
 -14   2   0   20.20    3.70
 -14   2   0   14.40    3.90
 -14   2   0    8.70    4.70
  14  -2   0   14.50    6.60
 -15   3   0    2.20    1.90
 -15   3   0    3.60    4.60
 -15   3   0    7.70    2.90
  15  -3   0    4.60    5.00
 -16   4   0 1243.48   87.99
 -16   4   0 1588.74  100.49
 -16   4   0 1389.26   87.89
  16  -4   0 1554.24  104.09
 -17   5   0   12.70    7.80
  17  -5   0    1.90    6.40
 -18   6   0  221.98   28.00
  18  -6   0  145.49   28.70
  -7  -7   0   47.80   13.30
   7   7   0   72.89   26.60
   7   7   0   51.09   12.40
  -8  -6   0   17.30    7.60
   8   6   0   34.50   21.20
   8   6   0   44.40    8.70
  -9  -5   0   57.89   12.30
   9   5   0   56.99    7.70
   9   5   0   22.60   16.70
 -10  -4   0   28.00    3.60
 -10  -4   0   24.00    7.60
  10   4   0   30.10   15.10
  10   4   0   29.00    3.90
 -11  -3   0   38.10    8.00
  11   3   0   27.80   11.10
 -12  -2   0  464.95   34.50
  12   2   0  477.15   47.10
 -13  -1   0   93.49    8.10
 -13  -1   0  109.49   11.20
  13   1   0  112.09   17.30
 -14   0   0  379.66   28.50
 -14   0   0  378.06   27.20
  14   0   0  409.46   35.30
 -15   1   0  258.67   22.10
 -15   1   0  280.07   21.50
  15  -1   0  276.77   26.90
 -16   2   0   37.60    8.60
 -16   2   0   36.50    6.70
  16  -2   0   36.50   10.60
 -17   3   0  841.32   61.09
 -17   3   0  833.02   53.99
  17  -3   0  788.12   63.59
 -18   4   0   36.90    6.60
 -18   4   0   38.20   10.60
 -18   4   0   31.30    5.60
  18  -4   0   38.10   11.30
 -19   5   0   27.60   10.20
  19  -5   0   57.89   13.90
  -9  -7   0   11.70    6.50
   9   7   0   31.60   22.20
 -10  -6   0   83.69   16.00
  10   6   0   78.69   10.70
  10   6   0   75.69   30.10
 -11  -5   0  120.09   10.10
 -11  -5   0  125.79   16.40
  11   5   0  104.69   27.80
  11   5   0  116.29   10.60
 -12  -4   0    7.70    5.10
  12   4   0    8.30   10.00
 -13  -3   0  128.29   14.30
  13   3   0   96.39   23.60
 -14  -2   0   11.20    4.40
  14   2   0    7.60    9.10
 -15  -1   0  258.37   19.80
 -15  -1   0  297.77   23.80
  15   1   0  216.58   28.90
  15   1   0  337.47   19.50
 -16   0   0   10.40    3.90
 -16   0   0    9.50    3.40
  16   0   0   12.60    4.10
  16   0   0    7.40    5.90
 -17   1   0  836.02   56.89
 -17   1   0  814.42   55.69
  17  -1   0  837.52   63.69
 -18   2   0  791.02   60.79
 -18   2   0  930.11   58.19
  18  -2   0  859.81   66.69
 -19   3   0  136.69   17.20
 -19   3   0  104.89   11.60
  19  -3   0   94.69   19.70
 -20   4   0   91.59   17.90
 -20   4   0   41.90    7.20
  20  -4   0   69.19   18.10
 -21   5   0   59.69   16.40
  21  -5   0   30.00   12.80
 -12  -6   0   55.19   12.50
  12   6   0   66.29   30.60
 -13  -5   0   30.90    8.90
  13   5   0    6.30   15.10
 -14  -4   0    8.20    4.80
  14   4   0    3.80    7.60
 -15  -3   0    5.40    3.70
  15   3   0    4.90    8.70
 -16  -2   0   28.60    7.20
  16   2   0   31.50   13.80
 -17  -1   0  791.62   53.19
 -17  -1   0  727.03   48.30
  17   1   0  721.53   63.89
  17   1   0  762.62   47.30
 -18   0   0   33.00    6.10
 -18   0   0   34.20    7.60
  18   0   0   51.49   13.80
 -19   1   0   65.29    9.50
 -19   1   0   75.39   10.60
  19  -1   0   82.19   17.30
 -20   2   0   97.19   13.20
 -20   2   0   69.79    9.90
  20  -2   0   89.59   18.20
 -21   3   0    9.60    4.20
 -21   3   0    8.70    6.10
  21  -3   0   10.90    6.20
 -22   4   0   68.39    9.20
 -22   4   0   76.29   17.00
  22  -4   0   81.89   18.40
 -23   5   0    3.20    3.20
  23  -5   0    9.80   12.10
 -14  -6   0  126.99   18.00
  14   6   0  141.49   41.70
 -15  -5   0  624.44   49.99
  15   5   0  590.54   73.79
 -16  -4   0 1403.26   91.89
  16   4   0 1190.68  114.89
 -17  -3   0  765.82   54.79
  17   3   0  684.33   72.59
 -18  -2   0  929.21   61.29
  18   2   0  747.83   73.99
 -19  -1   0   67.59   10.20
 -19  -1   0   60.59    7.40
  19   1   0   80.59    7.00
  19   1   0   62.29   17.70
 -20   0   0  112.59   11.80
 -20   0   0  112.79   13.20
  20   0   0   79.09   18.10
 -21   1   0   67.69   11.80
 -21   1   0   59.49   10.80
  21  -1   0   64.59   17.30
 -22   2   0  486.25   39.10
 -22   2   0  439.56   35.20
  22  -2   0  484.65   46.20
 -23   3   0   67.09    9.50
 -23   3   0   76.99   16.60
  23  -3   0   77.59   19.40
 -24   4   0    3.20    8.50
 -24   4   0    9.30    4.60
  24  -4   0  -11.60    8.70
 -16  -6   0   -3.70    4.80
  16   6   0  -23.90   13.00
 -17  -5   0    8.20    5.20
  17   5   0    8.20   15.40
 -18  -4   0   35.90   10.70
  18   4   0   18.70   20.20
 -19  -3   0   96.69   13.60
  19   3   0   71.59   23.30
 -20  -2   0   68.29   13.00
  20   2   0   67.69   21.70
 -21  -1   0   57.69    7.60
 -21  -1   0   62.39   11.70
  21   1   0   82.29   20.90
  21   1   0   73.89    6.90
 -22   0   0   86.49   11.90
 -22   0   0   74.89   10.10
  22   0   0   75.59   20.60
 -23   1   0  677.33   50.89
 -23   1   0  720.63   50.79
  23  -1   0  674.03   61.39
 -24   2   0   -1.50    3.70
 -24   2   0    2.70    3.80
  24  -2   0    3.70    7.50
 -25   3   0    1.60    6.20
 -25   3   0   13.40    5.60
  25  -3   0   18.40    8.30
 -26   4   0   55.09   14.90
  26  -4   0   29.80   17.20
 -18  -6   0  164.08   23.20
  18   6   0  153.28   36.60
 -19  -5   0   20.10    8.30
  19   5   0   24.50   15.60
 -20  -4   0   59.39   13.70
  20   4   0   35.60   21.40
 -21  -3   0   17.10    6.70
  21   3   0   12.60   12.50
 -22  -2   0  428.36   36.40
  22   2   0  429.96   51.89
 -23  -1   0  714.33   49.10
 -23  -1   0  595.84   42.20
  23   1   0  594.44   61.29
  23   1   0  594.84   40.60
 -24   0   0   25.90    8.10
 -24   0   0   43.00    8.40
  24   0   0   34.30   14.30
 -25   1   0  127.39   16.10
 -25   1   0  125.49   16.20
  25  -1   0  177.78   26.10
 -26   2   0    3.50    4.80
 -26   2   0   -1.70    4.10
  26  -2   0   13.80   12.20
 -27   3   0   -4.80    4.10
 -27   3   0   13.00    6.80
  27  -3   0    5.20    9.90
 -21  -5   0   34.00   11.90
  21   5   0   69.49   33.00
 -22  -4   0   82.09   16.40
  22   4   0   54.09   23.40
 -23  -3   0   67.99   13.00
  23   3   0   39.10   16.80
 -24  -2   0   -7.00    3.40
  24   2   0    3.90    9.50
 -25  -1   0  106.19   11.50
 -25  -1   0  111.59   15.10
  25   1   0  109.89   27.60
 -26   0   0   12.10    5.00
 -26   0   0   14.40    6.60
  26   0   0   18.10   11.10
 -27   1   0   13.70    6.80
 -27   1   0   17.40    7.40
  27  -1   0   -4.40    7.50
 -28   2   0   43.70    9.60
 -28   2   0   40.80   10.80
  28  -2   0   71.49   18.70
 -29   3   0  139.39   18.40
 -29   3   0   97.59   14.50
  29  -3   0   95.69   24.80
 -23  -5   0   -4.90    4.80
  23   5   0  -30.30   13.90
 -24  -4   0   22.00    7.60
  24   4   0   13.40   17.00
 -25  -3   0   12.20    6.40
  25   3   0    5.00    9.40
  26   2   0   21.00   13.70
 -27  -1   0   14.60    6.30
 -27  -1   0   10.50    4.70
  27   1   0    5.10   12.60
 -28   0   0   66.69   13.40
 -28   0   0   50.99   10.90
  28   0   0   54.89   21.20
 -29   1   0  135.39   16.50
  29  -1   0  119.49   28.80
 -30   2   0   -2.30    4.30
 -30   2   0    0.60    5.90
  30  -2   0   -1.80   10.40
 -26  -4   0   55.19   12.00
  26   4   0   51.09   25.40
 -27  -3   0    0.80    4.90
  27   3   0   -3.80   10.80
 -28  -2   0   38.70   11.10
  28   2   0  -14.60   11.30
 -29  -1   0  121.49   12.80
 -29  -1   0  128.99   17.30
  29   1   0   73.69   26.60
 -30   0   0  106.29   12.70
 -30   0   0  100.09   18.00
  30   0   0  113.19   31.40
 -31   1   0    5.30    7.40
 -31   1   0    9.60    6.20
  31  -1   0    0.70   12.20
 -29  -3   0   98.39   18.60
  29   3   0   71.99   20.10
 -30  -2   0   10.60    6.60
  30   2   0  -10.80   12.40
 -31  -1   0   13.80    8.20
  31   1   0   -0.10   11.90
 -32   0   0    0.60    5.70
 -32   0   0    5.70    5.40
  32   0   0   35.50   15.50
  32   0  -1   19.40   11.40
 -32   0   1    8.80    5.50
 -32   0   1    0.50    5.50
  31   1  -1   81.69   25.20
 -31  -1   1   68.29   15.40
  30   2  -1   20.60   17.60
 -30  -2   1   14.00    7.90
  29   3  -1   -9.70   10.90
 -29  -3   1   10.30    7.20
  31  -1  -1   34.50   19.00
 -31   1   1   50.69   12.10
 -31   1   1   48.10   12.60
  30   0  -1   -1.90    8.80
 -30   0   1    5.70    3.80
 -30   0   1   -9.30    4.50
  29   1  -1   12.30   14.00
 -29  -1   1   -2.20    3.40
 -29  -1   1    7.70    5.50
  28   2  -1  133.69   34.60
 -28  -2   1  152.78   20.10
  27   3  -1   71.69   26.80
 -27  -3   1  141.49   19.00
  26   4  -1   26.50   20.20
 -26  -4   1   51.69   13.40
  30  -2  -1   37.60   17.10
 -30   2   1   35.50    8.80
 -30   2   1   24.50    9.30
  29  -1  -1  -17.20    8.90
 -29   1   1    7.30    5.60
 -29   1   1   -7.50    4.30
  28   0  -1    9.10   11.10
 -28   0   1   -5.40    4.60
 -28   0   1    3.90    3.60
  27   1  -1   67.89   24.50
 -27  -1   1   83.09   15.90
 -27  -1   1   76.39    9.80
  26   2  -1   10.30   15.60
 -26  -2   1   41.20   11.40
  25   3  -1   17.50   17.30
  24   4  -1   85.99   26.00
 -24  -4   1   54.69   12.50
  23   5  -1   35.50   20.90
 -23  -5   1   48.20   11.30
  29  -3  -1    6.30   14.70
 -29   3   1   -1.80    6.10
 -29   3   1    4.90    3.90
  28  -2  -1  179.28   26.80
 -28   2   1  192.68   22.00
 -28   2   1  161.28   19.30
  27  -1  -1   94.49   23.90
 -27   1   1  103.29   14.20
 -27   1   1  108.39   14.20
  26   0  -1   -2.30    7.40
 -26   0   1    2.70    2.90
 -26   0   1   -2.00    4.30
  25   1  -1  220.18   33.30
 -25  -1   1  240.48   24.20
 -25  -1   1  220.98   18.70
  24   2  -1   56.79   19.70
 -24  -2   1   66.39   13.50
  23   3  -1  -18.70   11.70
 -23  -3   1   14.60    5.60
  22   4  -1    1.40   14.10
 -22  -4   1   -1.60    4.30
  21   5  -1   39.70   25.40
 -21  -5   1   38.00   12.10
  27  -3  -1  162.78   22.30
 -27   3   1  144.19   20.70
 -27   3   1  138.09   17.20
  26  -2  -1   66.59   17.70
 -26   2   1   56.99   12.90
 -26   2   1   61.69   12.10
  25  -1  -1  244.08   33.10
 -25   1   1  234.88   23.50
 -25   1   1  267.67   24.70
  24   0  -1    3.20    7.60
 -24   0   1    0.10    2.80
 -24   0   1   -3.80    4.20
  23   1  -1  224.98   17.50
  23   1  -1  260.67   35.20
 -23  -1   1  214.48   18.40
 -23  -1   1  271.87   24.50
  22   2  -1   18.00   12.50
 -22  -2   1   43.10   10.80
  21   3  -1   45.20   17.20
 -21  -3   1   81.09   12.10
  20   4  -1   25.40   14.70
 -20  -4   1   21.10    7.70
  19   5  -1   11.00   16.90
 -19  -5   1   -0.10    3.40
  18   6  -1   72.79   24.90
 -18  -6   1  104.89   18.90
  26  -4  -1   40.30   13.80
 -26   4   1   60.49   16.90
  25  -3  -1    1.20   10.80
 -25   3   1    6.20    5.10
 -25   3   1   -5.90    3.40
  24  -2  -1   67.39   18.40
 -24   2   1   59.09   11.20
 -24   2   1   73.99   14.10
  23  -1  -1  200.58   27.40
 -23   1   1  188.68   20.40
 -23   1   1  256.97   22.20
  22   0  -1    1.20    4.30
 -22   0   1    3.00    3.80
 -22   0   1    3.40    3.00
  21   1  -1  522.25   52.49
  21   1  -1  502.65   33.40
 -21  -1   1  466.75   34.20
 -21  -1   1  543.95   40.20
  20   2  -1  207.58   32.40
 -20  -2   1  185.88   20.20
  19   3  -1  202.78   40.30
 -19  -3   1  200.18   21.10
  18   4  -1    5.20   10.60
 -18  -4   1    5.60    5.40
  17   5  -1   40.70   15.40
 -17  -5   1   16.30    6.90
  16   6  -1  156.88   47.50
 -16  -6   1  212.58   25.20
  24  -4  -1   37.00   14.70
 -24   4   1   45.60   13.90
 -24   4   1   52.49    9.60
  23  -3  -1   29.50    8.80
 -23   3   1   17.50    5.80
 -23   3   1   22.60    8.50
  22  -2  -1   30.90   11.60
 -22   2   1   36.50    8.70
 -22   2   1   33.30    9.40
  21  -1  -1  489.95   48.00
 -21   1   1  550.74   40.80
 -21   1   1  569.54   41.40
  20   0  -1    0.00    4.40
 -20   0   1   -1.00    2.40
 -20   0   1    0.30    2.20
  19   1  -1   10.00    8.60
  19   1  -1   10.50    2.50
 -19  -1   1    7.00    3.00
 -19  -1   1   12.80    5.30
  18   2  -1  105.79   26.10
 -18  -2   1  143.89   15.80
  17   3  -1 1085.59  100.39
 -17  -3   1 1240.28   81.29
  16   4  -1   -4.80    4.50
 -16  -4   1    1.50    5.00
  15   5  -1   51.59   24.00
 -15  -5   1   88.29   16.40
  14   6  -1   48.70   22.80
 -14  -6   1   88.29   11.80
  23  -5  -1   41.10   16.60
 -23   5   1   62.59   16.90
  22  -4  -1    3.00    8.00
 -22   4   1   12.10    7.30
 -22   4   1    2.00    4.10
  21  -3  -1   84.39   17.50
 -21   3   1   90.99   17.10
 -21   3   1   85.49   10.90
  20  -2  -1  189.58   24.30
 -20   2   1  200.88   18.60
 -20   2   1  203.68   20.80
  19  -1  -1    3.10    6.50
 -19   1   1    9.80    4.60
 -19   1   1   10.80    4.90
  18   0  -1    2.60    4.40
 -18   0   1   -2.70    1.90
 -18   0   1    3.00    2.10
  17   1  -1   64.49    6.10
  17   1  -1   72.39   18.00
 -17  -1   1   66.49    6.70
 -17  -1   1   67.49    9.30
  16   2  -1   48.50   17.20
 -16  -2   1   73.79   10.40
  15   3  -1  211.88   34.20
 -15  -3   1  242.38   22.20
  14   4  -1  232.98   45.80
 -14  -4   1  247.98   24.00
  13   5  -1  -14.50   10.80
 -13  -5   1    9.50    5.30
  12   6  -1   49.70   23.30
 -12  -6   1   65.79   13.70
  21  -5  -1   33.30   12.90
 -21   5   1   51.79   14.00
  20  -4  -1   17.30    8.90
 -20   4   1   26.30    9.60
 -20   4   1   15.70    5.10
  19  -3  -1  242.18   27.00
 -19   3   1  246.88   24.80
 -19   3   1  212.88   19.20
  18  -2  -1  117.39   17.60
 -18   2   1  137.19   15.80
 -18   2   1  140.29   13.90
  17  -1  -1   65.79   13.50
 -17   1   1   59.99    8.20
 -17   1   1   66.29    9.10
  16   0  -1   -2.10    1.90
  16   0  -1   -1.50    3.50
 -16   0   1    1.50    2.00
 -16   0   1    0.20    2.00
  15   1  -1    2.90    1.60
  15   1  -1    2.00    4.00
 -15  -1   1    2.90    2.90
 -15  -1   1    1.70    1.40
  14   2  -1  656.93   61.49
 -14  -2   1  683.83   47.80
  13   3  -1    5.90    8.80
 -13  -3   1   14.50    4.50
  12   4  -1  365.26   48.90
 -12  -4   1  394.36   32.30
  11   5  -1   44.60    6.10
  11   5  -1   63.19   25.50
 -11  -5   1   65.89   13.00
 -11  -5   1   49.99    5.60
  10   6  -1   -3.00   16.70
  10   6  -1   33.70    7.10
 -10  -6   1   31.20    7.80
   9   7  -1   88.09   24.80
  -9  -7   1   69.69   14.10
  19  -5  -1    3.30   10.10
 -19   5   1    2.90    7.00
  18  -4  -1    8.20    6.40
 -18   4   1   -0.90    2.80
 -18   4   1    1.90    2.80
  17  -3  -1 1308.17   92.19
 -17   3   1 1266.57   82.49
 -17   3   1 1302.97   89.19
  16  -2  -1   99.29   13.90
 -16   2   1   94.39   10.10
 -16   2   1   80.79   11.70
  15  -1  -1    3.30    3.60
 -15   1   1    1.30    2.30
 -15   1   1    1.10    2.20
  14   0  -1   -2.00    2.30
  14   0  -1   -2.20    1.20
 -14   0   1    0.30    1.40
 -14   0   1   -1.20    1.80
  13   1  -1   55.59    4.80
  13   1  -1   38.70   10.70
 -13  -1   1   54.39    7.50
 -13  -1   1   58.09    5.10
  12   2  -1   41.40   14.10
 -12  -2   1   51.79    7.50
  11   3  -1    0.70    2.60
 -11  -3   1   -0.80    2.80
  10   4  -1  569.74   65.19
  10   4  -1  648.94   40.20
 -10  -4   1  580.84   39.30
 -10  -4   1  669.13   46.70
   9   5  -1  266.27   20.70
   9   5  -1  216.08   46.50
  -9  -5   1  254.27   24.90
   8   6  -1   44.90   25.20
   8   6  -1    8.30    4.90
  -8  -6   1   18.40    6.80
   7   7  -1  203.58   21.00
   7   7  -1  161.68   36.50
  -7  -7   1  190.38   22.80
  18  -6  -1   93.99   23.50
 -18   6   1   97.79   20.60
  17  -5  -1   12.10    8.90
 -17   5   1   17.40    3.90
 -17   5   1   19.60    8.00
  16  -4  -1    5.10    5.20
 -16   4   1    3.90    3.60
 -16   4   1    2.20    2.60
 -16   4   1    2.90    3.80
  15  -3  -1  267.77   26.80
  15  -3  -1  278.07   19.80
 -15   3   1  254.17   20.10
 -15   3   1  214.88   23.70
  14  -2  -1  713.03   50.39
 -14   2   1  638.14   47.00
 -14   2   1  579.94   44.00
 -14   2   1  693.13   44.30
  13  -1  -1   56.39   10.80
 -13   1   1   58.89    7.20
 -13   1   1   55.79    8.20
 -13   1   1   46.20    8.10
 -13   1   1   54.29    7.20
  12   0  -1    9.70    2.60
  12   0  -1    5.50    4.00
 -12   0   1    9.10    3.00
 -12   0   1    7.00    3.00
 -12   0   1   14.30    4.80
  11   1  -1 2747.82  159.38
  11   1  -1 2542.15  173.18
 -11  -1   1 2555.44  163.58
 -11  -1   1 2776.52  159.58
  10   2  -1  465.25   48.00
 -10  -2   1  559.44   37.40
   9   3  -1    6.70    8.50
   9   3  -1   19.50    2.60
  -9  -3   1   19.70    2.30
  -9  -3   1   16.00    4.50
   8   4  -1   36.30   16.50
   8   4  -1   74.39    7.70
  -8  -4   1   71.29    7.00
  -8  -4   1   79.69   10.50
   7   5  -1  508.75   63.09
   7   5  -1  559.24   37.80
  -7  -5   1  481.05   40.40
   6   6  -1   75.99   11.30
   6   6  -1   88.99   31.00
  -6  -6   1   62.29   12.40
   5   7  -1   24.80    8.30
   5   7  -1   -1.70   17.70
  -5  -7   1   29.70   10.80
  16  -6  -1  229.78   33.20
 -16   6   1  305.47   32.20
  15  -5  -1  105.09   21.20
 -15   5   1  108.39    9.70
 -15   5   1  117.49   17.70
  14  -4  -1  270.47   28.10
  14  -4  -1  269.47   18.60
 -14   4   1  234.68   24.60
 -14   4   1  246.08   18.80
 -14   4   1  204.38   18.50
  13  -3  -1   22.30    4.30
  13  -3  -1   10.10    5.50
 -13   3   1   24.50    5.10
 -13   3   1   16.90    6.30
 -13   3   1   22.60    4.50
  12  -2  -1   55.39    8.90
  12  -2  -1   47.40    5.90
 -12   2   1   60.29    6.60
 -12   2   1   37.00    6.90
 -12   2   1   55.39    9.60
  11  -1  -1 3036.90  160.08
  11  -1  -1 2708.23  164.18
 -11   1   1 2534.95  160.18
 -11   1   1 2496.25  162.38
 -11   1   1 2715.53  160.38
 -11   1   1 2245.68  160.38
  10   0  -1    4.00    2.60
  10   0  -1    0.00    1.00
  10   0  -1    1.90    1.20
 -10   0   1    2.50    2.00
 -10   0   1    0.50    1.40
 -10   0   1    0.30    1.40
 -10   0   1    3.70    1.70
   9   1  -1 3954.60  247.58
   9   1  -1 4023.40  256.67
   9   1  -1 3790.62  243.58
  -9  -1   1 4594.34  243.68
  -9  -1   1 4162.18  254.77
  -9  -1   1 4012.70  247.48
   8   2  -1   15.00    8.20
  -8  -2   1   11.80    3.60
   7   3  -1  331.87   40.80
   7   3  -1  393.96   25.20
  -7  -3   1  365.06   28.10
   6   4  -1   31.00    5.80
  -6  -4   1   28.10    7.60
  -6  -4   1   26.00    5.00
   5   5  -1  121.09   34.80
   5   5  -1  188.98   16.70
  -5  -5   1  158.48   17.70
   4   6  -1   66.69   27.30
   4   6  -1   75.49   10.50
  -4  -6   1   72.29   13.90
   3   7  -1  -23.00   11.80
   3   7  -1    6.10    5.60
  -3  -7   1    1.30    7.10
  14  -6  -1   63.79   16.90
 -14   6   1   69.69   15.40
  13  -5  -1    5.80    2.80
  13  -5  -1    4.30    8.20
 -13   5   1    7.20    2.90
 -13   5   1    3.30    2.50
 -13   5   1    6.00    6.70
  12  -4  -1  383.36   27.50
  12  -4  -1  482.45   39.00
 -12   4   1  354.46   27.60
 -12   4   1  435.56   35.60
  11  -3  -1    0.10    2.10
  11  -3  -1    3.60    2.00
 -11   3   1    1.70    2.10
  10  -2  -1  526.55   44.40
  10  -2  -1  531.55   33.90
  10  -2  -1  552.44   38.80
 -10   2   1  516.45   37.50
 -10   2   1  524.35   34.30
 -10   2   1  463.75   34.20
 -10   2   1  466.55   36.40
   9  -1  -1 4281.57  245.88
   9  -1  -1 4236.08  242.28
  -9   1   1 3784.82  242.58
  -9   1   1 4066.39  242.78
  -9   1   1 3764.72  243.38
  -9   1   1 4034.60  244.68
   8   0  -1    1.00    0.90
   8   0  -1    2.00    1.10
   8   0  -1    1.00    1.80
  -8   0   1    0.80    1.40
  -8   0   1    0.90    0.90
  -8   0   1    0.10    1.10
   7   1  -1 1386.66   86.49
   7   1  -1 1387.46   94.49
  -7  -1   1 1405.26   86.49
  -7  -1   1 1381.96   92.79
   6   2  -1  105.59   21.30
   6   2  -1  149.09    9.90
   6   2  -1  133.39   11.90
  -6  -2   1  132.29   11.90
   5   3  -1  263.97   18.50
   5   3  -1  191.48   29.40
  -5  -3   1  266.27   20.40
   4   4  -1  284.27   22.20
   4   4  -1  291.47   39.20
  -4  -4   1  282.37   23.60
   3   5  -1  359.76   28.10
   3   5  -1  321.17   47.10
  -3  -5   1  332.77   28.60
   2   6  -1   -8.50   14.90
   2   6  -1   10.90    5.70
  -2  -6   1    4.60    5.10
   1   7  -1   11.30    6.80
   1   7  -1   65.19   24.00
  -1  -7   1   24.90    8.50
  12  -6  -1   40.50   13.90
 -12   6   1   75.29   16.30
  11  -5  -1   36.90   12.20
  11  -5  -1   50.19    6.50
 -11   5   1   51.39   12.50
 -11   5   1   38.90    5.80
  10  -4  -1  654.53   43.10
  10  -4  -1  688.63   52.99
 -10   4   1  636.44   42.70
 -10   4   1  623.34   49.00
   9  -3  -1   25.70    6.60
   9  -3  -1   17.30    3.80
  -9   3   1   14.90    5.70
  -9   3   1   14.60    3.60
   8  -2  -1   10.80    3.90
   8  -2  -1    6.50    4.40
   8  -2  -1   10.20    2.90
  -8   2   1   11.90    3.30
  -8   2   1    8.10    3.80
  -8   2   1    8.50    2.70
   7  -1  -1 1431.66   88.99
   7  -1  -1 1433.46   86.79
  -7   1   1 1341.77   88.19
  -7   1   1 1300.47   86.99
  -7   1   1 1371.36   86.99
  -7   1   1 1629.74   88.49
   6   0  -1    3.10    1.10
   6   0  -1    3.10    1.30
   6   0  -1    3.80    2.20
  -6   0   1    4.50    1.70
  -6   0   1    1.70    1.00
  -6   0   1    1.10    0.90
  -6   0   1    2.20    1.30
   5   1  -1 4133.39  242.78
   5   1  -1 3976.70  250.47
  -5  -1   1 3998.10  249.38
   4   2  -1  965.00   54.59
   4   2  -1  829.52   67.59
   4   2  -1  813.42   55.49
  -4  -2   1  793.02   65.39
  -4  -2   1  941.71   56.19
   3   3  -1  812.42   53.99
   3   3  -1  796.32   70.99
   3   3  -1  881.21   54.09
  -3  -3   1  840.12   54.89
   2   4  -1   82.99   23.00
   2   4  -1   80.29    9.60
  -2  -4   1   66.49    9.10
   1   5  -1   25.20    7.00
   1   5  -1   30.40   19.60
  -1  -5   1   21.70    6.90
   0   6  -1    3.10   17.70
   0   6  -1   38.70   10.50
   0  -6   1   28.10    8.20
  -1   7  -1   43.60   11.80
  -1   7  -1   36.60   19.60
   1  -7   1   39.20   16.10
  10  -6  -1   30.00   11.70
 -10   6   1   24.80   10.10
 -10   6   1   56.39   21.10
   9  -5  -1  253.77   29.40
   9  -5  -1  246.88   20.40
  -9   5   1  296.97   42.40
  -9   5   1  274.17   26.70
  -9   5   1  258.67   19.10
   8  -4  -1   85.39   13.10
   8  -4  -1   58.49    7.40
  -8   4   1   49.99   11.20
  -8   4   1   60.89    6.70
  -8   4   1   75.09   20.70
   7  -3  -1  355.76   25.50
   7  -3  -1  388.16   31.00
  -7   3   1  394.56   38.80
  -7   3   1  321.97   27.80
  -7   3   1  353.76   25.20
   6  -2  -1  136.89   11.00
   6  -2  -1  142.19   13.60
   6  -2  -1  120.09   16.50
  -6   2   1  143.79   17.90
  -6   2   1  130.39   11.00
  -6   2   1  138.29   12.80
   5  -1  -1 3867.01  236.18
   5  -1  -1 4166.98  241.88
   5  -1  -1 4210.48  237.78
  -5   1   1 3730.43  236.28
  -5   1   1 3749.92  237.18
   4   0  -1    4.40    1.10
   4   0  -1    4.90    1.30
   4   0  -1    8.50    2.30
   4   0  -1    7.10    1.60
  -4   0   1    6.80    1.80
  -4   0   1    7.70    1.40
  -4   0   1    3.30    1.00
   3   1  -1  176.28   12.50
   3   1  -1  184.48   11.50
   3   1  -1  168.98   17.60
  -3  -1   1  168.78   11.30
  -3  -1   1  170.88   12.50
  -3  -1   1  184.18   17.70
   2   2  -1   43.30    4.90
   2   2  -1   37.30   10.90
   2   2  -1   47.20    5.00
  -2  -2   1   42.80   10.50
  -2  -2   1   42.10    5.00
  -2  -2   1   56.49    5.10
   1   3  -1  323.67   22.90
   1   3  -1  324.37   37.20
   1   3  -1  342.27   24.20
  -1  -3   1  319.37   23.80
   0   4  -1   33.00    4.60
   0   4  -1   43.50   15.90
   0   4  -1   42.00    7.90
   0  -4   1   25.80    6.10
  -1   5  -1    5.60    3.60
  -1   5  -1    4.00   10.90
   1  -5   1   -0.90    2.90
  -2   6  -1   28.90    8.80
  -2   6  -1   39.10   20.70
   2  -6   1   25.90   11.70
   2  -6   1   20.50    7.50
  -3   7  -1    7.20    6.20
  -3   7  -1  -18.30   10.90
   3  -7   1    1.40    7.60
   9  -7  -1   82.09   22.20
  -9   7   1  103.09   19.70
  -9   7   1   85.99   32.60
   8  -6  -1    5.40    4.20
   8  -6  -1   28.40    8.00
  -8   6   1   11.70    7.60
  -8   6   1  -10.70   15.50
   7  -5  -1  617.74   53.49
   7  -5  -1  563.54   43.10
  -7   5   1  611.34   66.39
  -7   5   1  607.34   48.30
  -7   5   1  697.13   43.60
   6  -4  -1   22.00    8.10
   6  -4  -1   24.10    6.10
  -6   4   1   33.40   13.50
  -6   4   1   19.40    4.60
  -6   4   1   22.90    6.60
   5  -3  -1  278.27   23.90
   5  -3  -1  255.07   19.40
  -5   3   1  249.28   29.80
  -5   3   1  199.88   19.90
  -5   3   1  258.37   18.40
   4  -2  -1  835.92   64.09
   4  -2  -1  836.12   55.79
   4  -2  -1  886.61   58.69
  -4   2   1  855.51   55.49
  -4   2   1  979.50   57.49
  -4   2   1  905.21   65.49
   3  -1  -1  168.28   12.20
   3  -1  -1  163.28   15.10
   3  -1  -1  182.18   13.00
  -3   1   1  168.88   12.10
  -3   1   1  161.38   15.10
   1   1  -1  121.39   14.30
   1   1  -1  148.29    9.90
   1   1  -1  154.08   10.10
  -1  -1   1  130.09    9.80
  -1  -1   1  121.49   14.00
  -1  -1   1  157.78    9.90
   0   2  -1  629.74   54.19
   0   2  -1  685.23   43.00
   0   2  -1  677.83   44.30
   0  -2   1  631.54   53.39
   0  -2   1  785.52   44.40
   0  -2   1  683.33   43.50
  -1   3  -1  977.70   62.09
  -1   3  -1  985.00   80.59
  -1   3  -1 1064.09   65.09
   1  -3   1  963.10   63.29
  -2   4  -1    1.80    2.70
  -2   4  -1    5.30    1.80
   2  -4   1   -5.70    2.30
  -3   5  -1  553.44   39.60
  -3   5  -1  625.74   67.19
  -3   5  -1  671.23   46.10
   3  -5   1  549.85   41.70
   3  -5   1  622.14   52.99
  -4   6  -1    3.10    3.60
  -4   6  -1   -6.70   12.70
   4  -6   1   -3.30    7.50
   4  -6   1   -3.90    4.10
  -5   7  -1    1.10    5.40
  -5   7  -1  -22.10   14.40
   5  -7   1   14.10   11.00
   7  -7  -1  201.18   32.40
  -7   7   1  194.28   44.70
  -7   7   1  210.48   25.90
   6  -6  -1   49.40   16.10
   6  -6  -1   63.49   11.10
  -6   6   1   49.80   23.90
  -6   6   1   93.59   16.70
   5  -5  -1  187.58   23.80
   5  -5  -1  151.28   16.30
  -5   5   1  183.38   38.00
  -5   5   1  156.58   18.10
   4  -4  -1  282.47   23.50
  -4   4   1  277.07   24.80
  -4   4   1  307.57   38.50
  -4   4   1  308.07   21.60
   3  -3  -1  855.91   53.79
  -3   3   1  794.62   66.99
  -3   3   1  739.23   53.69
  -3   3   1  839.92   51.99
   2  -2  -1   40.50    5.30
   2  -2  -1   43.80    9.60
  -2   2   1   43.20    4.90
  -2   2   1   45.90    5.60
  -2   2   1   39.50   10.10
   1  -1  -1  143.19   10.70
   1  -1  -1  148.39   13.80
  -1   1   1  148.39   10.70
  -1   1   1  143.29   13.70
  -1   1  -1 1819.62  113.89
  -1   1  -1 1842.12  107.69
  -1   1  -1 1893.61  106.09
   1  -1   1 1824.82  106.19
   1  -1   1 1501.65  107.19
   1  -1   1 1782.22  113.59
  -2   2  -1    3.70    3.70
  -2   2  -1    5.40    2.30
  -2   2  -1    3.80    1.20
   2  -2   1    2.80    2.00
   2  -2   1    3.00    3.10
   2  -2   1    5.30    1.60
  -3   3  -1  229.28   15.90
  -3   3  -1  257.67   31.00
  -3   3  -1  230.88   19.30
   3  -3   1  225.28   17.20
  -4   4  -1  294.87   38.60
  -4   4  -1  292.47   24.10
  -4   4  -1  237.98   18.50
   4  -4   1  277.17   20.70
   4  -4   1  273.47   27.90
  -5   5  -1  822.22   81.39
  -5   5  -1  891.21   58.99
  -5   5  -1  743.63   50.39
   5  -5   1  736.93   52.29
   5  -5   1  817.52   65.39
  -6   6  -1    8.40   16.00
  -6   6  -1   23.40    8.90
   6  -6   1   18.10    4.90
   6  -6   1   34.70   13.10
  -7   7  -1    1.90    6.20
  -7   7  -1   18.10   16.20
   7  -7   1   -0.70   10.20
   5  -7  -1    8.90   11.90
  -5   7   1   37.50   23.40
  -5   7   1   48.80   12.80
   4  -6  -1   81.39   12.00
   4  -6  -1   70.49   17.90
  -4   6   1   59.29   26.10
  -4   6   1   95.99   13.70
   3  -5  -1  329.47   27.90
  -3   5   1  348.47   47.40
  -3   5   1  329.47   28.70
   2  -4  -1   79.39    9.80
  -2   4   1   70.79    9.90
  -2   4   1   97.99   24.40
   1  -3  -1  290.47   22.20
  -1   3   1  308.97   21.00
  -1   3   1  256.27   21.60
  -1   3   1  282.27   33.10
   0  -2  -1  598.34   49.10
   0  -2  -1  637.04   41.40
   0   2   1  602.24   49.99
   0   2   1  667.63   40.80
  -1  -1  -1 1800.52  119.09
  -1  -1  -1 2151.98  114.09
  -1  -1  -1 1805.92  114.69
   1   1   1 1926.41  114.59
   1   1   1 1767.62  119.39
  -2   0  -1    0.10    0.30
  -3   1  -1  937.41   62.29
  -3   1  -1 1059.49   67.79
  -3   1  -1  997.70   61.19
   3  -1   1  962.50   62.49
   3  -1   1  974.80   58.79
   3  -1   1  984.20   66.99
  -4   2  -1   33.50    4.90
  -4   2  -1   39.10   11.30
  -4   2  -1   34.40    3.10
   4  -2   1   34.00    5.00
   4  -2   1   31.30    3.20
   4  -2   1   24.40    5.80
   4  -2   1   32.40   10.20
  -5   3  -1  546.15   38.00
  -5   3  -1  538.95   50.99
  -5   3  -1  506.85   32.80
   5  -3   1  501.95   33.80
   5  -3   1  539.15   41.50
  -6   4  -1    5.90    9.10
  -6   4  -1   15.80    6.10
  -6   4  -1   13.00    2.80
   6  -4   1   19.90    4.00
   6  -4   1   20.40    7.90
  -7   5  -1   52.89   11.50
  -7   5  -1   53.89    4.90
  -7   5  -1   60.49   22.00
   7  -5   1   25.10   11.30
   7  -5   1   32.20    5.60
  -8   6  -1  135.49   18.20
  -8   6  -1  135.99   38.40
   8  -6   1  152.58   22.80
   9  -7   1    4.00   11.20
   3  -7  -1    0.00    7.50
  -3   7   1    3.30    4.40
  -3   7   1    5.60   16.10
   2  -6  -1   11.00    7.10
  -2   6   1  -10.00   11.60
  -2   6   1    2.50    5.30
   1  -5  -1   22.00    6.70
  -1   5   1   29.30    8.10
  -1   5   1   35.00   18.50
   0  -4  -1   32.00    6.90
   0   4   1   36.00    7.10
   0   4   1   18.10    9.40
  -1  -3  -1  945.51   60.79
   1   3   1  818.42   59.09
   1   3   1 1001.00   59.49
   1   3   1  937.81   76.09
  -2  -2  -1   -0.90    2.10
  -2  -2  -1    4.70    2.00
  -2  -2  -1    7.60    1.80
   2   2   1    6.00    2.10
   2   2   1    9.10    2.20
   2   2   1    3.20    2.30
  -3  -1  -1  979.40   60.69
  -3  -1  -1  918.11   58.99
  -3  -1  -1  994.60   65.79
   3   1   1  897.41   65.69
   3   1   1 1024.30   58.99
   3   1   1 1036.00   60.59
  -4   0  -1    0.80    1.30
  -4   0  -1    2.00    0.90
  -4   0  -1    1.40    0.80
   4   0   1    1.00    1.10
   4   0   1    1.10    0.60
   4   0   1    0.90    0.70
  -5   1  -1  118.59   10.00
  -5   1  -1  117.89    8.20
  -5   1  -1  114.89    8.20
  -5   1  -1  115.09   10.90
   5  -1   1  117.19   11.20
   5  -1   1  132.59   15.10
  -6   2  -1   -0.30    1.40
   6  -2   1    1.30    0.70
   6  -2   1    0.70    1.90
   6  -2   1    5.20    5.00
  -7   3  -1  254.87   31.50
  -7   3  -1  224.18   15.20
  -7   3  -1  214.68   19.80
   7  -3   1  251.47   23.60
   7  -3   1  215.58   15.30
  -8   4  -1   79.69   22.10
  -8   4  -1   70.89    5.90
  -8   4  -1   78.09   13.40
   8  -4   1   64.29    6.10
   8  -4   1   65.29   14.10
  -9   5  -1   96.99   14.10
  -9   5  -1   93.09    7.10
  -9   5  -1  103.59   29.80
   9  -5   1  121.09   18.90
   9  -5   1   93.99    7.20
 -10   6  -1    9.60    5.80
  10  -6   1   -9.10    8.70
   1  -7  -1    9.60    7.70
   1  -7  -1   18.60    8.60
  -1   7   1   36.40   10.30
  -1   7   1   10.50   19.00
   0  -6  -1   27.80    9.40
   0   6   1   56.09   11.80
   0   6   1   48.30   21.80
  -1  -5  -1   -1.10    4.50
   1   5   1   -9.40    9.20
   1   5   1    2.10    3.30
  -2  -4  -1    0.70    3.00
   2   4   1    6.70    8.00
   2   4   1    0.20    2.40
  -3  -3  -1  270.57   17.50
  -3  -3  -1  229.98   19.10
   3   3   1  234.18   30.30
   3   3   1  186.28   16.60
  -4  -2  -1   50.09   11.70
  -4  -2  -1   21.20    4.50
  -4  -2  -1   33.00    3.60
   4   2   1   33.50    9.90
   4   2   1   38.70    4.90
  -5  -1  -1  135.79   14.20
  -5  -1  -1  125.09   10.00
   5   1   1  108.79    7.70
   5   1   1  112.49    8.00
   5   1   1  133.89   10.10
   5   1   1  105.09   13.30
  -6   0  -1   -0.50    0.40
  -6   0  -1    2.10    1.50
  -6   0  -1   -0.30    0.60
   6   0   1    0.30    0.80
   6   0   1   -1.00    0.70
   6   0   1    0.80    1.20
  -7   1  -1  256.37   18.30
  -7   1  -1  261.97   16.40
  -7   1  -1  248.48   16.40
  -7   1  -1  229.98   19.20
   7  -1   1  229.88   16.40
   7  -1   1  205.18   17.30
   7  -1   1  258.47   20.40
  -8   2  -1 1849.91  127.69
  -8   2  -1 2153.58  132.09
  -8   2  -1 1944.21  133.19
  -8   2  -1 2135.09  127.59
   8  -2   1 2379.36  127.49
   8  -2   1 2096.89  143.19
   8  -2   1 2249.07  135.29
  -9   3  -1 1111.89   73.59
  -9   3  -1 1218.78   73.59
  -9   3  -1 1254.67   80.59
   9  -3   1 1207.28   83.69
   9  -3   1 1241.38   73.39
 -10   4  -1    3.80    1.20
 -10   4  -1    4.30    4.40
 -10   4  -1    5.70    1.40
  10  -4   1   -2.40    4.10
  10  -4   1    5.80    1.20
 -11   5  -1   32.10    9.70
  11  -5   1   30.10   10.40
 -12   6  -1   62.49   16.30
  12  -6   1   50.29   12.80
  -1  -7  -1   35.70   12.30
   1   7   1   72.49   30.50
   1   7   1   37.50   10.70
  -2  -6  -1   23.90    8.10
   2   6   1   36.60    7.90
   2   6   1   37.10   17.60
  -3  -5  -1  563.44   44.60
   3   5   1  589.54   66.19
   3   5   1  612.24   42.80
  -4  -4  -1  242.18   21.90
   4   4   1  250.07   19.60
   4   4   1  225.68   34.50
  -5  -3  -1  598.24   35.50
  -5  -3  -1  488.45   37.70
   5   3   1  480.75   50.79
  -6  -2  -1   -2.30    0.90
  -6  -2  -1    0.30    0.70
   6   2   1   -2.20    1.60
   6   2   1   -0.60    2.90
   6   2   1    3.80    1.30
  -7  -1  -1  269.27   19.10
  -7  -1  -1  235.58   16.50
  -7  -1  -1  262.57   23.60
   7   1   1  269.27   16.30
   7   1   1  262.37   24.70
   7   1   1  248.48   18.80
  -8   0  -1    6.20    1.90
  -8   0  -1    2.20    1.30
  -8   0  -1    6.70    2.80
   8   0   1    4.40    1.60
   8   0   1    6.60    3.30
   8   0   1    9.20    2.60
  -9   1  -1 1121.09   66.59
  -9   1  -1 1108.09   70.89
  -9   1  -1 1119.59   68.59
  -9   1  -1 1120.09   66.59
   9  -1   1 1024.10   66.59
   9  -1   1 1091.79   67.89
   9  -1   1  906.31   70.39
 -10   2  -1  179.48   12.50
 -10   2  -1  140.89   12.50
 -10   2  -1  183.68   16.20
  10  -2   1  171.58   18.00
 -11   3  -1  402.86   29.90
 -11   3  -1  471.65   36.40
 -11   3  -1  508.35   30.00
  11  -3   1  470.55   39.30
 -12   4  -1   10.80    5.50
 -12   4  -1    9.10    1.80
 -12   4  -1   13.80    2.00
  12  -4   1    6.30    5.90
 -13   5  -1   45.60   12.60
  13  -5   1   59.89   15.20
  14  -6   1   58.39   18.60
  -3  -7  -1   19.50    5.90
   3   7   1  -12.80   10.60
   3   7   1    3.50    4.40
  -4  -6  -1   -2.30    5.90
   4   6   1   -6.00   12.90
  -5  -5  -1  696.13   54.99
   5   5   1  797.92   52.09
   5   5   1  787.12   81.39
  -6  -4  -1   19.80    4.30
  -6  -4  -1   12.90    5.40
   6   4   1   19.90    4.50
   6   4   1   21.90   10.90
  -7  -3  -1  233.28   19.40
  -7  -3  -1  210.38   15.20
   7   3   1  207.18   29.70
   7   3   1  200.98   15.00
  -8  -2  -1 2170.18  127.19
   8   2   1 1951.80  121.99
   8   2   1 2026.90  121.59
   8   2   1 2005.70  140.19
  -9  -1  -1 1151.88   77.69
  -9  -1  -1 1122.19   70.99
  -9  -1  -1 1077.79   67.99
   9   1   1 1104.49   79.09
   9   1   1 1128.39   71.29
 -10   0  -1    2.50    1.50
 -10   0  -1    2.00    1.60
 -10   0  -1   -0.20    1.70
  10   0   1   -0.90    1.20
  10   0   1    0.20    1.20
  10   0   1    1.20    1.90
 -11   1  -1  312.27   24.00
 -11   1  -1  355.06   24.30
 -11   1  -1  375.96   29.50
 -11   1  -1  423.76   26.90
  11  -1   1  361.56   29.60
  11  -1   1  296.37   24.00
 -12   2  -1  879.41   60.29
 -12   2  -1 1012.40   64.79
 -12   2  -1  922.41   59.79
  12  -2   1 1023.60   68.49
 -13   3  -1  159.98   11.70
 -13   3  -1  162.68   17.30
 -13   3  -1  128.89   11.80
  13  -3   1  139.39   18.80
 -14   4  -1   51.39    4.50
 -14   4  -1   44.30    4.60
 -14   4  -1   52.49   11.70
  14  -4   1   55.79   14.00
 -15   5  -1   11.10    5.90
  15  -5   1   -5.20    5.20
 -16   6  -1  103.49   20.60
  16  -6   1  102.59   21.30
  -5  -7  -1    0.50    6.60
   5   7   1    1.30   21.50
   5   7   1    3.10    6.40
  -6  -6  -1   15.80    7.10
   6   6   1    9.90   15.80
   6   6   1   11.20    5.70
  -7  -5  -1   49.80   11.20
   7   5   1   40.20    7.50
   7   5   1   32.80   17.80
  -8  -4  -1   64.39    9.70
  -8  -4  -1   70.99    7.30
   8   4   1   51.59   19.10
   8   4   1   73.79    7.40
  -9  -3  -1 1181.28   77.19
  -9  -3  -1 1097.09   71.09
   9   3   1 1302.57   70.99
   9   3   1 1062.59   93.09
   9   3   1 1122.09   71.49
 -10  -2  -1  186.58   16.30
  10   2   1  158.88   23.30
 -11  -1  -1  375.46   27.20
 -11  -1  -1  354.66   24.30
  11   1   1  401.96   23.80
  11   1   1  323.17   33.60
 -12   0  -1   -0.50    1.40
 -12   0  -1   -0.90    1.00
  12   0   1   -1.20    1.20
  12   0   1   -0.60    2.40
 -13   1  -1  164.48   13.80
 -13   1  -1  170.28   14.00
 -13   1  -1  173.08   15.20
  13  -1   1  160.88   18.30
  13  -1   1  150.28   13.80
 -14   2  -1   31.60    7.40
 -14   2  -1   17.10    4.50
 -14   2  -1   33.40    5.50
  14  -2   1   23.70    8.00
 -15   3  -1    4.20    2.40
 -15   3  -1    2.10    4.40
 -15   3  -1    3.30    2.50
  15  -3   1    3.60    5.10
 -16   4  -1   29.50    9.50
 -16   4  -1   11.70    3.10
 -16   4  -1   15.70    2.80
  16  -4   1   11.70    8.30
 -17   5  -1    3.50    5.10
 -18   6  -1   52.29   15.50
  18  -6   1   25.90   15.30
  -7  -7  -1    2.50    5.50
   7   7   1   -7.80    6.30
   7   7   1   -7.80   16.50
  -8  -6  -1  135.59   18.10
   8   6   1  147.19   14.90
   8   6   1   91.79   30.30
  -9  -5  -1   98.39   14.20
   9   5   1  106.59   10.40
   9   5   1   42.40   23.60
 -10  -4  -1    4.10    4.30
 -10  -4  -1    0.20    1.80
  10   4   1   -0.70    7.00
  10   4   1    2.00    1.70
 -11  -3  -1  445.86   34.30
  11   3   1  428.06   48.60
 -12  -2  -1  938.61   61.59
  12   2   1  869.81   74.29
 -13  -1  -1  154.78   12.30
 -13  -1  -1  174.68   15.30
  13   1   1  159.38   21.10
 -14   0  -1   -2.00    1.30
  14   0   1    0.90    1.70
  14   0   1    4.00    3.90
 -15   1  -1   54.39    7.50
 -15   1  -1   42.70    6.30
  15  -1   1   44.90   10.70
 -16   2  -1   22.80    5.00
 -16   2  -1   25.30    6.70
  16  -2   1   28.90   10.10
 -17   3  -1    0.80    2.00
 -17   3  -1    0.40    3.10
  17  -3   1   -5.90    3.90
 -18   4  -1  103.29    8.60
 -18   4  -1   88.09    8.90
 -18   4  -1  112.19   16.50
  18  -4   1   96.19   21.00
 -19   5  -1   38.00   13.30
  19  -5   1   53.89   16.20
  -9  -7  -1   11.20    8.40
 -10  -6  -1   27.80    6.20
  10   6   1   22.60   17.40
 -11  -5  -1   21.70    8.30
 -11  -5  -1   32.00    4.30
  11   5   1   20.50    4.40
  11   5   1   25.30    5.10
  11   5   1   20.80   15.10
 -12  -4  -1    6.80    5.00
  12   4   1   19.00    9.30
 -13  -3  -1  115.39   13.80
  13   3   1  130.69   28.50
 -14  -2  -1   26.30    6.20
  14   2   1   25.90   12.30
 -15  -1  -1   47.20    8.70
 -15  -1  -1   45.50    5.60
  15   1   1   48.80   13.80
 -16   0  -1    0.90    2.10
 -16   0  -1    0.30    2.20
  16   0   1    1.80    3.20
 -17   1  -1   95.29   11.60
 -17   1  -1   99.39   10.80
  17  -1   1  112.09   16.90
 -18   2  -1   11.30    4.10
 -18   2  -1    7.00    4.80
  18  -2   1   10.30    5.70
 -19   3  -1   41.10    6.20
 -19   3  -1   46.50   11.30
  19  -3   1   34.90   12.20
 -20   4  -1   -0.80    2.60
 -20   4  -1   -1.20    5.50
  20  -4   1    9.90    8.30
 -21   5  -1    0.70    4.40
  21  -5   1   -6.10    8.80
 -12  -6  -1   48.50   12.50
  12   6   1   65.49   26.80
 -13  -5  -1   56.99   13.40
  13   5   1   37.10   15.00
 -14  -4  -1   56.49   11.70
  14   4   1   49.80   19.50
 -15  -3  -1    4.80    3.50
  15   3   1   -2.10    5.70
 -16  -2  -1   15.60    5.30
  16   2   1   18.80   11.40
 -17  -1  -1   96.19    9.20
 -17  -1  -1   88.79   11.30
  17   1   1   86.19   18.50
 -18   0  -1    1.70    2.50
 -18   0  -1    8.40    3.70
  18   0   1    4.50    6.60
 -19   1  -1 1190.68   79.59
 -19   1  -1 1243.28   78.49
  19  -1   1 1128.69   87.89
 -20   2  -1  204.38   18.10
 -20   2  -1  223.08   22.30
  20  -2   1  185.68   25.60
 -21   3  -1   89.99   16.60
 -21   3  -1   70.09    8.90
  21  -3   1   70.29   17.30
 -22   4  -1   97.19   19.40
 -22   4  -1  114.39   10.40
  22  -4   1   82.79   20.20
 -23   5  -1   41.10   10.90
  23  -5   1   15.80   12.80
 -14  -6  -1   91.69   17.20
  14   6   1   89.69   28.60
  15   5   1   16.10   13.60
 -16  -4  -1   14.20    4.90
  16   4   1   17.70   11.40
 -17  -3  -1    2.00    3.30
  17   3   1   -2.70    3.40
 -18  -2  -1    8.70    4.10
  18   2   1    0.60    7.20
 -19  -1  -1 1021.60   66.39
 -19  -1  -1 1139.19   71.59
  19   1   1  921.71   82.39
 -20   0  -1   -2.90    1.80
 -20   0  -1    0.80    2.60
  20   0   1   -2.10    4.80
 -21   1  -1   65.19   11.50
 -21   1  -1   64.09   11.10
  21  -1   1   40.40   13.90
 -22   2  -1   98.39   13.70
 -22   2  -1  104.99   11.90
  22  -2   1  103.29   22.10
 -23   3  -1    5.50    6.40
 -23   3  -1   13.20    5.90
  23  -3   1    9.50    9.80
 -24   4  -1   15.90    8.10
  24  -4   1   20.20   12.90
 -16  -6  -1   87.89   17.40
  16   6   1   89.59   30.80
 -17  -5  -1   -5.00    3.30
  17   5   1    0.20   14.40
 -18  -4  -1   97.59   17.10
  18   4   1   61.69   21.70
 -19  -3  -1   52.09   11.70
  19   3   1   32.90   16.60
 -20  -2  -1  206.88   21.40
  20   2   1  231.18   34.80
 -21  -1  -1   50.49   10.70
 -21  -1  -1   54.99    7.20
  21   1   1   64.69    6.40
  21   1   1   50.89   18.30
 -22   0  -1    1.60    3.70
 -22   0  -1    3.50    2.70
  22   0   1    4.80    6.10
 -23   1  -1  562.64   41.90
 -23   1  -1  550.94   42.70
  23  -1   1  536.55   52.89
 -24   2  -1  106.09   13.30
 -24   2  -1  112.09   15.10
  24  -2   1  112.59   24.10
 -25   3  -1    5.80    4.80
 -25   3  -1   10.10    6.90
  25  -3   1    3.40    8.30
 -26   4  -1  132.09   20.10
  26  -4   1   87.69   23.80
 -18  -6  -1   35.90   10.80
  18   6   1   21.30   14.30
 -19  -5  -1   61.59   14.60
  19   5   1   25.10   18.20
 -20  -4  -1    1.50    3.70
  20   4   1   -2.80   14.00
 -21  -3  -1   91.59   13.20
  21   3   1   66.09   21.10
 -22  -2  -1  112.79   14.90
  22   2   1   73.39   23.40
 -23  -1  -1  467.25   36.10
 -23  -1  -1  577.54   42.40
  23   1   1  525.75   55.99
 -24   0  -1    3.80    4.10
  24   0   1    0.90    4.90
 -25   1  -1  128.69   15.50
 -25   1  -1  127.89   15.90
  25  -1   1  112.39   25.00
 -26   2  -1   12.10    6.90
 -26   2  -1    5.00    5.40
  26  -2   1    5.40    9.90
 -27   3  -1   24.30    8.30
 -27   3  -1   28.00    9.30
  27  -3   1   -2.30   10.10
 -21  -5  -1    2.40    4.20
  21   5   1   14.10   12.80
 -22  -4  -1  121.19   16.90
  22   4   1   76.59   25.70
 -23  -3  -1   19.90    7.70
  23   3   1    8.30   10.70
 -24  -2  -1  120.49   16.50
  24   2   1   77.09   24.70
 -25  -1  -1  118.09   15.60
 -25  -1  -1   94.29   11.30
  25   1   1   83.89   25.00
 -26   0  -1   -4.40    2.90
 -26   0  -1   -1.30    4.10
  26   0   1   -0.40    7.70
 -27   1  -1  152.18   18.60
 -27   1  -1  181.38   19.50
  27  -1   1  139.79   30.20
 -28   2  -1    4.60    6.30
 -28   2  -1    6.30    6.00
  28  -2   1   16.70   11.60
 -29   3  -1   16.00    6.00
 -29   3  -1   -1.10    4.40
  29  -3   1   -7.10   13.60
 -23  -5  -1   29.10    8.60
  23   5   1   11.50   18.50
 -24  -4  -1    7.20    6.40
  24   4   1   28.30   15.40
 -25  -3  -1   14.70    6.40
  25   3   1   18.40   14.90
 -26  -2  -1    1.00    4.10
  26   2   1    7.20   13.40
 -27  -1  -1  144.99   14.90
 -27  -1  -1  163.98   19.90
  27   1   1  142.59   32.10
 -28   0  -1   -3.70    3.60
 -28   0  -1   -4.30    2.70
  28   0   1  -14.10    9.10
 -29   1  -1   28.60    9.10
 -29   1  -1   30.10    9.40
  29  -1   1   14.00   16.70
 -30   2  -1    5.40    5.00
 -30   2  -1    1.00    6.50
  30  -2   1    1.20   10.40
 -26  -4  -1  100.89   19.20
  26   4   1   82.19   29.50
 -27  -3  -1   28.10    9.00
  27   3   1   15.70   17.10
 -28  -2  -1   -4.70    4.50
  28   2   1    2.80   13.90
 -29  -1  -1   25.00    6.60
 -29  -1  -1   19.60   10.70
  29   1   1   19.70   14.30
 -30   0  -1    2.50    5.20
 -30   0  -1   10.90    4.60
 -31   1  -1    2.50    5.80
 -31   1  -1    5.70    5.90
  31  -1   1   -0.70    9.70
 -29  -3  -1   -5.80    3.90
  29   3   1    0.70   12.90
 -30  -2  -1   -1.00    4.20
  30   2   1  -12.80   14.70
 -31  -1  -1    6.60    5.60
  31   1   1    1.10   11.10
 -32   0  -1    4.80    5.40
 -32   0  -1   -4.30    5.90
  32   0   1  -17.20   11.90
  32   0  -2   28.00   17.50
 -32   0   2   65.69   14.40
 -32   0   2   28.10    7.80
  31   1  -2   23.50   19.90
 -31  -1   2   45.30   12.60
  30   2  -2   28.00   18.30
 -30  -2   2   27.30   10.00
  29   3  -2   18.20   13.70
 -29  -3   2   17.30    7.50
  31  -1  -2   42.30   15.70
 -31   1   2   41.00   10.40
 -31   1   2   41.10    9.40
  30   0  -2  504.25   60.39
 -30   0   2  639.74   50.39
 -30   0   2  630.04   45.80
  29   1  -2  -14.60    7.40
 -29  -1   2   -3.50    5.00
 -29  -1   2    8.90    4.00
  28   2  -2  397.16   56.49
 -28  -2   2  569.04   45.30
  27   3  -2  103.29   33.60
 -27  -3   2  143.39   19.10
  26   4  -2  -25.70   16.00
 -26  -4   2   12.50    4.80
  30  -2  -2   20.60   18.00
 -30   2   2   39.10    9.30
 -30   2   2   45.70   10.40
 -29   1   2   -2.40    4.40
 -29   1   2   -0.60    4.30
  28   0  -2   17.40   10.60
 -28   0   2   29.40    7.20
 -28   0   2   29.30    9.30
  27   1  -2  167.28   35.20
 -27  -1   2  196.18   22.10
 -27  -1   2  197.68   17.20
  26   2  -2  652.23   73.09
 -26  -2   2  711.83   55.09
  25   3  -2    7.30    8.30
 -25  -3   2   26.40    7.10
  24   4  -2   62.39   26.20
 -24  -4   2  101.29   15.20
  23   5  -2    8.70   17.70
 -23  -5   2    7.90    7.20
  29  -3  -2   12.10   12.30
 -29   3   2    5.30    5.70
 -29   3   2    7.40    7.20
  28  -2  -2  629.94   60.39
 -28   2   2  676.53   51.99
 -28   2   2  587.94   47.80
  27  -1  -2  189.58   31.80
 -27   1   2  203.68   21.70
 -27   1   2  251.87   24.10
  26   0  -2   -8.50    7.10
 -26   0   2    8.50    4.10
 -26   0   2    1.10    4.10
  25   1  -2  389.16   47.40
 -25  -1   2  419.66   35.00
 -25  -1   2  369.06   28.30
  24   2  -2    5.70   12.20
 -24  -2   2    8.30    4.50
  23   3  -2    2.90   11.40
 -23  -3   2   11.80    7.10
  22   4  -2    9.10   14.70
 -22  -4   2   27.60    9.70
  21   5  -2   77.89   30.50
 -21  -5   2  125.59   17.60
  27  -3  -2   94.49   22.70
 -27   3   2  142.79   19.60
 -27   3   2  133.49   15.60
  26  -2  -2  840.42   72.29
 -26   2   2  847.02   63.99
 -26   2   2  858.51   61.19
  25  -1  -2  430.26   45.90
 -25   1   2  424.16   36.60
 -25   1   2  477.15   37.00
  24   0  -2    0.30    8.50
 -24   0   2   10.90    4.20
 -24   0   2    1.90    4.00
  23   1  -2   33.40   15.40
  23   1  -2   38.70    4.90
 -23  -1   2   16.30    6.40
 -23  -1   2   27.10    5.30
  22   2  -2   18.70   14.50
 -22  -2   2   33.00    9.10
  21   3  -2   59.49   23.00
 -21  -3   2   89.19   12.80
  20   4  -2   -6.90   11.00
 -20  -4   2    4.10    4.30
  19   5  -2  120.99   35.20
 -19  -5   2   86.39   16.60
  18   6  -2  169.18   38.40
 -18  -6   2  155.18   21.20
  26  -4  -2  -13.10    9.10
 -26   4   2   -8.00    6.90
 -26   4   2   -6.80    5.50
  25  -3  -2    9.10    6.90
 -25   3   2   20.20    6.20
 -25   3   2   21.10    8.00
  24  -2  -2   12.90    9.00
 -24   2   2    5.00    4.20
 -24   2   2   19.10    6.90
  23  -1  -2   16.30    9.20
 -23   1   2   16.40    6.20
 -23   1   2   13.70    5.50
  22   0  -2   38.20   14.70
 -22   0   2   63.69    8.80
 -22   0   2   49.40   10.90
  21   1  -2   33.10   12.10
  21   1  -2   32.80    4.80
 -21  -1   2   34.60    8.60
 -21  -1   2   35.20    5.20
  20   2  -2  577.04   62.99
 -20  -2   2  689.83   49.40
  19   3  -2   -1.10    9.00
 -19  -3   2    7.80    4.50
  18   4  -2   -0.30   13.40
 -18  -4   2   21.00    7.50
  17   5  -2   11.40   13.50
 -17  -5   2    4.00    5.10
  16   6  -2   50.59   18.00
 -16  -6   2   20.60    9.70
  24  -4  -2  143.69   22.40
 -24   4   2  123.59   22.50
 -24   4   2  131.49   14.90
  23  -3  -2   21.00    9.40
 -23   3   2   12.90    5.80
 -23   3   2   19.20    9.10
  22  -2  -2   21.30   10.50
 -22   2   2   18.90    6.20
 -22   2   2   26.40    7.80
  21  -1  -2   26.00   10.30
 -21   1   2   36.00    8.20
 -21   1   2   21.40    6.70
  20   0  -2   -1.60    4.10
 -20   0   2    2.60    2.50
 -20   0   2   -0.10    2.30
  19   1  -2  845.32   56.09
  19   1  -2  807.02   73.29
 -19  -1   2  962.90   57.09
 -19  -1   2  916.61   62.49
  18   2  -2  179.08   29.60
 -18  -2   2  189.78   19.00
  17   3  -2   38.10   16.60
 -17  -3   2   54.69   11.00
 -16  -4   2   -3.40    2.20
  15   5  -2  106.49   32.10
 -15  -5   2  126.99   16.70
  14   6  -2   12.50   17.20
 -14  -6   2    0.10    6.20
  23  -5  -2  -13.20   11.60
 -23   5   2    1.50    8.20
  22  -4  -2   26.20    9.20
 -22   4   2   35.80   11.60
 -22   4   2   29.60    7.70
  21  -3  -2   92.19   18.90
 -21   3   2   92.59   17.40
 -21   3   2   94.29   11.80
  20  -2  -2  721.33   57.79
 -20   2   2  679.03   52.69
 -20   2   2  736.43   50.59
  19  -1  -2 1010.20   72.09
 -19   1   2  878.11   63.49
 -19   1   2  934.71   63.79
  18   0  -2  168.08   22.30
 -18   0   2  165.28   14.90
 -18   0   2  177.18   17.30
  17   1  -2  333.07   23.70
  17   1  -2  348.57   38.10
 -17  -1   2  371.66   24.30
 -17  -1   2  360.16   28.90
  16   2  -2   43.70   15.40
 -16  -2   2   70.49   10.10
  15   3  -2   55.09   18.90
 -15  -3   2   72.79   10.60
  14   4  -2  653.23   73.39
 -14  -4   2  713.73   51.89
  13   5  -2   24.90   17.50
 -13  -5   2   57.99   11.90
  12   6  -2   30.80   13.60
 -12  -6   2   34.40   11.00
  21  -5  -2  102.59   23.30
 -21   5   2  151.18   21.90
  20  -4  -2    4.30    6.70
 -20   4   2   -0.20    3.70
 -20   4   2    4.50    4.90
  19  -3  -2   -4.00    5.50
 -19   3   2   -2.50    3.30
 -19   3   2    3.70    5.00
  18  -2  -2  190.68   21.90
 -18   2   2  199.38   17.90
 -18   2   2  181.58   19.40
  17  -1  -2  372.46   32.70
 -17   1   2  356.76   27.60
 -17   1   2  318.37   27.20
  16   0  -2  478.15   42.90
  16   0  -2  589.84   34.40
 -16   0   2  505.15   37.00
 -16   0   2  430.06   34.20
  15   1  -2  157.98   12.90
  15   1  -2  182.68   24.60
 -15  -1   2  193.78   17.50
 -15  -1   2  204.28   13.60
  14   2  -2  206.58   29.00
 -14  -2   2  194.78   18.30
  13   3  -2   19.80   10.80
 -13  -3   2   16.00    5.80
  12   4  -2   49.50   21.90
 -12  -4   2   43.70    9.50
  11   5  -2   14.10    8.50
  11   5  -2   13.40    3.50
 -11  -5   2   15.80    6.00
 -11  -5   2   15.30    3.40
  10   6  -2    7.10   15.70
  10   6  -2    3.00    5.60
 -10  -6   2   18.30    7.20
   9   7  -2   17.40   17.80
  -9  -7   2   10.20    8.30
  19  -5  -2  109.19   22.50
 -19   5   2  101.49   20.50
 -19   5   2   90.99   10.20
  18  -4  -2   20.90    8.50
 -18   4   2   18.20    4.80
 -18   4   2   26.30    8.60
  17  -3  -2   42.50    6.50
  17  -3  -2   27.90    9.20
 -17   3   2   57.09   12.20
 -17   3   2   48.40    6.90
  16  -2  -2   63.59   12.50
 -16   2   2   73.99    8.90
 -16   2   2   48.10   10.60
  15  -1  -2  183.18   19.70
 -15   1   2  153.28   15.80
 -15   1   2  206.78   16.90
  14   0  -2    2.70    1.80
  14   0  -2    2.90    4.20
 -14   0   2    1.50    2.00
 -14   0   2   -1.60    1.40
  13   1  -2   57.49    5.00
  13   1  -2   47.80   13.00
 -13  -1   2   45.40    4.70
 -13  -1   2   51.19    7.40
  12   2  -2  104.49   22.50
 -12  -2   2   98.89   11.20
  11   3  -2   62.09   19.20
 -11  -3   2   49.00    9.30
  10   4  -2  893.81   88.79
  10   4  -2  959.30   60.69
 -10  -4   2 1019.40   66.59
 -10  -4   2  941.41   59.49
   9   5  -2  492.85   34.90
   9   5  -2  454.05   61.29
  -9  -5   2  498.25   39.30
   8   6  -2   46.60    9.50
  -8  -6   2   61.69   12.50
   7   7  -2   10.30    7.20
   7   7  -2   -9.20   12.10
  -7  -7   2    2.70    7.20
  18  -6  -2  154.18   28.70
 -18   6   2  203.28   26.20
  17  -5  -2    2.40    6.90
 -17   5   2   -2.90    5.40
 -17   5   2   -2.80    3.40
  16  -4  -2    1.80    2.50
  16  -4  -2   -2.20    5.70
 -16   4   2    1.10    2.40
 -16   4   2   -0.60    3.30
  15  -3  -2   88.89    9.20
  15  -3  -2   78.69   12.70
 -15   3   2   67.09    8.70
 -15   3   2   73.39   13.70
  14  -2  -2  170.38   14.80
  14  -2  -2  190.28   19.10
 -14   2   2  177.88   15.60
 -14   2   2  169.88   17.50
  13  -1  -2   56.79    9.00
  13  -1  -2   67.99    7.50
 -13   1   2   57.39    7.30
 -13   1   2   54.39    8.10
 -13   1   2   52.39    7.30
  12   0  -2  684.53   52.09
  12   0  -2  749.73   45.20
 -12   0   2  712.23   50.29
 -12   0   2  666.13   45.50
 -12   0   2  714.23   47.60
  11   1  -2  629.44   39.50
  11   1  -2  659.03   52.59
 -11  -1   2  572.94   39.20
 -11  -1   2  723.03   44.10
  10   2  -2   13.70    7.40
 -10  -2   2   14.90    4.10
   9   3  -2   23.80   11.60
   9   3  -2   34.70    4.10
  -9  -3   2   36.00    7.30
  -9  -3   2   42.50    3.80
   8   4  -2  485.65   36.00
   8   4  -2  481.25   58.09
  -8  -4   2  540.75   39.80
  -8  -4   2  590.04   35.40
   7   5  -2   56.39    9.70
   7   5  -2   50.39   20.40
  -7  -5   2   56.29   11.10
   6   6  -2    2.20    3.90
   6   6  -2    4.20   12.70
  -6  -6   2    3.10    4.80
   5   7  -2   36.50   21.40
   5   7  -2   16.60    7.80
  -5  -7   2   15.10    8.10
  16  -6  -2   30.10   14.80
 -16   6   2   54.79   14.70
  15  -5  -2  117.79   10.80
  15  -5  -2  135.09   19.10
 -15   5   2  111.49   20.00
 -15   5   2   84.39   10.40
  14  -4  -2  786.22   57.09
  14  -4  -2  711.23   46.50
 -14   4   2  669.63   53.39
 -14   4   2  643.24   46.50
  13  -3  -2   19.70    4.70
  13  -3  -2   18.60    6.50
 -13   3   2   15.90    6.20
 -13   3   2   22.20    5.00
 -13   3   2   13.60    3.60
  12  -2  -2  109.89   15.70
  12  -2  -2   92.09    9.40
  12  -2  -2  106.89   12.40
 -12   2   2  103.39   10.80
 -12   2   2   87.39    9.60
 -12   2   2   81.29   10.70
 -12   2   2   85.09    9.60
  11  -1  -2  778.42   51.69
  11  -1  -2  792.12   48.70
 -11   1   2  766.52   49.30
 -11   1   2  807.92   49.90
 -11   1   2  667.23   49.60
 -11   1   2  665.23   48.70
  10   0  -2 2762.72  144.19
  10   0  -2 2250.17  149.69
  10   0  -2 2032.20  145.39
 -10   0   2 2329.17  145.59
 -10   0   2 2483.75  148.79
 -10   0   2 2398.36  146.09
   9   1  -2   58.09   12.80
   9   1  -2   66.29    7.60
   9   1  -2   70.29    5.40
  -9  -1   2   70.19   10.80
  -9  -1   2   69.09    7.60
  -9  -1   2   76.79    7.50
  -9  -1   2   67.19    5.60
   8   2  -2  408.06   25.00
   8   2  -2  356.06   38.70
  -8  -2   2  410.16   28.90
   7   3  -2    8.60    2.30
   7   3  -2   12.00    7.70
  -7  -3   2   18.60    3.20
  -7  -3   2    9.70    3.30
   6   4  -2  314.97   43.30
   6   4  -2  341.87   24.90
  -6  -4   2  320.27   26.40
   5   5  -2   62.99    9.00
   5   5  -2   74.19   26.30
  -5  -5   2   64.69   11.30
   4   6  -2  436.36   63.69
   4   6  -2  517.95   39.20
   3   7  -2    3.90    6.10
   3   7  -2    2.80   14.40
  -3  -7   2   -7.20    6.70
  14  -6  -2   15.20    9.70
 -14   6   2   11.60    8.00
  13  -5  -2   49.50   13.60
  13  -5  -2   49.60    7.00
 -13   5   2   53.79    8.80
 -13   5   2   55.59   13.80
  12  -4  -2   46.20    7.90
  12  -4  -2   50.39   12.20
 -12   4   2   59.79    7.00
 -12   4   2   48.00   11.50
  11  -3  -2   38.20    5.70
  11  -3  -2   41.70    9.30
 -11   3   2   40.10    8.70
 -11   3   2   51.19    6.00
  10  -2  -2   11.80    4.40
  10  -2  -2    9.90    3.30
  10  -2  -2   14.80    7.80
 -10   2   2   17.80    5.00
 -10   2   2   14.20    3.60
 -10   2   2    8.00    3.20
   9  -1  -2   83.09    8.80
   9  -1  -2   75.49    7.40
  -9   1   2   76.59    8.20
  -9   1   2   79.39    7.90
  -9   1   2   63.19    7.40
   8   0  -2 1810.32   99.29
   8   0  -2 1446.76  100.39
   8   0  -2 1562.34  103.39
   8   0  -2 1758.52  100.49
  -8   0   2 1663.53  102.69
  -8   0   2 1630.74  100.89
  -8   0   2 1534.75  100.29
   7   1  -2   13.70    6.00
   7   1  -2   12.80    3.30
  -7  -1   2   13.60    1.80
  -7  -1   2   18.20    1.70
  -7  -1   2   14.80    3.50
  -7  -1   2   14.20    3.10
  -7  -1   2   10.20    4.50
   6   2  -2   56.29   15.10
   6   2  -2   56.09    6.30
   6   2  -2   52.09    5.00
  -6  -2   2   49.50    6.10
  -6  -2   2   50.29    4.40
   5   3  -2  554.74   35.10
   5   3  -2  437.66   49.60
  -5  -3   2  521.35   36.10
   4   4  -2   47.90   18.40
   4   4  -2   69.39    8.40
  -4  -4   2   71.59    9.10
   3   5  -2  291.57   24.10
   3   5  -2  304.57   44.90
  -3  -5   2  242.38   23.20
   2   6  -2   83.39   29.80
   2   6  -2   89.59   12.40
  -2  -6   2   87.89   14.90
   1   7  -2   32.10   10.20
   1   7  -2    7.00   20.30
  -1  -7   2   14.00   14.10
  -1  -7   2   22.20    9.00
  12  -6  -2   94.49   15.10
 -12   6   2   58.99   14.40
  11  -5  -2   20.40    5.20
  11  -5  -2   12.80    6.90
 -11   5   2   17.60    8.00
  10  -4  -2  997.80   64.49
  10  -4  -2 1073.59   73.19
 -10   4   2  950.70   63.69
 -10   4   2  934.71   69.29
   9  -3  -2   38.10    8.30
   9  -3  -2   38.30    6.80
  -9   3   2   35.20    6.20
  -9   3   2   39.60    8.40
   8  -2  -2  390.76   27.90
   8  -2  -2  456.85   30.80
   8  -2  -2  390.86   35.00
  -8   2   2  376.66   27.90
   7  -1  -2   15.10    3.30
   7  -1  -2   20.10    3.60
   7  -1  -2   16.90    3.70
  -7   1   2   29.40    4.10
  -7   1   2   13.70    3.30
  -7   1   2   15.00    3.40
   6   0  -2 1667.03   99.39
   6   0  -2 1695.33   98.49
   6   0  -2 1629.34  101.59
  -6   0   2 1591.84   99.69
  -6   0   2 1524.35   99.29
  -6   0   2 1646.04  100.79
   5   1  -2 1254.47   77.19
   5   1  -2 1220.38   75.39
   5   1  -2 1162.08   84.29
  -5  -1   2 1408.76   77.19
  -5  -1   2 1208.98   83.49
  -5  -1   2 1249.07   75.29
  -5  -1   2 1263.67   77.19
  -5  -1   2 1183.88   75.19
   4   2  -2  828.22   57.29
   4   2  -2  961.50   71.79
   4   2  -2 1055.59   57.29
  -4  -2   2  908.51   68.89
  -4  -2   2  821.32   56.09
   3   3  -2 1240.28   89.39
   3   3  -2 1413.86  109.39
   3   3  -2 1461.85   89.79
  -3  -3   2 1641.64   90.89
   2   4  -2   34.60    6.90
   2   4  -2   27.40   13.30
  -2  -4   2   21.40    5.50
   1   5  -2  265.77   23.90
   1   5  -2  299.17   43.00
  -1  -5   2  264.47   23.00
   0   6  -2   17.20   14.70
   0   6  -2   26.70    8.60
   0  -6   2   15.30    6.80
  -1   7  -2   -0.10    6.10
  -1   7  -2   22.00   18.00
   1  -7   2   -2.60    9.30
  10  -6  -2    7.10    4.10
  10  -6  -2    8.00    8.40
 -10   6   2   14.10   14.80
 -10   6   2    7.40    7.70
   9  -5  -2  515.45   37.90
   9  -5  -2  561.64   48.20
  -9   5   2  512.75   60.09
  -9   5   2  519.35   43.40
   8  -4  -2  479.15   34.80
   8  -4  -2  531.15   41.90
  -8   4   2  434.76   37.40
  -8   4   2  529.45   52.79
  -8   4   2  462.75   33.50
   7  -3  -2   13.20    3.60
   7  -3  -2    9.20    4.50
  -7   3   2    9.70    3.30
  -7   3   2   12.80    6.30
  -7   3   2   13.30    5.00
   6  -2  -2   52.19    7.10
   6  -2  -2   55.89    6.40
   6  -2  -2   45.90   10.80
  -6   2   2   45.70   10.60
  -6   2   2   44.40    5.80
   5  -1  -2 1269.57   76.29
   5  -1  -2 1310.97   79.59
   5  -1  -2 1197.98   76.39
  -5   1   2 1165.98   76.49
  -5   1   2 1243.28   76.09
   4   0  -2 2851.51  170.68
  -4   0   2 2593.14  169.28
  -4   0   2 3009.20  170.28
   3   1  -2  278.07   19.10
   3   1  -2  284.37   25.40
   3   1  -2  275.07   18.60
  -3  -1   2  261.17   24.30
  -3  -1   2  297.27   18.90
  -3  -1   2  279.47   19.00
  -3  -1   2  296.37   18.50
   2   2  -2 1783.22  130.09
   2   2  -2 1867.61  116.79
   2   2  -2 2095.49  117.59
  -2  -2   2 1715.03  128.19
  -2  -2   2 2068.39  117.09
   1   3  -2   13.20    3.90
   1   3  -2    7.40    2.10
   1   3  -2   -5.60    4.60
  -1  -3   2    3.20    1.70
  -1  -3   2    9.20    3.70
   0   4  -2   -4.60    6.90
   0   4  -2    3.80    2.40
   0   4  -2    1.60    2.70
   0  -4   2    0.10    2.00
  -1   5  -2    3.90    4.80
  -1   5  -2   -2.90   12.10
   1  -5   2    1.70    3.10
  -2   6  -2   69.99   25.40
  -2   6  -2   42.80   10.80
   2  -6   2   34.40   12.70
   2  -6   2   41.20    8.60
  -3   7  -2   17.80   22.50
  -3   7  -2   45.40   11.60
   3  -7   2   46.60   17.40
   9  -7  -2    8.40    9.30
  -9   7   2    0.90    5.20
  -9   7   2  -40.50   21.90
   8  -6  -2   59.39   15.90
   8  -6  -2   46.60    9.80
  -8   6   2   32.40   22.80
  -8   6   2   65.69   14.60
   7  -5  -2   45.70   13.00
   7  -5  -2   54.69    9.80
  -7   5   2   42.20   11.30
  -7   5   2   68.39   21.80
   6  -4  -2  324.07   25.60
   6  -4  -2  337.07   30.70
  -6   4   2  324.57   39.70
  -6   4   2  320.27   23.70
  -6   4   2  286.97   26.60
   5  -3  -2  505.95   36.00
  -5   3   2  485.95   34.80
  -5   3   2  513.25   47.40
  -5   3   2  540.35   37.30
   4  -2  -2 1035.10   64.49
   4  -2  -2  990.00   71.09
  -4   2   2 1028.80   71.99
  -4   2   2  980.30   63.79
   3  -1  -2  285.27   21.40
   3  -1  -2  280.37   19.60
   3  -1  -2  321.07   19.40
  -3   1   2  270.97   21.20
  -3   1   2  245.88   19.10
   1   1  -2 2888.51  181.88
  -1  -1   2 2922.11  181.68
   0   2  -2  155.58   11.90
   0   2  -2  133.79   18.40
   0   2  -2  135.39   10.10
   0  -2   2  123.79   17.50
   0  -2   2  112.79   10.80
   0  -2   2  161.48   10.50
  -1   3  -2  272.17   18.70
  -1   3  -2  289.67   21.80
  -1   3  -2  269.47   33.20
   1  -3   2  262.27   19.50
  -2   4  -2  641.34   42.50
  -2   4  -2  556.54   62.39
  -2   4  -2  739.03   47.90
   2  -4   2  669.23   44.40
  -3   5  -2  560.84   40.70
  -3   5  -2  508.85   61.29
  -3   5  -2  506.25   33.90
   3  -5   2  428.46   35.10
   3  -5   2  550.94   48.10
  -4   6  -2   60.99   10.90
  -4   6  -2   49.50   21.10
   4  -6   2   26.90    6.80
   4  -6   2   33.40   12.20
  -5   7  -2  -30.00   13.70
  -5   7  -2    5.90    5.40
   5  -7   2    2.30    6.40
   7  -7  -2    4.60    8.10
  -7   7   2  -22.90   15.10
  -7   7   2  -11.70    5.70
   6  -6  -2    0.70    4.10
  -6   6   2    2.50    4.70
  -6   6   2   -8.60   12.20
   5  -5  -2   48.50   13.90
   5  -5  -2   68.99   12.00
  -5   5   2   66.99   12.90
  -5   5   2   56.29   22.20
   4  -4  -2   71.29    9.50
  -4   4   2   63.29   18.40
  -4   4   2   54.89   10.40
   3  -3  -2 1494.85  101.29
  -3   3   2 1528.35   99.99
  -3   3   2 1547.75  114.89
  -3   3   2 1853.61  102.59
   2  -2  -2 1965.60  117.69
   2  -2  -2 1837.92  124.49
  -2   2   2 1860.11  125.49
  -2   2   2 1928.81  116.89
   1  -1  -2 3453.25  191.68
   1  -1  -2 3258.67  194.98
   1  -1  -2 3109.19  192.38
  -1   1   2 2949.41  194.78
  -1   1   2 3175.28  192.18
  -1   1  -2  834.22   59.19
  -1   1  -2  874.71   52.99
   1  -1   2  785.42   50.79
   1  -1   2  840.32   58.99
   1  -1   2  914.01   52.89
   1  -1   2  835.92   50.69
   1  -1   2  839.22   54.49
  -2   2  -2  404.96   38.00
  -2   2  -2  418.66   25.50
  -2   2  -2  423.96   28.70
   2  -2   2  436.16   26.00
   2  -2   2  453.05   32.10
   2  -2   2  374.56   36.50
   2  -2   2  341.27   27.70
  -3   3  -2  451.85   31.30
  -3   3  -2  383.36   26.40
  -3   3  -2  420.36   43.30
   3  -3   2  417.76   27.70
   3  -3   2  428.36   35.10
  -4   4  -2  553.74   57.49
  -4   4  -2  560.34   39.70
  -4   4  -2  490.35   33.20
   4  -4   2  501.95   34.70
   4  -4   2  527.05   44.80
  -5   5  -2 1434.46   90.19
  -5   5  -2 1525.15  126.89
  -5   5  -2 1587.94   99.69
   5  -5   2 1468.75  106.79
   5  -5   2 1385.96   91.29
  -6   6  -2   11.80    6.50
  -6   6  -2   19.60   19.80
   6  -6   2    4.10    9.00
  -7   7  -2   35.50   10.50
  -7   7  -2   40.30   25.10
   7  -7   2   22.10   14.40
   5  -7  -2    3.10    6.40
  -5   7   2  -24.20   15.80
  -5   7   2    5.60    6.30
   4  -6  -2  505.35   41.80
   4  -6  -2  612.54   53.29
  -4   6   2  524.55   43.50
  -4   6   2  527.65   67.49
   3  -5  -2  297.87   25.80
  -3   5   2  273.87   41.50
  -3   5   2  275.77   25.60
   2  -4  -2   18.80    5.70
  -2   4   2   30.50    6.90
  -2   4   2   18.50   11.40
   1  -3  -2    0.70    2.40
  -1   3   2    7.20    2.80
  -1   3   2    4.30    4.80
  -1   3   2    5.60    3.00
   0  -2  -2  148.99   12.70
   0  -2  -2  124.39   16.30
   0  -2  -2  170.78   12.10
   0   2   2  143.69   12.10
   0   2   2  126.09   17.20
  -1  -1  -2  817.12   52.19
  -1  -1  -2  789.82   53.09
  -1  -1  -2  898.81   56.89
   1   1   2  859.21   53.09
   1   1   2  826.92   56.89
   1   1   2  892.51   52.09
  -2   0  -2 1727.63  107.49
   2   0   2 1829.92  108.69
  -3   1  -2   62.09    6.20
  -3   1  -2   61.69    7.10
   3  -1   2   58.49    6.00
   3  -1   2   63.79    9.80
   3  -1   2   64.39    7.30
  -4   2  -2  587.44   49.10
  -4   2  -2  639.54   39.10
   4  -2   2  590.84   41.70
   4  -2   2  580.04   48.30
   4  -2   2  556.94   34.10
   4  -2   2  477.95   37.50
  -5   3  -2  520.75   33.00
  -5   3  -2  611.14   39.70
  -5   3  -2  513.25   51.39
   5  -3   2  500.45   33.50
   5  -3   2  575.34   43.40
  -6   4  -2   16.40    9.70
  -6   4  -2   18.50    6.20
  -6   4  -2   20.60    2.50
   6  -4   2   11.60    2.50
   6  -4   2   14.90    6.80
  -7   5  -2  424.76   36.70
  -7   5  -2  454.15   26.70
  -7   5  -2  427.36   55.49
   7  -5   2  401.36   26.90
   7  -5   2  450.65   43.00
  -8   6  -2  156.08   41.70
  -8   6  -2  209.68   23.80
   8  -6   2  227.18   30.50
   3  -7  -2   19.20    6.90
  -3   7   2  -17.10   16.10
  -3   7   2    2.50    4.80
   2  -6  -2   73.59   11.00
  -2   6   2  100.69   13.80
  -2   6   2   58.19   26.90
   1  -5  -2  246.28   23.50
  -1   5   2  230.08   22.30
  -1   5   2  278.27   41.30
   0  -4  -2    7.80    4.10
   0   4   2    4.10    2.70
   0   4   2    2.40    6.70
  -1  -3  -2  253.67   23.70
  -1  -3  -2  373.36   23.60
   1   3   2  358.26   23.70
   1   3   2  234.68   32.30
  -2  -2  -2  454.05   38.00
  -2  -2  -2  428.56   30.70
  -2  -2  -2  455.75   29.10
   2   2   2  445.16   30.10
   2   2   2  405.56   38.10
  -3  -1  -2   52.89    5.10
  -3  -1  -2   67.99    6.50
  -3  -1  -2   73.49    9.10
   3   1   2   66.09    6.20
   3   1   2   57.49    5.00
   3   1   2   57.69    5.40
   3   1   2   69.29    9.50
  -4   0  -2   95.49    7.30
  -4   0  -2   79.89    7.30
  -4   0  -2   87.49    8.90
   4   0   2   84.09    8.90
   4   0   2   99.89    7.60
   4   0   2   98.99    7.30
  -5   1  -2  535.35   40.60
  -5   1  -2  635.54   39.70
  -5   1  -2  627.34   36.80
  -5   1  -2  664.13   36.90
   5  -1   2  607.94   41.60
   5  -1   2  562.54   39.10
   5  -1   2  570.64   36.80
  -6   2  -2  890.01   63.99
  -6   2  -2 1013.10   62.49
   6  -2   2  954.50   72.89
   6  -2   2  946.11   65.09
  -7   3  -2    1.00    7.70
  -7   3  -2    1.30    2.40
   7  -3   2    4.60    4.10
  -8   4  -2   41.20   15.90
  -8   4  -2   35.70    8.80
   8  -4   2   34.30   11.10
  -9   5  -2   18.60   13.00
  -9   5  -2   32.70    9.70
   9  -5   2    4.40    7.10
 -10   6  -2   16.50    8.80
  10  -6   2   11.20    8.50
   1  -7  -2   28.30    9.20
  -1   7   2   36.50   10.50
  -1   7   2   29.80   21.50
   0  -6  -2   22.10    7.80
   0   6   2   59.39   22.90
   0   6   2   46.90   10.70
  -1  -5  -2    6.10    4.10
   1   5   2    6.50    4.70
   1   5   2    1.50   10.30
  -2  -4  -2  671.43   46.50
   2   4   2  672.13   64.89
   2   4   2  582.64   43.30
  -3  -3  -2  465.15   30.90
  -3  -3  -2  428.76   33.10
   3   3   2  398.36   43.70
   3   3   2  478.05   31.00
  -4  -2  -2  612.14   40.50
  -4  -2  -2  581.34   47.70
  -4  -2  -2  561.34   37.70
   4   2   2  554.74   48.80
   4   2   2  645.64   39.90
  -5  -1  -2  601.94   37.90
  -5  -1  -2  648.54   44.50
  -5  -1  -2  613.74   39.50
   5   1   2  590.54   44.80
   5   1   2  546.05   37.70
   5   1   2  599.44   37.50
   5   1   2  635.34   39.30
  -6   0  -2 3201.08  200.88
  -6   0  -2 3324.87  200.68
  -6   0  -2 3278.27  204.08
   6   0   2 3246.58  204.48
   6   0   2 3422.06  200.78
   6   0   2 3549.94  200.88
  -7   1  -2 3092.29  174.68
  -7   1  -2 2862.31  174.58
  -7   1  -2 2750.72  179.18
  -7   1  -2 3095.79  177.58
   7  -1   2 2892.71  180.18
   7  -1   2 2775.22  174.68
  -8   2  -2   36.30    3.60
  -8   2  -2   38.20    7.10
  -8   2  -2   34.40    3.20
   8  -2   2   29.80    7.90
  -9   3  -2  160.38   10.70
  -9   3  -2  182.38   17.40
  -9   3  -2  169.08   10.50
   9  -3   2  171.88   20.10
 -10   4  -2    5.80    4.00
  10  -4   2    3.30    5.70
 -11   5  -2    3.30    4.60
  11  -5   2    7.50    7.60
 -12   6  -2   61.99   14.90
  12  -6   2   76.69   20.60
  -1  -7  -2   28.60    7.30
   1   7   2    3.70    7.20
   1   7   2  -11.20   18.50
  -2  -6  -2   80.79   11.60
   2   6   2   60.79   11.50
   2   6   2   29.20   19.80
  -3  -5  -2  513.75   40.40
   3   5   2  514.25   60.99
   3   5   2  489.45   37.20
  -4  -4  -2  504.65   36.90
   4   4   2  396.56   49.40
  -5  -3  -2  526.65   38.60
  -5  -3  -2  532.65   35.20
   5   3   2  532.85   52.09
  -6  -2  -2  906.71   57.49
  -6  -2  -2  934.01   60.89
   6   2   2  956.10   58.09
   6   2   2  918.51   71.49
  -7  -1  -2 2730.63  166.68
  -7  -1  -2 2986.40  175.38
  -7  -1  -2 2545.65  168.38
   7   1   2 2953.10  168.78
   7   1   2 2573.34  175.28
   7   1   2 2829.82  166.28
  -8   0  -2 3071.89  196.58
  -8   0  -2 3270.87  192.58
  -8   0  -2 3123.49  192.58
   8   0   2 3183.18  192.68
   8   0   2 3244.08  197.88
   8   0   2 3231.98  192.28
  -9   1  -2   41.00    4.40
  -9   1  -2   47.00    7.40
  -9   1  -2   32.30    6.00
  -9   1  -2   35.50    4.20
   9  -1   2   30.00    7.40
   9  -1   2   42.80    4.60
   9  -1   2   31.70    5.80
 -10   2  -2   15.10    4.60
 -10   2  -2   14.60    2.60
 -10   2  -2   15.00    2.80
  10  -2   2   13.00    5.20
 -11   3  -2   37.80    8.90
 -11   3  -2   36.80    3.20
 -11   3  -2   32.20    3.30
  11  -3   2   24.90    8.90
 -12   4  -2  120.29   16.30
  12  -4   2  135.59   19.90
 -13   5  -2  105.79   19.10
  13  -5   2   76.39   19.50
 -14   6  -2   27.30   11.30
  14  -6   2   15.00    9.40
  -3  -7  -2   50.19   12.20
   3   7   2   30.50   24.30
   3   7   2   49.90   11.50
  -4  -6  -2   47.30   11.30
   4   6   2   13.40   14.20
   4   6   2   63.79    9.00
  -5  -5  -2 1370.16   98.29
   5   5   2 1602.04   94.69
   5   5   2 1363.26  123.69
  -6  -4  -2   14.20    4.10
  -6  -4  -2   10.80    5.30
   6   4   2    8.50    9.30
   6   4   2    8.80    3.60
  -7  -3  -2    8.80    3.60
  -7  -3  -2    4.70    1.80
   7   3   2   -1.70    4.10
   7   3   2    4.20    2.00
  -8  -2  -2   38.50    7.00
   8   2   2   31.00   10.50
   8   2   2   37.40    4.10
   8   2   2   39.10    3.50
  -9  -1  -2   40.40    5.60
  -9  -1  -2   36.70    4.30
   9   1   2   44.10    4.00
   9   1   2   26.70    8.80
 -10   0  -2 1418.26   94.49
 -10   0  -2 1608.84   94.99
 -10   0  -2 1499.25   99.59
  10   0   2 1575.34  101.39
  10   0   2 1543.65   95.09
 -11   1  -2  236.48   16.50
 -11   1  -2  234.48   18.30
 -11   1  -2  206.78   16.00
  11  -1   2  233.38   21.80
  11  -1   2  187.68   16.00
 -12   2  -2 1206.38   73.09
 -12   2  -2 1178.38   78.19
 -12   2  -2 1091.69   73.49
  12  -2   2 1271.37   83.29
 -13   3  -2    5.00    2.30
 -13   3  -2   24.00    7.30
 -13   3  -2    9.00    2.20
  13  -3   2   12.60    6.50
 -14   4  -2  901.71   65.69
  14  -4   2  857.61   69.69
 -15   5  -2   27.20    9.70
  15  -5   2   16.40   11.50
 -16   6  -2   77.79   17.70
  16  -6   2   77.09   20.30
  -5  -7  -2    1.30    8.40
   5   7   2   -8.40   19.20
   5   7   2   11.00    6.70
  -6  -6  -2   24.00    8.50
   6   6   2   25.10    7.20
   6   6   2   -8.20   13.50
  -7  -5  -2  389.16   35.10
   7   5   2  430.26   30.80
   7   5   2  416.86   55.49
  -8  -4  -2   24.50    4.80
  -8  -4  -2   19.60    6.60
   8   4   2   20.30   10.60
   8   4   2   30.60    4.40
  -9  -3  -2  158.48   16.10
  -9  -3  -2  165.08   12.00
   9   3   2  142.79   11.20
   9   3   2  163.68   12.30
   9   3   2  167.38   26.10
 -10  -2  -2   14.30    4.40
  10   2   2   15.30    1.80
  10   2   2    3.50    7.20
  10   2   2   13.00    1.50
 -11  -1  -2  198.58   15.10
 -11  -1  -2  225.08   17.70
  11   1   2  206.88   14.40
  11   1   2  184.58   22.40
 -12   0  -2  178.98   13.80
 -12   0  -2  154.68   13.10
  12   0   2  152.88   18.10
  12   0   2  125.69   11.90
 -13   1  -2   42.50    6.50
 -13   1  -2   48.70    5.80
 -13   1  -2   39.00    5.60
  13  -1   2   42.00    5.80
  13  -1   2   38.60    9.50
 -14   2  -2   46.00    9.20
 -14   2  -2   49.90    5.80
 -14   2  -2   37.70    6.00
  14  -2   2   47.70   11.50
 -15   3  -2    1.20    3.10
 -15   3  -2   -2.40    1.30
 -15   3  -2    4.90    2.50
  15  -3   2   -0.10    4.60
 -16   4  -2  500.15   42.70
  16  -4   2  486.05   46.50
 -17   5  -2   35.50   11.40
  17  -5   2   54.69   15.90
  18  -6   2    5.10   10.80
  -7  -7  -2   24.60    9.10
   7   7   2   16.40   17.30
   7   7   2   17.50    8.00
  -8  -6  -2  162.68   21.10
   8   6   2  129.49   37.10
   8   6   2  215.58   18.50
  -9  -5  -2    2.00    6.00
   9   5   2   27.00   14.80
   9   5   2   20.00    4.50
 -10  -4  -2   15.40    6.10
 -10  -4  -2   12.80    2.60
  10   4   2   13.40    3.40
  10   4   2   12.30    8.30
  10   4   2   10.40    3.40
 -11  -3  -2   31.50    7.60
  11   3   2   38.30    3.00
  11   3   2   17.30   11.00
  11   3   2   35.90    3.20
 -12  -2  -2 1168.78   79.29
  12   2   2 1297.27   72.49
  12   2   2 1099.59   91.69
 -13  -1  -2   35.70    4.60
 -13  -1  -2   47.90    6.60
  13   1   2   50.29   12.60
  13   1   2   27.60    3.60
 -14   0  -2   94.89    9.90
 -14   0  -2  108.39   10.60
  14   0   2  104.39   15.50
  14   0   2   82.79    8.80
 -15   1  -2  248.98   19.40
 -15   1  -2  260.07   21.30
  15  -1   2  223.18   25.10
 -16   2  -2  441.86   33.10
 -16   2  -2  364.46   28.20
 -16   2  -2  388.76   27.70
  16  -2   2  377.66   36.40
 -17   3  -2   55.09   11.30
 -17   3  -2   42.90    6.10
 -17   3  -2   44.20    5.80
  17  -3   2   46.40   12.10
 -18   4  -2   13.40    6.30
 -18   4  -2   15.40    1.90
  18  -4   2    1.60    7.20
 -19   5  -2   19.30    9.10
  19  -5   2   22.20   11.00
 -10  -6  -2   12.70    7.30
  10   6   2   29.90   19.00
  10   6   2    8.70    5.40
 -11  -5  -2   -8.60    4.50
 -11  -5  -2    0.50    2.80
  11   5   2    2.70    2.70
  11   5   2   -0.30    9.00
  11   5   2    4.70    3.70
 -12  -4  -2  137.19   16.10
  12   4   2   97.89   28.20
  12   4   2  109.49    7.90
  12   4   2  112.59    7.80
 -13  -3  -2   12.30    4.30
  13   3   2   19.90   12.80
 -14  -2  -2   56.69   10.20
  14   2   2   41.80   13.90
 -15  -1  -2  237.48   20.60
 -15  -1  -2  204.78   17.50
  15   1   2  230.18   28.00
  15   1   2  267.87   17.20
 -16   0  -2   -1.60    1.90
 -16   0  -2    0.80    1.50
  16   0   2   -5.40    2.60
 -17   1  -2   27.20    6.90
 -17   1  -2   29.20    6.10
  17  -1   2   20.90    8.60
 -18   2  -2  476.75   36.20
 -18   2  -2  400.16   30.30
  18  -2   2  415.16   40.00
 -19   3  -2   23.10    5.40
 -19   3  -2   22.10    8.00
 -19   3  -2   16.90    4.40
  19  -3   2   15.20    8.30
 -20   4  -2   63.89   15.90
 -20   4  -2   72.19    6.10
  20  -4   2   51.39   14.90
 -21   5  -2   84.49   18.80
  21  -5   2   57.99   16.30
 -12  -6  -2   54.99   12.90
  12   6   2   54.89   25.80
 -13  -5  -2   67.49   14.30
  13   5   2   52.99   23.40
 -14  -4  -2  759.92   55.99
  14   4   2  676.83   74.89
 -15  -3  -2    1.10    3.60
  15   3   2   10.40    8.50
 -16  -2  -2  380.26   30.20
  16   2   2  316.57   40.10
 -17  -1  -2   15.30    4.30
 -17  -1  -2   29.20    7.00
  17   1   2   29.50    4.40
  17   1   2   18.30   10.80
 -18   0  -2 1280.57   83.39
 -18   0  -2 1258.67   82.49
  18   0   2 1283.97   95.19
 -19   1  -2  727.43   49.50
 -19   1  -2  709.63   51.19
  19  -1   2  693.53   59.29
 -20   2  -2  352.26   27.10
 -20   2  -2  374.36   32.00
  20  -2   2  323.67   36.20
 -21   3  -2  167.08   14.80
 -21   3  -2  160.68   20.60
  21  -3   2  162.78   24.20
 -22   4  -2    3.10    4.80
  22  -4   2    0.60    8.50
 -23   5  -2   40.80   10.90
  23  -5   2   10.80   12.80
 -14  -6  -2   16.60    9.00
  14   6   2   20.90   22.50
 -15  -5  -2   19.40    7.90
  15   5   2   22.50   14.00
 -16  -4  -2  459.65   38.80
  16   4   2  414.66   55.09
 -17  -3  -2   44.40   10.50
  17   3   2   47.40   19.10
 -18  -2  -2  377.06   31.70
  18   2   2  380.36   45.10
 -19  -1  -2  570.44   42.50
 -19  -1  -2  695.53   47.40
  19   1   2  663.73   60.29
 -20   0  -2 4454.65  259.67
 -20   0  -2 4034.70  257.77
  20   0   2 4148.48  273.57
 -21   1  -2  549.35   42.50
 -21   1  -2  579.84   41.40
  21  -1   2  538.05   51.49
 -22   2  -2    2.30    4.10
 -22   2  -2   -0.70    3.50
  22  -2   2    4.70    7.20
 -23   3  -2    2.60    5.60
 -23   3  -2   -4.90    2.90
  23  -3   2   -6.70    6.20
 -24   4  -2    3.20    5.10
  24  -4   2   28.40   10.60
 -16  -6  -2   83.79   17.40
  16   6   2   72.19   29.40
 -17  -5  -2   53.39   13.60
  17   5   2    3.60   20.60
 -18  -4  -2   10.20    5.60
  18   4   2   -6.80    8.70
 -19  -3  -2   30.30    8.40
  19   3   2   23.90   14.30
 -20  -2  -2  338.57   29.40
  20   2   2  291.57   40.70
 -21  -1  -2  494.15   35.50
 -21  -1  -2  512.45   39.50
  21   1   2  483.65   51.79
 -22   0  -2 1890.11  125.39
 -22   0  -2 2097.99  127.59
  22   0   2 1913.11  142.19
 -23   1  -2  154.68   17.50
 -23   1  -2  148.79   16.40
  23  -1   2  137.39   27.00
 -24   2  -2   62.79   11.00
 -24   2  -2   42.80   11.00
  24  -2   2   50.29   12.00
 -25   3  -2   79.79   17.20
 -25   3  -2   94.39   11.90
  25  -3   2   67.69   20.40
 -26   4  -2    7.20    6.80
  26  -4   2  -14.00   10.50
 -18  -6  -2    9.20    8.00
  18   6   2   19.10   14.90
 -19  -5  -2   28.70   10.30
  19   5   2  -19.60   11.60
 -20  -4  -2   48.80   12.50
  20   4   2   36.90   12.70
 -21  -3  -2  169.78   19.50
  21   3   2   98.79   29.40
 -22  -2  -2   -2.50    2.80
  22   2   2   -0.30    5.00
 -23  -1  -2  136.39   13.70
 -23  -1  -2  152.68   17.60
  23   1   2  108.29   26.30
 -24   0  -2    8.60    4.90
 -24   0  -2    6.30    3.90
  24   0   2   13.40   11.70
 -25   1  -2  188.08   18.90
 -25   1  -2  166.38   18.80
  25  -1   2  127.59   28.20
 -26   2  -2   -4.10    3.00
 -26   2  -2   -2.70    5.00
  26  -2   2    6.50    6.60
 -27   3  -2   81.59   12.00
 -27   3  -2   61.99   15.40
  27  -3   2   61.89   19.70
 -21  -5  -2   87.69   16.70
  21   5   2   44.10   16.00
 -22  -4  -2   -6.60    4.10
 -23  -3  -2    5.00    4.70
  23   3   2    2.40   10.80
 -24  -2  -2   35.00   11.00
  24   2   2   36.00   16.10
 -25  -1  -2  141.49   15.00
 -25  -1  -2  173.98   18.80
  25   1   2  133.79   31.80
 -26   0  -2   59.29   11.90
 -26   0  -2   71.09   13.30
  26   0   2   71.19   20.30
 -27   1  -2   93.89   15.80
 -27   1  -2   71.29   14.10
  27  -1   2  122.29   19.30
 -28   2  -2   45.80   13.40
 -28   2  -2   52.69   11.20
  28  -2   2   49.10   14.80
 -29   3  -2   15.50    8.80
 -29   3  -2   26.50    8.40
  29  -3   2   16.90   14.00
 -23  -5  -2   33.40   10.50
  23   5   2   14.50   14.30
  24   4   2  -20.80    9.40
 -25  -3  -2   99.99   18.80
  25   3   2   52.19   18.20
 -26  -2  -2    4.80    5.50
  26   2   2  -22.60    9.50
 -27  -1  -2   65.39   10.20
 -27  -1  -2   88.79   16.20
  27   1   2  101.49   27.30
 -28   0  -2    9.80    8.00
 -28   0  -2   17.20    6.10
  28   0   2   16.00   12.70
 -29   1  -2  124.39   16.10
 -29   1  -2  114.79   16.60
  29  -1   2   99.29   24.90
 -30   2  -2   10.50    7.90
 -30   2  -2   34.30    9.00
  30  -2   2   28.30   11.90
 -26  -4  -2    1.70    6.20
  26   4   2  -13.30   11.50
 -27  -3  -2   73.49   16.80
  27   3   2   10.60   14.30
 -28  -2  -2   38.20   12.40
  28   2   2   20.30   20.10
 -29  -1  -2  109.39   16.40
 -29  -1  -2  103.19   12.20
  29   1   2  120.59   28.30
 -30   0  -2  243.78   24.10
 -30   0  -2  267.87   27.80
  30   0   2  224.18   43.10
 -31   1  -2   49.80   12.50
 -31   1  -2   59.89   13.20
  31  -1   2   51.69   24.10
 -29  -3  -2   20.40   10.30
  29   3   2   26.00   18.70
 -30  -2  -2   13.40    8.30
  30   2   2   41.80   19.00
 -31  -1  -2   51.29   12.30
  31   1   2   43.70   21.70
 -32   0  -2  362.96   33.00
 -32   0  -2  277.47   28.90
  32   0   2  312.17   48.50
  32   0  -3  -12.20   12.80
 -32   0   3    3.90    5.20
 -32   0   3   -4.50    5.40
  31   1  -3   28.10   16.90
 -31  -1   3   65.99   15.70
  30   2  -3  183.48   40.50
 -30  -2   3  260.37   28.30
  29   3  -3   29.00   18.00
  31  -1  -3   31.00   17.50
 -31   1   3   40.60    9.90
 -31   1   3   60.69   13.10
  30   0  -3   -2.10   11.40
 -30   0   3   -0.40    3.80
 -30   0   3    8.90    6.40
  29   1  -3  134.29   33.40
 -29  -1   3  242.38   24.80
 -29  -1   3  190.98   17.30
  28   2  -3   40.20   13.90
 -28  -2   3   29.50   11.10
  27   3  -3   20.50   15.50
 -27  -3   3   24.10    7.80
  26   4  -3  -12.40   11.90
 -26  -4   3   -9.80    4.30
  30  -2  -3  218.58   34.10
 -30   2   3  244.18   25.90
 -30   2   3  244.38   25.30
  29  -1  -3  132.09   32.10
 -29   1   3  220.68   23.30
 -29   1   3  221.18   22.60
  28   0  -3    2.80   11.70
 -28   0   3    0.20    4.20
 -28   0   3    5.40    3.60
  27   1  -3  245.18   41.30
 -27  -1   3  331.47   25.30
 -27  -1   3  385.66   33.30
  26   2  -3   75.59   24.60
 -26  -2   3   63.29   14.10
  25   3  -3  -10.20    9.80
 -25  -3   3   12.70    6.50
  24   4  -3   48.30   20.70
 -24  -4   3   61.79   14.20
  23   5  -3   17.10   21.80
 -23  -5   3   41.30   10.30
  29  -3  -3   19.70   13.60
 -29   3   3    7.50    6.50
 -29   3   3   -7.40    5.40
  28  -2  -3    3.90   11.20
 -28   2   3   23.70    7.80
 -28   2   3   32.40    7.50
  27  -1  -3  318.07   39.80
 -27   1   3  355.66   32.30
 -27   1   3  388.16   32.30
  26   0  -3    6.70    6.30
 -26   0   3    3.20    4.30
 -26   0   3   -1.50    2.50
  25   1  -3   -2.30    9.20
 -25  -1   3    5.40    4.90
 -25  -1   3    2.40    2.90
  24   2  -3   96.39   27.60
 -24  -2   3  155.18   18.80
  23   3  -3   -0.10   13.00
 -23  -3   3    9.70    5.80
  22   4  -3   -6.60    9.50
 -22  -4   3   -3.20    3.80
  21   5  -3   21.50   17.70
 -21  -5   3   15.20    8.30
  27  -3  -3   15.80   11.30
 -27   3   3   15.30    7.20
 -27   3   3   17.40    8.70
  26  -2  -3   79.09   17.90
 -26   2   3   93.79   16.90
 -26   2   3   83.89   14.90
  25  -1  -3   16.90   11.90
 -25   1   3    2.60    4.20
 -25   1   3   12.40    5.70
 -24   0   3    7.70    4.80
 -24   0   3    0.00    2.80
  23   1  -3  619.54   61.99
  23   1  -3  545.25   40.60
 -23  -1   3  668.93   48.80
 -23  -1   3  664.43   42.00
  22   2  -3    2.10    9.80
 -22  -2   3   38.50    8.50
  21   3  -3   -8.70    8.10
 -21  -3   3    4.90    4.00
  20   4  -3    7.80   19.50
 -20  -4   3   41.50   10.30
  19   5  -3   21.50   15.50
 -19  -5   3    8.90    5.00
  18   6  -3   27.40   23.00
 -18  -6   3   22.50    9.60
  26  -4  -3   -7.50    9.40
 -26   4   3   -5.90    6.40
  25  -3  -3   10.30    9.30
 -25   3   3   14.40    6.80
 -25   3   3    1.90    3.90
  24  -2  -3  126.69   20.70
 -24   2   3  147.39   17.90
 -24   2   3  125.89   15.30
  23  -1  -3  685.43   58.49
 -23   1   3  600.64   47.90
 -23   1   3  700.43   49.90
  22   0  -3    1.90    7.60
 -22   0   3    1.30    3.70
 -22   0   3   -1.50    2.90
  21   1  -3   40.60    5.20
  21   1  -3   21.30   11.90
 -21  -1   3   48.00   10.30
 -21  -1   3   33.00    5.20
  20   2  -3  710.93   71.59
 -20  -2   3  782.92   55.89
  19   3  -3  111.39   30.40
 -19  -3   3  187.38   19.50
  18   4  -3  342.47   50.89
 -18  -4   3  400.66   34.40
  17   5  -3   37.40   22.30
 -17  -5   3   18.60    7.40
  16   6  -3   38.40   12.20
 -16  -6   3    6.60    5.90
  24  -4  -3   86.19   21.00
 -24   4   3   93.39   14.60
 -24   4   3   98.79   19.40
  23  -3  -3   -8.50    6.50
 -23   3   3    3.00    3.50
 -23   3   3   -9.80    4.10
  22  -2  -3   22.80    9.30
 -22   2   3   27.90    8.10
 -22   2   3   24.40    7.90
  21  -1  -3   48.40   13.80
 -21   1   3   52.49   10.50
 -21   1   3   40.90    9.20
  20   0  -3   -8.40    4.50
 -20   0   3   -0.20    2.20
 -20   0   3    2.60    3.40
  19   1  -3 1054.09   89.19
  19   1  -3  953.00   70.69
 -19  -1   3 1302.87   72.09
 -19  -1   3 1245.98   78.29
  18   2  -3  713.43   73.59
 -18  -2   3  958.00   61.79
  17   3  -3   35.90   16.30
 -17  -3   3   48.40    9.70
  16   4  -3    6.50   10.60
 -16  -4   3   11.50    6.20
  15   5  -3    2.60   13.60
 -15  -5   3    7.70    5.00
  14   6  -3    3.30   14.50
 -14  -6   3   -4.70    4.10
  23  -5  -3   17.10   13.80
 -23   5   3   18.50    8.40
 -22   4   3    6.90    7.00
 -22   4   3   -6.40    4.10
  21  -3  -3   -3.70    6.10
 -21   3   3    3.30    4.60
 -21   3   3    6.10    5.70
  20  -2  -3  808.22   60.29
 -20   2   3  806.62   53.89
 -20   2   3  655.83   54.49
  19  -1  -3 1244.88   85.59
 -19   1   3 1223.98   78.69
 -19   1   3 1064.19   77.49
  18   0  -3    2.90    4.50
 -18   0   3   -5.70    2.30
 -18   0   3   -0.60    1.30
  17   1  -3    5.20    7.50
  17   1  -3    7.80    2.20
 -17  -1   3    3.40    2.00
 -17  -1   3    2.50    3.60
  16   2  -3   -5.90    2.90
 -16  -2   3    0.20    2.50
  15   3  -3  585.84   65.19
 -15  -3   3  682.03   48.00
  14   4  -3  391.16   56.99
 -14  -4   3  583.54   41.60
  13   5  -3   16.40   20.80
 -13  -5   3   34.80    9.20
  12   6  -3  -28.00   13.90
 -12  -6   3    0.20    5.50
  21  -5  -3   24.50   10.20
 -21   5   3   20.40    9.50
  20  -4  -3   31.00   12.50
 -20   4   3   52.39   12.70
 -20   4   3   38.10    8.30
  19  -3  -3  197.38   22.60
 -19   3   3  142.99   19.20
 -19   3   3  173.68   16.70
  18  -2  -3  991.10   71.79
 -18   2   3  990.50   66.69
  17  -1  -3    6.20    4.40
 -17   1   3    5.50    3.20
 -17   1   3    2.70    3.60
  16   0  -3    0.70    2.10
  16   0  -3   -1.40    3.90
 -16   0   3    0.70    2.30
 -16   0   3    2.50    2.90
  15   1  -3   19.10    3.60
  15   1  -3   27.20   10.60
 -15  -1   3   21.40    3.10
 -15  -1   3   29.30    6.80
  14   2  -3   39.90   15.30
 -14  -2   3   44.90    8.60
  13   3  -3   41.50   17.00
 -13  -3   3   65.69    9.20
  12   4  -3  209.18   13.60
  12   4  -3  165.38   36.40
 -12  -4   3  207.58   13.50
 -12  -4   3  256.97   21.70
 -12  -4   3  198.08   13.80
  11   5  -3   33.30    6.40
  11   5  -3   20.80   14.90
 -11  -5   3   43.60    5.10
 -11  -5   3   35.20    8.70
  10   6  -3   -4.50    4.60
  10   6  -3   -9.50   12.80
 -10  -6   3   14.70    5.00
   9   7  -3   23.60   16.70
  -9  -7   3   25.80    9.20
  19  -5  -3   16.40    6.60
 -19   5   3   17.80    8.30
  18  -4  -3  348.07   35.50
  18  -4  -3  416.26   29.10
 -18   4   3  373.16   35.80
 -18   4   3  382.16   29.50
  17  -3  -3   33.60   11.10
  17  -3  -3   35.80    7.00
 -17   3   3   38.30    9.90
 -17   3   3   30.20    7.20
  16  -2  -3    2.90    3.60
  16  -2  -3    7.10    3.00
 -16   2   3    2.20    2.80
 -16   2   3   -1.00    2.10
  15  -1  -3   21.10    5.00
  15  -1  -3   23.90    7.00
 -15   1   3   27.70    6.30
 -15   1   3   13.30    4.10
 -15   1   3   16.60    5.10
  14   0  -3    4.40    1.60
  14   0  -3    1.30    3.20
 -14   0   3    5.80    2.80
 -14   0   3    2.80    2.20
 -14   0   3    3.60    2.20
  13   1  -3 1132.09   75.59
  13   1  -3 1287.17   91.29
 -13  -1   3 1314.97   80.59
  12   2  -3  149.39   28.20
 -12  -2   3  115.89   12.50
  11   3  -3   91.09   23.60
 -11  -3   3  113.09   12.40
 -11  -3   3  110.29    6.80
 -11  -3   3   95.99    7.00
  10   4  -3   38.20    5.70
  10   4  -3   36.30   15.30
 -10  -4   3   50.39    5.10
 -10  -4   3   44.00    9.10
   9   5  -3   14.50    5.20
   9   5  -3   11.30    9.80
  -9  -5   3   24.60    8.00
   8   6  -3   -2.40    9.90
   8   6  -3    9.00    5.50
  -8  -6   3   -3.30    3.60
   7   7  -3   21.00    7.80
   7   7  -3   -8.60   17.00
  -7  -7   3   15.40    7.60
  18  -6  -3   16.30   13.20
 -18   6   3   14.20   10.60
  17  -5  -3   41.60   13.70
  17  -5  -3   32.10    6.50
 -17   5   3   26.10   11.20
 -17   5   3   21.60    6.40
  16  -4  -3   17.40    7.10
  16  -4  -3   13.90    4.40
 -16   4   3    4.80    4.50
 -16   4   3   11.10    4.00
  15  -3  -3  680.23   51.09
  15  -3  -3  721.73   46.00
 -15   3   3  662.23   46.10
 -15   3   3  590.84   49.60
  14  -2  -3   47.60    6.80
  14  -2  -3   54.39    8.70
  14  -2  -3   33.70   10.20
 -14   2   3   48.30    6.80
 -14   2   3   42.50    9.00
 -14   2   3   49.00    7.80
  13  -1  -3 1437.86   86.89
  13  -1  -3 1322.97   89.59
 -13   1   3 1363.76   87.49
 -13   1   3 1344.97   87.99
  12   0  -3    0.10    2.80
  12   0  -3   -2.20    0.90
 -12   0   3    1.10    1.80
 -12   0   3    0.40    1.60
 -12   0   3    1.70    2.40
  11   1  -3  894.01   59.29
  11   1  -3  951.90   72.49
 -11  -1   3 1027.20   70.19
 -11  -1   3 1010.80   63.49
  10   2  -3  101.29   21.50
 -10  -2   3  130.99    7.90
 -10  -2   3  114.99    7.80
 -10  -2   3  111.19   11.80
   9   3  -3  849.22   55.49
   9   3  -3  873.21   78.79
  -9  -3   3  930.71   59.49
   8   4  -3  332.67   26.60
   8   4  -3  325.67   46.10
  -8  -4   3  444.46   30.70
   7   5  -3  362.26   53.69
   7   5  -3  389.76   30.30
  -7  -5   3  402.06   32.10
   6   6  -3   19.40   14.00
   6   6  -3    5.90    4.50
  -6  -6   3   -5.90    5.10
   5   7  -3   45.10   11.00
   5   7  -3   63.29   24.80
  -5  -7   3   43.50   11.30
  16  -6  -3   -0.50    8.30
 -16   6   3   -4.90    4.00
  15  -5  -3   -6.70    3.00
  15  -5  -3   14.40    7.10
 -15   5   3   -1.90    3.10
 -15   5   3    3.40    3.90
  14  -4  -3  564.14   39.30
  14  -4  -3  618.34   47.50
 -14   4   3  500.85   44.30
  13  -3  -3   71.69   11.20
  13  -3  -3   62.89    7.90
 -13   3   3   54.19   10.80
  12  -2  -3  136.89   16.50
  12  -2  -3  129.89   12.00
  12  -2  -3  111.49   13.20
 -12   2   3  116.89   12.20
 -12   2   3  122.19   12.30
 -12   2   3  151.58   14.20
 -12   2   3  110.79   11.60
  11  -1  -3 1048.30   64.09
  11  -1  -3 1091.69   66.09
 -11   1   3  887.91   63.99
 -11   1   3  979.70   64.39
 -11   1   3  964.70   64.19
  10   0  -3   10.20    3.10
  10   0  -3    4.30    2.90
  10   0  -3    9.50    2.40
 -10   0   3   12.00    3.20
 -10   0   3    7.40    3.20
 -10   0   3    6.40    3.00
 -10   0   3   20.00    3.80
   9   1  -3   37.70    5.60
   9   1  -3   45.50   11.80
  -9  -1   3   45.50    4.00
  -9  -1   3   49.10    6.30
  -9  -1   3   44.70    4.60
  -9  -1   3   49.90    6.20
  -9  -1   3   45.60   10.20
   8   2  -3  296.37   34.20
   8   2  -3  298.47   20.70
  -8  -2   3  301.27   23.40
  -8  -2   3  339.37   20.20
   7   3  -3  102.09    9.40
   7   3  -3   97.09   23.10
  -7  -3   3  101.29   10.50
   6   4  -3   10.40    3.60
  -6  -4   3    7.70    3.60
   5   5  -3   29.20   16.10
   5   5  -3   42.90    8.40
  -5  -5   3   22.10    7.00
   4   6  -3  170.18   18.60
   4   6  -3  200.08   45.80
  -4  -6   3  178.88   19.00
   3   7  -3    5.80   16.30
   3   7  -3    6.40    6.40
  -3  -7   3   18.60    6.20
  14  -6  -3   10.40    8.20
 -14   6   3   -4.40    3.70
  13  -5  -3   34.20   10.90
  13  -5  -3   40.00    7.70
 -13   5   3   38.80   12.20
  12  -4  -3  213.58   18.40
  12  -4  -3  235.88   24.20
 -12   4   3  180.48   21.50
  11  -3  -3  107.79   13.30
  11  -3  -3   96.79   10.30
 -11   3   3  104.69   12.70
 -11   3   3   83.89   10.20
  10  -2  -3  117.09   11.20
  10  -2  -3  132.89   12.80
  10  -2  -3  110.29   14.60
 -10   2   3  107.19   11.30
   9  -1  -3   35.70    5.30
   9  -1  -3   42.30    5.30
   9  -1  -3   46.90    5.80
  -9   1   3   38.60    5.40
  -9   1   3   38.70    5.00
   8   0  -3    1.10    1.30
   8   0  -3   -3.40    1.60
  -8   0   3    0.30    1.30
  -8   0   3    1.20    1.20
  -8   0   3    0.40    1.00
  -8   0   3    1.50    1.20
   7   1  -3   41.00    5.30
   7   1  -3   36.90   10.00
  -7  -1   3   57.39   10.80
  -7  -1   3   41.70    5.00
  -7  -1   3   40.00    5.30
  -7  -1   3   38.60    3.80
  -7  -1   3   39.50    4.20
   6   2  -3 2025.20  140.59
   6   2  -3 1934.51  123.49
   6   2  -3 1887.11  124.99
  -6  -2   3 2138.29  122.89
  -6  -2   3 1989.60  125.09
  -6  -2   3 2219.18  125.19
   5   3  -3  205.58   30.30
   5   3  -3  221.78   17.80
  -5  -3   3  242.48   17.20
  -5  -3   3  240.88   18.60
   4   4  -3  365.26   27.80
   4   4  -3  292.67   43.40
  -4  -4   3  388.16   27.90
   3   5  -3  207.38   19.40
   3   5  -3  193.08   41.50
  -3  -5   3  195.98   18.50
   2   6  -3  140.39   37.70
   2   6  -3  175.58   19.20
  -2  -6   3  185.38   18.80
   1   7  -3   10.50    8.50
   1   7  -3   26.40   18.30
  -1  -7   3    2.40    9.50
  12  -6  -3   17.00    4.90
  12  -6  -3   11.30    9.70
  11  -5  -3   40.40    8.30
  11  -5  -3   44.90   11.80
 -11   5   3   34.70   10.60
  10  -4  -3   33.50    7.00
  10  -4  -3   43.10   10.70
 -10   4   3   40.70    9.70
 -10   4   3   45.20   13.80
   9  -3  -3  895.61   61.19
   9  -3  -3  984.20   64.89
  -9   3   3  786.92   60.39
  -9   3   3 1091.49   65.19
   8  -2  -3  301.07   27.90
   8  -2  -3  341.97   24.30
   8  -2  -3  331.07   23.50
  -8   2   3  270.27   22.70
   7  -1  -3   48.70    6.70
   7  -1  -3   46.30    5.20
   7  -1  -3   35.40    4.90
   7  -1  -3   37.50    4.60
  -7   1   3   38.10    5.20
  -7   1   3   33.40    4.10
   6   0  -3    0.30    1.50
   6   0  -3    0.20    1.00
   6   0  -3    0.80    1.00
  -6   0   3    4.50    1.90
  -6   0   3    0.90    0.80
  -6   0   3   -0.20    1.10
  -6   0   3   -1.60    1.40
   5   1  -3 5626.74  336.57
   5   1  -3 5305.67  337.47
   5   1  -3 5573.04  346.17
  -5  -1   3 5726.83  336.37
  -5  -1   3 5720.63  336.47
  -5  -1   3 5838.02  345.47
   4   2  -3   63.29    6.80
   4   2  -3   73.89   16.00
   4   2  -3   73.49    7.10
  -4  -2   3   58.69   13.80
  -4  -2   3   76.99    7.30
  -4  -2   3   65.79    6.70
  -4  -2   3   74.09    6.50
   3   3  -3  127.99   26.30
   3   3  -3  128.09   11.80
   3   3  -3  128.89   11.20
  -3  -3   3  128.29   11.30
  -3  -3   3  117.09   10.90
   2   4  -3  104.29   27.00
   2   4  -3  121.09   13.10
  -2  -4   3  142.59   12.70
   1   5  -3  238.68   38.30
   1   5  -3  188.38   19.00
  -1  -5   3  185.28   17.40
   0   6  -3  272.47   54.49
   0   6  -3  243.18   23.70
   0  -6   3  184.48   19.70
   0  -6   3  221.48   30.50
  -1   7  -3   87.09   31.90
  -1   7  -3   85.59   16.90
   1  -7   3   79.69   20.00
  10  -6  -3   -3.10    4.10
  10  -6  -3   -3.10    5.40
 -10   6   3    7.40    7.20
 -10   6   3   -9.90   13.40
   9  -5  -3   21.60    9.10
   9  -5  -3   16.90    5.80
  -9   5   3   23.50    8.60
  -9   5   3   37.90   16.30
   8  -4  -3  388.96   30.70
   8  -4  -3  438.26   36.20
  -8   4   3  357.26   32.60
  -8   4   3  446.96   46.30
   7  -3  -3   89.59   10.50
   7  -3  -3  111.19   16.70
   7  -3  -3  109.29   12.40
  -7   3   3   88.59   18.10
  -7   3   3   89.99   10.00
   6  -2  -3 1949.20  121.89
   6  -2  -3 2037.00  122.39
   6  -2  -3 1889.81  127.29
  -6   2   3 1833.32  121.39
  -6   2   3 2133.39  128.79
   5  -1  -3 6047.20  336.87
   5  -1  -3 5565.64  338.57
   5  -1  -3 5655.83  338.97
  -5   1   3 5282.37  338.37
   4   0  -3    6.70    2.10
   4   0  -3    7.30    2.40
   4   0  -3    5.70    1.60
  -4   0   3    3.20    1.80
  -4   0   3    6.40    1.90
  -4   0   3    4.90    1.50
   3   1  -3 3706.73  226.38
   3   1  -3 3549.74  217.68
   3   1  -3 3432.66  217.68
  -3  -1   3 3723.43  217.48
  -3  -1   3 3601.54  225.48
  -3  -1   3 3738.43  217.58
   2   2  -3   32.80    4.60
   2   2  -3   26.30    9.30
   2   2  -3   31.30    4.00
  -2  -2   3   38.50    4.20
  -2  -2   3   32.40    4.30
  -2  -2   3   21.00    7.50
  -2  -2   3   38.00    4.10
   1   3  -3   -1.20    1.10
   1   3  -3    1.10    1.70
   1   3  -3    4.30    5.20
  -1  -3   3   -0.90    1.20
   0   4  -3   15.20    3.10
   0   4  -3   23.10   11.70
   0   4  -3    7.90    4.00
  -1   5  -3   25.50   13.60
  -1   5  -3   33.80    6.30
  -1   5  -3   52.79   10.40
   1  -5   3   39.40    7.50
  -2   6  -3   18.10    6.50
  -2   6  -3   47.40   19.60
   2  -6   3   20.70    5.50
   2  -6   3   18.50   10.90
  -3   7  -3   15.50   15.00
  -3   7  -3  -11.50    4.60
   3  -7   3    1.20    8.20
   9  -7  -3   26.50   14.10
  -9   7   3  -11.40   21.60
  -9   7   3   31.60   11.90
   8  -6  -3   -9.80    3.80
   8  -6  -3    5.60    6.90
  -8   6   3  -11.70   16.00
  -8   6   3   -3.00    5.60
   7  -5  -3  466.75   41.00
   7  -5  -3  410.06   33.20
  -7   5   3  363.06   34.40
  -7   5   3  442.76   51.99
   6  -4  -3    7.80    4.50
   6  -4  -3    3.80    2.80
  -6   4   3    4.70    2.90
  -6   4   3   25.40   11.50
   5  -3  -3  220.28   26.10
   5  -3  -3  227.98   19.30
  -5   3   3  206.78   17.70
  -5   3   3  234.58   27.50
   4  -2  -3   74.79   11.40
   4  -2  -3   86.19    8.10
   4  -2  -3   75.79    8.50
  -4   2   3   63.19    7.70
  -4   2   3   84.89   12.10
   3  -1  -3 4060.29  222.38
   3  -1  -3 3631.24  222.98
   3  -1  -3 3664.33  222.98
  -3   1   3 3515.05  222.58
  -3   1   3 3586.94  223.18
   2   0  -3    8.20    2.20
   2   0  -3    5.10    1.40
   2   0  -3    9.40    2.10
   2   0  -3    9.70    2.30
  -2   0   3   12.40    2.80
  -2   0   3    8.00    2.00
  -2   0   3    5.60    1.70
  -2   0   3    9.00    1.40
  -2   0   3    6.10    1.80
   1   1  -3 9516.35  575.04
  -1  -1   3 9508.55  574.74
   0   2  -3  602.24   52.89
   0   2  -3  682.43   42.50
   0   2  -3  629.14   40.00
   0  -2   3  568.04   50.59
   0  -2   3  602.94   41.60
   0  -2   3  684.93   40.00
   0  -2   3  659.13   39.80
  -1   3  -3    5.30    3.00
  -1   3  -3   -0.20    5.40
  -1   3  -3    5.80    1.90
   1  -3   3    6.10    2.10
  -2   4  -3   12.30    4.90
  -2   4  -3   13.30    2.90
  -2   4  -3   17.90    8.70
   2  -4   3    6.70    6.20
   2  -4   3   12.60    3.60
  -3   5  -3   21.20   12.80
  -3   5  -3    1.50    3.90
  -3   5  -3    3.10    2.40
   3  -5   3    2.90    2.70
   3  -5   3   -3.60    4.60
  -4   6  -3  185.08   19.50
  -4   6  -3   92.89   31.40
   4  -6   3  125.09   11.60
  -5   7  -3   77.99   16.10
   5  -7   3   58.19   19.90
   7  -7  -3   -7.10    7.90
  -7   7   3  -11.10   17.00
  -7   7   3   -8.90    5.50
   6  -6  -3   -5.20    6.40
   6  -6  -3   -3.60    5.00
  -6   6   3   -0.90    5.30
  -6   6   3  -19.80   13.60
   5  -5  -3   41.40    8.30
   5  -5  -3   31.90    9.20
  -5   5   3   34.70   18.00
  -5   5   3   30.90    8.40
   4  -4  -3  376.66   29.60
  -4   4   3  337.17   28.90
  -4   4   3  381.56   42.70
   3  -3  -3  130.89   13.50
  -3   3   3  129.49   12.40
  -3   3   3  141.89   20.70
   2  -2  -3   33.60    6.30
   2  -2  -3   28.20    7.50
   2  -2  -3   33.40    4.70
  -2   2   3   45.80    5.40
  -2   2   3   37.20    9.30
   0   0  -3    0.30    0.60
   0   0  -3    0.50    0.90
   0   0  -3   -0.30    0.40
   0   0   3    0.30    0.60
   0   0   3    0.50    0.50
   0   0   3    0.10    0.60
  -1   1  -3 2793.32  164.28
  -1   1  -3 2880.41  174.78
  -1   1  -3 2721.63  166.78
   1  -1   3 2424.66  164.38
   1  -1   3 2953.10  166.68
   1  -1   3 2897.21  168.68
   1  -1   3 2615.34  173.48
  -2   2  -3   94.09    9.40
  -2   2  -3   94.79   15.40
   2  -2   3   80.29    8.60
   2  -2   3   80.89   10.80
   2  -2   3   88.89    6.20
   2  -2   3   73.59   15.70
   2  -2   3   97.19    6.40
  -3   3  -3 1269.17   77.89
  -3   3  -3 1315.57   83.39
  -3   3  -3 1293.27  100.19
   3  -3   3 1234.48   87.69
   3  -3   3 1313.37   78.59
  -4   4  -3   43.90    4.40
  -4   4  -3   43.20    9.30
  -4   4  -3   63.89   19.40
   4  -4   3   46.20   12.20
   4  -4   3   40.80    4.80
  -5   5  -3  399.66   26.90
  -5   5  -3  467.55   36.70
  -5   5  -3  413.26   55.19
   5  -5   3  381.26   27.20
   5  -5   3  473.65   27.10
   5  -5   3  410.16   41.60
  -6   6  -3  173.58   21.20
  -6   6  -3  160.68   40.90
   6  -6   3  167.58   26.20
  -7   7  -3   28.40   10.00
  -7   7  -3  -10.40   14.90
   7  -7   3   32.60   14.00
   5  -7  -3   30.70   13.30
   5  -7  -3   29.50   10.50
  -5   7   3   41.20   12.10
  -5   7   3   38.30   25.40
   4  -6  -3  163.88   25.80
   4  -6  -3  191.18   21.10
  -4   6   3  182.48   42.40
  -4   6   3  194.08   21.50
   3  -5  -3  227.28   21.40
  -3   5   3  150.28   35.90
  -3   5   3  203.28   20.70
   2  -4  -3  106.49   13.00
  -2   4   3  123.39   13.00
  -2   4   3   89.39   22.80
   1  -3  -3    2.60    2.40
  -1   3   3    4.30    5.10
  -1   3   3   -0.80    2.30
   0  -2  -3  609.24   42.00
   0  -2  -3  607.24   40.40
   0  -2  -3  588.94   47.20
   0   2   3  657.63   41.60
   0   2   3  626.64   49.10
  -1  -1  -3 2418.96  160.58
  -1  -1  -3 2634.14  162.08
  -1  -1  -3 2958.60  164.98
   1   1   3 2763.22  165.28
   1   1   3 2478.85  160.48
   1   1   3 2776.32  162.08
  -2   0  -3    1.10    0.80
  -2   0  -3    1.30    1.00
  -2   0  -3    1.60    1.30
   2   0   3    1.50    1.00
   2   0   3    1.40    1.00
   2   0   3   -0.10    1.00
  -3   1  -3    3.60    0.90
  -3   1  -3    5.10    2.20
  -3   1  -3    4.60    1.90
   3  -1   3    1.60    2.80
   3  -1   3    2.30    1.90
   3  -1   3    2.30    1.50
   3  -1   3    3.30    0.80
  -4   2  -3  689.33   45.40
  -4   2  -3  674.13   56.39
   4  -2   3  654.43   48.20
   4  -2   3  670.43   56.79
  -5   3  -3   40.20   12.20
  -5   3  -3   46.00    8.50
   5  -3   3   36.40    9.60
  -6   4  -3    7.40    6.30
  -6   4  -3    3.00    2.40
   6  -4   3    2.10    4.80
  -7   5  -3   41.20   18.30
  -7   5  -3   53.99   12.50
   7  -5   3   52.59   15.50
  -8   6  -3   -2.50   14.10
  -8   6  -3   13.90    6.30
   8  -6   3   -6.60    6.50
   3  -7  -3   10.60    7.30
   3  -7  -3    4.50    7.70
  -3   7   3  -10.60    4.90
   2  -6  -3  131.49   18.20
  -2   6   3  181.08   19.60
  -2   6   3  213.68   44.40
   1  -5  -3  197.08   19.90
  -1   5   3  156.78   17.50
  -1   5   3  193.08   39.30
   0  -4  -3   12.00    4.60
   0   4   3    6.90    3.70
   0   4   3    5.70    6.80
  -1  -3  -3    3.20    2.90
   1   3   3   10.90    6.10
   1   3   3    9.70    3.50
  -2  -2  -3   82.49    7.90
  -2  -2  -3  100.99   14.00
  -2  -2  -3   88.89    9.50
   2   2   3   87.59    8.80
   2   2   3   72.49   14.60
  -3  -1  -3    3.70    1.30
  -3  -1  -3    4.70    2.70
  -3  -1  -3    2.90    1.70
   3   1   3    5.10    1.90
   3   1   3    2.70    1.50
   3   1   3    5.40    3.40
   3   1   3    4.70    1.60
  -4   0  -3   -1.00    0.70
  -4   0  -3    0.40    1.10
  -4   0  -3    0.20    0.90
   4   0   3   -0.60    0.80
   4   0   3    0.10    0.70
   4   0   3    1.80    1.60
  -5   1  -3  302.57   21.30
  -5   1  -3  275.67   18.30
  -5   1  -3  255.97   22.10
   5  -1   3  294.67   23.20
   5  -1   3  300.77   20.90
   5  -1   3  290.87   18.20
  -6   2  -3 1030.00   68.39
   6  -2   3 1073.39   71.89
  -7   3  -3  242.98   21.90
  -7   3  -3  262.67   33.10
   7  -3   3  249.38   25.30
  -8   4  -3    7.20    7.30
  -8   4  -3    6.50    4.20
   8  -4   3    3.40    4.50
  -9   5  -3    0.80    3.90
   9  -5   3   -0.40    3.60
 -10   6  -3   29.30   10.90
  10  -6   3   26.50   13.60
   1  -7  -3   14.60    8.00
  -1   7   3   -4.50   18.00
  -1   7   3    7.40    6.70
   0  -6  -3  201.48   23.30
   0   6   3  254.57   24.00
   0   6   3  240.58   50.59
  -1  -5  -3   48.80   10.50
   1   5   3   35.10   16.40
   1   5   3   27.50    7.40
  -2  -4  -3    7.50    4.60
   2   4   3    3.30    3.00
   2   4   3   18.20   10.80
  -3  -3  -3 1256.07   77.49
  -3  -3  -3 1270.57   80.59
   3   3   3 1113.89   92.69
  -4  -2  -3  708.53   52.99
  -4  -2  -3  610.44   42.70
  -4  -2  -3  623.24   45.10
   4   2   3  665.53   54.09
   4   2   3  695.23   44.80
   4   2   3  726.13   42.50
  -5  -1  -3  294.67   20.10
  -5  -1  -3  280.17   21.00
  -5  -1  -3  278.17   24.40
   5   1   3  308.77   20.90
   5   1   3  301.27   25.80
   5   1   3  277.27   19.80
   5   1   3  273.97   19.40
  -6   0  -3    6.40    2.10
  -6   0  -3    7.10    3.30
  -6   0  -3    6.00    2.20
   6   0   3    5.80    1.90
   6   0   3    3.70    1.50
   6   0   3    1.90    1.90
  -7   1  -3  730.03   52.59
  -7   1  -3  762.32   47.80
  -7   1  -3  798.32   50.89
   7  -1   3  799.82   50.59
   7  -1   3  757.02   47.90
   7  -1   3  797.52   53.99
  -8   2  -3 2245.18  133.09
  -8   2  -3 2434.66  139.89
  -8   2  -3 1949.51  133.19
   8  -2   3 2331.17  143.49
  -9   3  -3  507.65   38.00
   9  -3   3  483.85   41.70
 -10   4  -3  148.59   17.50
  10  -4   3  146.49   20.50
 -11   5  -3    3.30    3.50
  11  -5   3    4.60    6.90
 -12   6  -3   27.60    9.80
  12  -6   3   13.90    9.10
  -1  -7  -3   88.89   17.20
   1   7   3   96.49   17.00
   1   7   3   93.69   27.40
  -2  -6  -3   29.60    9.40
   2   6   3   29.30    8.20
   2   6   3   25.80   14.40
  -3  -5  -3   -0.40    3.60
   3   5   3    4.00    4.10
   3   5   3   -9.10    6.70
  -4  -4  -3   44.10    9.40
   4   4   3   39.40   15.70
   4   4   3   46.70    7.90
  -5  -3  -3   39.80    8.30
  -5  -3  -3   44.10    5.30
   5   3   3   40.80   12.80
  -6  -2  -3  974.70   62.69
  -6  -2  -3  882.91   59.09
   6   2   3  936.11   59.79
   6   2   3  921.71   72.09
   6   2   3 1013.70   58.59
  -7  -1  -3  752.22   48.20
  -7  -1  -3  750.82   54.29
  -7  -1  -3  779.52   49.80
   7   1   3  724.13   47.60
   7   1   3  707.03   55.19
   7   1   3  818.72   49.60
   7   1   3  754.82   47.80
  -8   0  -3    0.10    1.10
  -8   0  -3    2.20    1.70
  -8   0  -3   -0.90    1.00
   8   0   3    2.80    1.30
   8   0   3    0.00    1.00
   8   0   3    0.20    0.90
  -9   1  -3   36.50    5.70
  -9   1  -3   46.30    4.80
   9  -1   3   46.50    4.90
   9  -1   3   36.40    8.20
 -10   2  -3   42.50    4.60
 -10   2  -3   45.90    4.20
 -10   2  -3   55.99    7.80
  10  -2   3   51.19   10.70
 -11   3  -3   54.69   10.70
  11  -3   3   44.40   11.40
 -12   4  -3   96.99   14.10
  12  -4   3   91.29   19.10
 -13   5  -3  369.66   35.20
  13  -5   3  355.96   39.20
 -14   6  -3   41.40   12.30
  14  -6   3   51.19   15.10
  -3  -7  -3   -0.70    6.20
   3   7   3   -6.20   16.50
   3   7   3   -2.80    4.90
  -4  -6  -3  149.69   20.30
   4   6   3  194.48   43.60
   4   6   3  207.58   19.40
  -5  -5  -3  425.96   35.90
   5   5   3  388.76   52.99
  -6  -4  -3    7.30    3.50
   6   4   3   -5.30    4.80
   6   4   3   -1.40    2.20
  -7  -3  -3  217.58   16.60
  -7  -3  -3  229.28   20.60
   7   3   3  215.38   29.70
  -8  -2  -3 2249.38  136.89
   8   2   3 2226.08  132.99
   8   2   3 2191.08  131.69
   8   2   3 2046.40  147.69
  -9  -1  -3   31.90    6.20
  -9  -1  -3   40.80    5.00
   9   1   3   43.80   10.50
   9   1   3   42.80    4.70
 -10   0  -3    5.60    2.20
 -10   0  -3    2.20    1.80
  10   0   3    5.00    3.40
  10   0   3    5.90    1.70
  10   0   3    2.20    1.90
 -11   1  -3 3685.33  213.38
 -11   1  -3 3817.22  216.78
  11  -1   3 3053.39  213.08
  11  -1   3 3607.04  221.78
 -12   2  -3  149.29   15.20
 -12   2  -3  128.69   11.00
 -12   2  -3  141.49   10.60
  12  -2   3  133.79   17.40
 -13   3  -3   -0.30    2.10
 -13   3  -3   -0.40    0.80
 -13   3  -3    0.70    0.80
  13  -3   3   -1.70    3.00
 -14   4  -3   61.39   13.40
  14  -4   3   57.19   15.20
 -15   5  -3  351.46   35.70
  15  -5   3  389.16   40.30
 -16   6  -3   26.00    9.00
  16  -6   3   -0.90    9.90
  -5  -7  -3   68.99   16.30
   5   7   3   69.49   29.00
   5   7   3   98.69   14.00
  -6  -6  -3  159.48   20.50
   6   6   3  170.58   41.20
   6   6   3  156.38   16.30
  -7  -5  -3   24.00    8.10
   7   5   3   43.40   21.10
   7   5   3   43.30    7.30
  -8  -4  -3    7.70    4.10
  -8  -4  -3    7.70    2.70
   8   4   3    8.50    2.80
   8   4   3    3.00    7.90
  -9  -3  -3  429.06   29.20
  -9  -3  -3  456.55   34.70
   9   3   3  447.96   29.80
   9   3   3  384.66   45.40
 -10  -2  -3   38.60    7.90
  10   2   3   47.00    4.20
  10   2   3   50.29    4.90
  10   2   3   36.50   11.60
 -11  -1  -3 3675.63  220.48
 -11  -1  -3 3317.27  217.88
  11   1   3 3951.60  217.48
  11   1   3 3472.95  229.68
 -12   0  -3    1.60    1.60
 -12   0  -3    2.80    2.20
  12   0   3    3.10    3.50
  12   0   3   -0.60    1.20
 -13   1  -3  400.36   30.50
 -13   1  -3  444.76   28.70
 -13   1  -3  410.26   28.20
  13  -1   3  382.06   34.90
  13  -1   3  374.86   28.20
 -14   2  -3   98.49   12.50
 -14   2  -3  105.89    9.10
 -14   2  -3   84.09    8.80
  14  -2   3  125.49   17.00
 -15   3  -3  157.78   11.40
 -15   3  -3  199.08   19.90
 -15   3  -3  140.59   11.70
  15  -3   3  140.19   19.90
 -16   4  -3  359.46   34.60
  16  -4   3  407.36   40.80
 -17   5  -3  422.76   39.00
  17  -5   3  338.67   41.60
  -7  -7  -3   33.30   11.60
   7   7   3   38.80    8.60
   7   7   3   21.60   19.80
  -8  -6  -3   18.90    6.50
   8   6   3   -2.20   14.90
   8   6   3    3.60    5.00
  -9  -5  -3   -0.20    4.40
   9   5   3   27.50   12.50
 -10  -4  -3  136.59   16.70
 -10  -4  -3  135.89   11.50
  10   4   3  125.59   10.70
  10   4   3  135.29   12.00
  10   4   3  102.29   28.60
 -11  -3  -3   40.80    9.00
  11   3   3   36.30   13.50
  11   3   3   39.40    4.40
 -12  -2  -3  125.59   13.90
  12   2   3  136.89   22.20
  12   2   3  114.69    9.40
  12   2   3  159.18   10.10
 -13  -1  -3  402.96   29.20
 -13  -1  -3  352.96   26.40
  13   1   3  369.26   37.00
  13   1   3  383.86   25.70
 -14   0  -3    3.80    2.70
 -14   0  -3    3.30    2.20
  14   0   3    0.80    3.30
 -15   1  -3  265.77   20.30
 -15   1  -3  256.47   22.10
  15  -1   3  252.27   27.30
 -16   2  -3   29.50    5.40
 -16   2  -3   27.10    7.40
 -16   2  -3   23.90    5.50
  16  -2   3   21.90    8.70
 -17   3  -3  404.06   34.50
 -17   3  -3  419.16   26.10
 -17   3  -3  328.87   26.30
  17  -3   3  383.06   38.40
 -18   4  -3   24.40    8.10
  18  -4   3   -1.70    7.50
 -19   5  -3   11.10    6.30
  19  -5   3   -3.90    6.30
 -10  -6  -3   15.30    9.40
  10   6   3   62.09   22.30
  10   6   3   25.60    6.40
 -11  -5  -3    0.80    4.90
  11   5   3   -1.70    9.10
  11   5   3   -0.20    2.20
  11   5   3    6.50    4.30
 -12  -4  -3  104.59   14.20
  12   4   3  105.39    7.80
  12   4   3   94.49    8.40
  12   4   3   60.59   21.30
 -13  -3  -3   -2.20    3.00
 -14  -2  -3  104.09   12.30
  14   2   3   91.79    7.20
  14   2   3   88.39   20.80
 -15  -1  -3  233.08   16.70
  15   1   3  158.58   14.20
  15   1   3  212.18   26.20
 -16   0  -3    2.20    1.80
 -16   0  -3    0.50    2.20
  16   0   3    0.80    4.10
 -17   1  -3  128.29   14.40
 -17   1  -3  144.59   13.30
  17  -1   3  133.39   19.60
 -18   2  -3   88.39    9.60
 -18   2  -3   99.39   13.40
  18  -2   3   78.69   16.70
 -19   3  -3    4.90    5.80
 -19   3  -3    2.90    2.50
  19  -3   3    0.60    7.30
 -20   4  -3    2.40    5.60
  20  -4   3   -9.20    5.70
 -21   5  -3   79.79   16.90
  21  -5   3   64.99   19.50
 -12  -6  -3   20.20    6.80
  12   6   3   20.10   15.90
 -13  -5  -3  351.76   34.70
  13   5   3  398.16   54.59
 -14  -4  -3   48.50   11.10
  14   4   3   62.89   24.10
 -15  -3  -3  151.68   17.30
  15   3   3  117.39   27.90
 -16  -2  -3   30.30    8.10
  16   2   3   21.60    9.60
  16   2   3   19.00    2.60
  16   2   3   27.30    3.10
 -17  -1  -3   86.69   10.30
 -17  -1  -3  130.09   13.60
  17   1   3  116.09   23.90
  17   1   3  118.49   10.00
 -18   0  -3   -0.20    2.30
 -18   0  -3    3.90    3.50
 -19   1  -3  480.05   36.80
 -19   1  -3  448.36   34.30
  19  -1   3  478.05   45.30
 -20   2  -3    8.30    3.80
 -20   2  -3    3.90    4.10
  20  -2   3   -1.00    5.00
 -21   3  -3   51.39    7.10
 -21   3  -3   57.89   13.10
 -22   4  -3   45.70   13.90
  22  -4   3   41.80   15.10
 -14  -6  -3   70.59   15.50
  14   6   3   36.30   21.40
 -15  -5  -3  291.27   30.00
  15   5   3  231.18   50.19
 -16  -4  -3  370.56   34.30
 -17  -3  -3  399.06   33.70
  17   3   3  345.17   45.80
 -18  -2  -3   87.89   11.80
  18   2   3   67.39   20.20
  18   2   3   73.29    6.10
 -19  -1  -3  434.86   33.70
 -19  -1  -3  394.76   30.10
  19   1   3  406.16   44.70
 -20   0  -3   24.30    6.00
 -20   0  -3   27.70    7.80
  20   0   3   23.00    9.50
 -21   1  -3  115.99   13.30
 -21   1  -3  106.19   13.80
  21  -1   3   96.79   21.90
 -22   2  -3   19.70    7.50
 -22   2  -3   25.90    6.80
  22  -2   3   13.60   10.40
 -23   3  -3   26.80    6.40
 -23   3  -3   23.50    7.60
  23  -3   3   11.20   12.10
 -24   4  -3   96.59   20.90
  24  -4   3   84.69   24.80
 -16  -6  -3   16.50    7.00
  16   6   3   -7.20   14.80
 -17  -5  -3  385.36   36.70
  17   5   3  335.37   52.99
 -18  -4  -3   32.60    8.50
  18   4   3   24.70   13.90
 -19  -3  -3   15.60    5.20
  19   3   3    7.20   10.20
 -20  -2  -3    6.00    3.20
  20   2   3    3.80    1.50
  20   2   3   16.80   10.90
  20   2   3    6.70    1.80
 -21  -1  -3  101.49   11.20
 -21  -1  -3   97.29   13.20
  21   1   3  109.59   25.40
 -22   0  -3    4.10    4.00
 -22   0  -3    8.10    4.10
  22   0   3    2.60    6.50
 -23   1  -3  179.78   17.90
 -23   1  -3  150.68   18.30
  23  -1   3  184.98   27.80
 -24   2  -3   77.39   16.20
 -24   2  -3   95.69   12.00
  24  -2   3   76.39   19.70
 -25   3  -3  101.59   18.10
 -25   3  -3   59.99   10.70
  25  -3   3   61.69   19.90
 -26   4  -3    3.10    5.50
  26  -4   3   18.80   12.90
 -19  -5  -3   -1.00    5.30
  19   5   3    9.40   11.50
 -20  -4  -3    3.20    4.40
  20   4   3   -1.00    7.10
 -21  -3  -3   43.90   11.40
  21   3   3   41.30   17.90
 -22  -2  -3   18.50    7.20
  22   2   3   15.20    2.50
  22   2   3   11.50   11.70
  22   2   3   22.40    2.70
 -23  -1  -3  166.18   18.70
 -23  -1  -3  155.98   15.60
  23   1   3  141.59   30.80
 -24   0  -3    2.20    3.10
 -24   0  -3   -3.90    3.00
  24   0   3   -1.00    6.80
 -25   1  -3  461.95   39.60
 -25   1  -3  463.65   38.00
  25  -1   3  536.45   54.19
 -26   2  -3   24.70    9.20
 -26   2  -3   30.60    7.90
  26  -2   3   17.20   10.70
 -27   3  -3   22.50   10.70
 -27   3  -3   14.80    6.80
  27  -3   3   39.90   17.40
 -21  -5  -3   71.99   16.30
  21   5   3   39.70   17.80
 -22  -4  -3   32.80    9.60
  22   4   3   14.40   17.60
 -23  -3  -3   10.90    6.70
  23   3   3   21.50   15.20
 -24  -2  -3   94.09   13.90
  24   2   3   71.89   22.00
 -25  -1  -3  474.15   38.50
 -25  -1  -3  410.86   33.30
  25   1   3  456.55   53.79
 -26   0  -3   -4.60    3.40
 -26   0  -3    7.00    5.30
  26   0   3   -6.30   11.30
 -27   1  -3  132.39   17.40
 -27   1  -3  145.09   16.80
  27  -1   3  151.68   32.20
 -28   2  -3   68.39   12.80
 -28   2  -3   41.90   12.20
  28  -2   3   85.29   21.00
 -24  -4  -3  109.39   16.30
  24   4   3  101.49   29.60
 -25  -3  -3   79.09   16.50
  25   3   3   77.59   26.10
 -26  -2  -3   18.40    7.20
  26   2   3   11.70   11.50
 -27  -1  -3  120.39   13.30
 -27  -1  -3  104.49   18.50
  27   1   3  116.39   31.50
 -28   0  -3    3.90    5.20
 -28   0  -3    1.00    5.10
  28   0   3   -3.50   10.50
 -29   1  -3  299.77   31.30
 -29   1  -3  377.46   31.60
  29  -1   3  330.97   46.00
 -30   2  -3   25.80    7.60
  30  -2   3   23.00   13.40
 -26  -4  -3   29.50    8.80
  26   4   3    1.00   14.60
 -27  -3  -3   29.00    9.60
  27   3   3   17.40   17.90
 -28  -2  -3   65.19   14.50
  28   2   3   27.10   19.90
 -29  -1  -3  326.27   31.40
 -29  -1  -3  260.77   23.90
  29   1   3  265.87   41.60
 -30   0  -3    9.60    7.20
 -30   0  -3   -0.10    5.70
  30   0   3    8.80    8.50
 -31   1  -3   39.30   10.50
 -31   1  -3   39.10   10.90
  31  -1   3   18.70   17.60
 -30  -2  -3   17.50    8.50
  30   2   3   21.90   17.60
 -31  -1  -3   11.70    8.50
  31   1   3    8.60   15.70
  32   0  -4    3.90   13.40
 -32   0   4    1.50    5.20
 -32   0   4    0.10    4.60
  31   1  -4   17.50   10.30
 -31  -1   4   21.90   10.00
  30   2  -4  103.09   31.50
 -30  -2   4  137.39   19.60
  29   3  -4    8.40   14.90
 -29  -3   4    3.10    5.10
  31  -1  -4   40.50   17.80
 -31   1   4   22.70    9.60
 -31   1   4   35.50   10.50
  30   0  -4  133.79   30.70
 -30   0   4  180.38   22.70
 -30   0   4  217.28   19.90
  29   1  -4    5.20   16.40
 -29  -1   4    5.70    3.90
 -29  -1   4   -3.50    3.40
  28   2  -4  106.89   31.30
 -28  -2   4  128.69   18.90
  27   3  -4  210.08   49.30
 -27  -3   4  299.67   30.00
  26   4  -4    7.10   13.30
 -26  -4   4   13.80    7.40
  30  -2  -4  131.99   27.00
 -30   2   4  138.79   19.00
 -30   2   4  157.08   18.10
  29  -1  -4   21.30   11.40
 -29   1   4    0.80    4.30
 -29   1   4    5.90    4.90
  28   0  -4   61.89   20.80
 -28   0   4  114.49   16.40
 -28   0   4  112.59   13.40
  27   1  -4   15.60   12.20
 -27  -1   4   10.50    6.70
  26   2  -4   14.10   13.10
 -26  -2   4   16.80    7.40
 -25  -3   4   -2.50    5.00
  24   4  -4  -18.30   10.90
 -24  -4   4    6.10    5.90
  23   5  -4   13.00   24.90
 -23  -5   4   50.49   12.10
  29  -3  -4   16.20   12.60
 -29   3   4    3.30    6.50
 -29   3   4   27.40    9.30
  28  -2  -4   92.59   23.10
 -28   2   4  132.79   15.20
 -28   2   4  168.08   19.80
 -27   1   4    0.00    3.60
 -27   1   4    6.70    4.40
  26   0  -4   45.30   16.60
 -26   0   4   46.90   11.80
 -26   0   4   66.89    9.20
  25   1  -4   19.60   11.00
 -25  -1   4    5.30    5.70
 -25  -1   4   16.70    4.50
  24   2  -4   40.40   19.20
 -24  -2   4   45.40   11.70
  23   3  -4  -11.10    6.30
 -23  -3   4   10.80    5.60
  22   4  -4   31.70   15.60
 -22  -4   4   28.80    8.60
  21   5  -4   11.50   17.40
 -21  -5   4   10.10    7.60
  27  -3  -4  309.07   35.80
 -27   3   4  326.47   32.80
 -27   3   4  300.07   28.40
  26  -2  -4   10.70    7.30
 -26   2   4   21.50    7.20
 -26   2   4   41.40   10.70
  25  -1  -4   23.20    8.60
 -25   1   4   19.90    7.90
 -25   1   4   13.50    5.90
  24   0  -4  309.97   39.40
 -24   0   4  410.66   33.80
 -24   0   4  382.86   29.70
  23   1  -4  136.19   30.00
  23   1  -4  159.48   13.20
 -23  -1   4  145.19   18.00
 -23  -1   4  169.68   14.20
  22   2  -4    6.40    9.80
 -22  -2   4   40.30    9.80
  21   3  -4   32.00   18.40
 -21  -3   4   23.90    7.70
  20   4  -4  190.48   43.90
 -20  -4   4  264.97   26.20
  19   5  -4   24.40   18.70
 -19  -5   4   26.00    7.50
  18   6  -4   28.40   18.80
 -18  -6   4    7.60    7.10
  26  -4  -4    3.90    9.60
 -26   4   4   -9.90    7.90
 -26   4   4    2.30    7.10
  25  -3  -4    0.20    7.70
 -25   3   4    4.40    4.30
 -25   3   4    6.40    5.70
  24  -2  -4   43.70   14.70
 -24   2   4   53.89   11.70
 -24   2   4   53.59   11.40
  23  -1  -4  153.28   22.20
 -23   1   4   99.19   13.60
  22   0  -4  296.67   35.80
 -22   0   4  364.26   30.30
 -22   0   4  328.27   26.50
  21   1  -4    1.00    6.70
 -21  -1   4    0.30    2.20
 -21  -1   4   -2.60    3.20
  20   2  -4  131.09   31.40
 -20  -2   4  163.18   17.90
  19   3  -4   -5.50   10.00
 -19  -3   4   -2.30    3.50
  18   4  -4   32.70   19.80
 -18  -4   4   57.79   13.00
  17   5  -4   -6.50   15.10
 -17  -5   4    9.70    5.60
  16   6  -4    2.20   16.50
 -16  -6   4   53.89   11.70
  24  -4  -4    2.80   10.80
 -24   4   4   15.40    6.80
 -24   4   4   12.50    6.20
  23  -3  -4   15.70    8.40
 -23   3   4   -4.70    5.90
 -23   3   4    8.40    5.50
  22  -2  -4   38.80   11.30
 -22   2   4   37.40    9.30
 -22   2   4   33.60    8.70
  21  -1  -4   -8.60    4.40
 -21   1   4   -4.20    3.10
 -21   1   4    2.20    3.30
  20   0  -4   88.09   18.90
 -20   0   4   80.79   10.00
  19   1  -4  536.95   51.79
  19   1  -4  495.95   34.60
 -19  -1   4  547.05   40.70
 -19  -1   4  518.65   34.90
  18   2  -4  249.18   35.90
 -18  -2   4  289.67   25.50
  17   3  -4  698.63   75.69
 -17  -3   4  836.12   57.49
  16   4  -4  185.58   41.30
 -16  -4   4  214.58   21.90
  15   5  -4   11.40   17.40
 -15  -5   4   42.40    9.60
  14   6  -4   30.30   21.80
 -14  -6   4   16.10    7.20
  23  -5  -4   40.60   14.40
 -23   5   4   47.40   14.30
  22  -4  -4   16.10    8.70
 -22   4   4   14.70    6.10
 -22   4   4   36.20   12.00
  21  -3  -4   37.50   10.30
 -21   3   4    9.00    6.60
 -21   3   4   26.50    6.90
  20  -2  -4  164.68   19.30
 -20   2   4  143.89   15.80
 -20   2   4  123.89   16.40
  19  -1  -4  549.95   45.40
 -19   1   4  457.15   38.90
 -19   1   4  617.74   41.70
  18   0  -4  207.98   24.60
 -18   0   4  185.28   16.70
 -18   0   4  203.08   19.20
  17   1  -4    7.60    2.40
  17   1  -4    1.60    5.20
 -17  -1   4    7.80    2.70
 -17  -1   4    6.30    4.30
  16   2  -4  196.08   29.70
 -16  -2   4  227.98   20.80
  15   3  -4  324.07   43.20
 -15  -3   4  349.27   28.90
  14   4  -4  165.28   40.30
 -14  -4   4  209.98   20.70
  13   5  -4   -7.00   11.70
  13   5  -4    4.70    1.90
 -13  -5   4   15.00    6.90
 -13  -5   4    1.60    1.50
  12   6  -4  -27.20   13.50
 -12  -6   4    3.20    4.60
  21  -5  -4  -11.80    8.50
 -21   5   4   -0.60    7.30
 -21   5   4   -0.30    5.50
  20  -4  -4  316.57   31.30
  20  -4  -4  292.47   24.10
 -20   4   4  291.77   25.00
 -20   4   4  251.07   29.30
  19  -3  -4    2.30    2.70
  19  -3  -4    2.50    4.10
 -19   3   4   -1.90    3.00
 -19   3   4   -2.50    3.20
  18  -2  -4  331.87   29.90
  18  -2  -4  330.37   26.30
 -18   2   4  329.97   27.50
  17  -1  -4    0.80    3.70
  17  -1  -4   10.20    3.80
 -17   1   4    5.50    3.50
 -17   1   4    2.00    3.00
  16   0  -4  966.60   77.59
 -16   0   4  991.70   71.99
 -16   0   4 1267.77   70.59
  15   1  -4  150.78   21.80
  15   1  -4  122.79   10.70
 -15  -1   4  148.19   14.60
  14   2  -4   71.19   19.70
 -14  -2   4   59.29    4.20
 -14  -2   4   82.39   10.40
  13   3  -4  116.79   28.30
 -13  -3   4  130.69   14.40
  12   4  -4  167.28   12.70
  12   4  -4  163.28   36.60
 -12  -4   4  157.28   12.70
 -12  -4   4  170.68   17.90
 -12  -4   4  195.28   12.10
  11   5  -4    2.90    3.20
  11   5  -4   27.20   10.60
 -11  -5   4   10.70    3.90
 -11  -5   4    2.60    2.70
  10   6  -4   15.80    7.40
  10   6  -4   12.00   13.80
 -10  -6   4   38.30    9.50
  19  -5  -4   30.20   12.20
  19  -5  -4   31.00    6.80
 -19   5   4   38.70   12.40
 -19   5   4   11.80    6.10
  18  -4  -4   83.69   16.60
  18  -4  -4   74.99    9.50
 -18   4   4   74.29   10.20
 -18   4   4   63.89   15.10
  17  -3  -4  840.62   54.39
  17  -3  -4  883.51   60.19
 -17   3   4  778.02   54.89
 -17   3   4  665.43   57.29
  16  -2  -4  249.38   19.70
  16  -2  -4  225.58   21.70
  16  -2  -4  194.48   27.80
 -16   2   4  209.18   20.80
 -16   2   4  216.78   19.70
  15  -1  -4  168.08   15.90
  15  -1  -4  167.98   18.50
 -15   1   4  229.48   17.80
 -15   1   4  164.48   16.50
 -15   1   4  176.38   16.60
  14   0  -4  920.41   61.59
  14   0  -4  920.81   69.39
 -14   0   4 1042.40   67.29
 -14   0   4  994.10   64.89
  13   1  -4  339.77   34.00
  13   1  -4  282.67   21.10
 -13  -1   4  341.17   25.50
  12   2  -4  289.97   36.40
 -12  -2   4  313.27   20.60
 -12  -2   4  365.96   20.50
 -12  -2   4  289.47   25.30
  11   3  -4  148.09   33.10
  11   3  -4  168.98   12.20
 -11  -3   4  159.38   12.00
 -11  -3   4  176.68   16.40
  10   4  -4    5.60    9.70
  10   4  -4   15.90    3.90
 -10  -4   4   30.00    4.30
 -10  -4   4   20.10    6.00
   9   5  -4    8.00   12.70
   9   5  -4   39.10    7.60
  -9  -5   4   39.30    9.30
   8   6  -4  110.79   32.30
   8   6  -4   53.69   11.20
  -8  -6   4   50.39   11.00
   7   7  -4   46.50   11.10
   7   7  -4   55.29   18.50
  -7  -7   4   55.59   13.20
  18  -6  -4   17.40   10.30
 -18   6   4   29.30   10.50
  17  -5  -4    3.70    2.70
  17  -5  -4  -12.00    6.50
 -17   5   4   -6.30    3.40
 -17   5   4    1.20    4.10
  16  -4  -4  201.28   18.10
  16  -4  -4  253.27   25.20
 -16   4   4  196.68   18.70
 -16   4   4  186.88   22.30
  15  -3  -4  366.16   27.50
  15  -3  -4  381.76   31.30
 -15   3   4  343.17   27.80
 -15   3   4  326.37   30.50
  14  -2  -4   95.49   10.20
  14  -2  -4   98.09   15.40
  14  -2  -4   65.09   10.00
 -14   2   4  111.59   12.40
 -14   2   4   79.19   10.00
 -14   2   4   81.69    9.90
  13  -1  -4  363.76   29.00
  13  -1  -4  396.96   27.90
 -13   1   4  353.86   28.00
 -13   1   4  368.06   27.60
  12   0  -4  422.16   29.60
  12   0  -4  405.76   33.90
  12   0  -4  371.66   27.70
 -12   0   4  422.86   30.50
 -12   0   4  423.56   31.90
  11   1  -4  210.08   24.20
  11   1  -4  175.08   14.40
 -11  -1   4  210.98   17.70
 -11  -1   4  208.28   15.50
 -11  -1   4  244.88   23.20
  10   2  -4   83.29   19.80
 -10  -2   4   83.69    6.60
 -10  -2   4   88.89   10.00
 -10  -2   4   80.19    6.60
   9   3  -4   94.59   23.70
   9   3  -4   99.99    9.90
  -9  -3   4  127.59   12.40
  -9  -3   4  121.29    9.30
   8   4  -4 1128.89  103.19
   8   4  -4 1133.19   75.49
  -8  -4   4 1240.98   77.89
   7   5  -4    9.20    4.20
   7   5  -4   -0.80   13.80
  -7  -5   4    2.90    3.30
   6   6  -4   14.20   15.20
   6   6  -4   27.40    7.80
  -6  -6   4   20.40    7.70
   5   7  -4    3.50    7.70
  -5  -7   4   -5.70    6.60
  16  -6  -4   38.40   13.30
 -16   6   4   57.99   14.80
  15  -5  -4   55.59    9.20
  15  -5  -4   48.40   12.10
 -15   5   4   36.60   10.60
  14  -4  -4  204.68   18.20
  14  -4  -4  214.08   22.50
 -14   4   4  156.98   20.00
  13  -3  -4  157.88   14.60
  13  -3  -4  139.09   16.30
 -13   3   4  142.19   16.50
  12  -2  -4  310.37   28.60
  12  -2  -4  310.07   23.40
  12  -2  -4  315.17   24.40
 -12   2   4  259.07   22.40
  11  -1  -4  201.98   17.40
  11  -1  -4  222.78   17.40
 -11   1   4  194.48   16.20
 -11   1   4  212.38   17.60
  10   0  -4 9174.28  558.34
 -10   0   4 9999.00  556.34
 -10   0   4 8589.24  554.34
   9   1  -4  169.58   13.60
   9   1  -4  216.28   23.50
  -9  -1   4  197.18   16.30
  -9  -1   4  226.28   21.80
  -9  -1   4  178.98   13.40
  -9  -1   4  206.58   14.70
   8   2  -4  398.36   40.90
   8   2  -4  391.86   26.60
  -8  -2   4  386.66   26.30
  -8  -2   4  396.76   25.70
  -8  -2   4  398.06   28.60
   7   3  -4  150.68   12.80
   7   3  -4  133.49   28.50
  -7  -3   4  130.39   11.30
  -7  -3   4  153.28   13.70
   6   4  -4   26.80   15.80
   6   4  -4   15.10    4.60
  -6  -4   4   13.40    4.10
   5   5  -4  100.29   12.70
   5   5  -4   65.19   23.50
  -5  -5   4  112.19   13.00
   4   6  -4  124.89   32.00
   4   6  -4   82.99   12.90
  -4  -6   4   90.09   13.00
   3   7  -4    2.60   11.90
   3   7  -4   39.00   11.40
  -3  -7   4   19.20   12.50
  14  -6  -4   20.20    7.90
  14  -6  -4   22.80   10.80
 -14   6   4   27.50   11.00
  13  -5  -4    9.70    6.50
  13  -5  -4    2.60    3.50
 -13   5   4   -1.20    4.10
  12  -4  -4  174.58   20.20
  12  -4  -4  173.58   16.30
 -12   4   4  138.29   17.60
  11  -3  -4  155.58   16.00
  11  -3  -4  183.88   20.70
  11  -3  -4  193.68   18.50
 -11   3   4  227.88   20.00
  10  -2  -4   77.59    9.10
  10  -2  -4   79.59    9.00
  10  -2  -4   89.09   12.10
 -10   2   4   68.69    8.80
   9  -1  -4  208.28   16.80
   9  -1  -4  215.38   15.90
   9  -1  -4  224.68   16.40
  -9   1   4  170.68   16.30
  -9   1   4  199.48   15.00
   8   0  -4 1715.53  104.89
   8   0  -4 1597.64  101.59
   8   0  -4 1575.24  100.49
  -8   0   4 1455.85  101.69
  -8   0   4 1579.94  101.79
  -8   0   4 1915.21  103.59
   7   1  -4  457.15   31.00
   7   1  -4  435.56   31.40
   7   1  -4  499.05   40.10
  -7  -1   4  452.45   31.10
  -7  -1   4  451.15   37.40
  -7  -1   4  470.25   29.70
  -7  -1   4  397.06   31.00
  -7  -1   4  492.55   30.50
   6   2  -4 2573.54  161.38
   6   2  -4 2623.14  178.38
   6   2  -4 2579.94  162.48
  -6  -2   4 2515.95  162.08
  -6  -2   4 2936.91  160.78
  -6  -2   4 2693.63  161.98
   5   3  -4   21.00    4.70
   5   3  -4   20.70    9.30
  -5  -3   4   14.80    4.20
  -5  -3   4   23.10    3.20
   4   4  -4   -4.90    7.40
   4   4  -4    9.60    2.70
  -4  -4   4   14.00    4.10
   3   5  -4  288.37   45.60
   3   5  -4  281.67   24.90
  -3  -5   4  277.47   23.50
   2   6  -4   10.70    3.70
   2   6  -4   -4.00   11.40
  -2  -6   4    1.60    5.50
   1   7  -4   55.79   13.20
   1   7  -4   58.59   20.60
  -1  -7   4   59.19   15.70
  12  -6  -4    3.20    8.00
  12  -6  -4   -3.30    4.00
 -12   6   4   -4.30    6.10
  11  -5  -4    7.40    4.60
  11  -5  -4   11.50    3.70
 -11   5   4    4.70    6.20
  10  -4  -4   24.80    6.30
  10  -4  -4   18.80    7.60
 -10   4   4   35.90    7.00
 -10   4   4   20.30    7.40
   9  -3  -4  102.19   15.60
   9  -3  -4  131.59   14.20
   9  -3  -4  119.19   13.10
  -9   3   4  137.79   19.20
  -9   3   4  165.58   15.60
   8  -2  -4  374.56   31.70
   8  -2  -4  429.96   28.20
   8  -2  -4  404.26   28.80
  -8   2   4  328.97   27.70
   7  -1  -4  511.05   32.60
   7  -1  -4  528.35   34.60
   7  -1  -4  551.64   34.70
   7  -1  -4  467.45   34.70
  -7   1   4  496.15   32.20
   6   0  -4  242.48   19.60
   6   0  -4  215.48   17.20
   6   0  -4  266.57   18.60
  -6   0   4  240.48   18.30
  -6   0   4  261.47   18.90
  -6   0   4  254.87   17.40
   5   1  -4 2964.20  194.88
   5   1  -4 3276.47  186.28
   5   1  -4 3061.59  186.08
  -5  -1   4 3192.08  186.78
  -5  -1   4 2948.70  193.88
  -5  -1   4 3154.98  185.88
  -5  -1   4 3013.30  185.88
  -5  -1   4 2993.10  186.18
   4   2  -4 1026.40   80.49
   4   2  -4 1017.20   66.59
  -4  -2   4 1171.88   66.19
  -4  -2   4 1029.20   65.89
  -4  -2   4 1006.40   66.09
   3   3  -4  966.80   81.29
   3   3  -4 1033.40   62.79
   3   3  -4  983.20   60.99
  -3  -3   4  821.62   60.09
  -3  -3   4  967.30   60.29
   2   4  -4   78.29   23.80
   2   4  -4  103.09   11.60
   2   4  -4   96.89    9.80
  -2  -4   4   94.89   10.10
  -2  -4   4   91.59    9.80
   1   5  -4   31.70   15.30
   1   5  -4   12.90    5.90
  -1  -5   4   17.60    5.50
   0   6  -4  199.58   21.80
   0   6  -4  185.18   45.90
   0  -6   4  187.88   18.10
   0  -6   4  203.98   28.50
  -1   7  -4   59.39   23.20
  -1   7  -4   61.29   13.90
   1  -7   4   61.49   19.90
  10  -6  -4   40.40    9.10
  10  -6  -4   18.80   12.00
 -10   6   4   49.90   13.40
 -10   6   4    6.10   15.80
   9  -5  -4   41.90    9.30
   9  -5  -4   37.90   11.50
  -9   5   4   39.90   10.70
  -9   5   4   43.90   19.90
   8  -4  -4 1148.29   80.89
   8  -4  -4 1263.97   85.19
  -8   4   4 1239.28   96.89
  -8   4   4 1234.48   82.99
   7  -3  -4  143.69   14.80
   7  -3  -4  156.38   15.90
   7  -3  -4  168.78   21.30
  -7   3   4  147.79   20.70
   6  -2  -4 2567.34  165.88
   6  -2  -4 2869.61  161.58
   6  -2  -4 2432.96  162.08
  -6   2   4 2509.75  161.78
  -6   2   4 2786.62  166.88
   5  -1  -4 3035.90  186.08
   5  -1  -4 3229.48  182.58
   5  -1  -4 3032.50  183.88
   5  -1  -4 3141.39  185.28
  -5   1   4 2823.82  185.58
   4   0  -4 1073.69   68.89
   4   0  -4 1024.40   67.49
   4   0  -4 1149.39   68.49
  -4   0   4 1121.49   68.49
  -4   0   4 1077.29   68.29
  -4   0   4 1107.19   68.79
  -4   0   4 1078.49   67.59
   3   1  -4 8936.71  547.15
  -3  -1   4 9107.89  546.85
   2   2  -4  659.33   56.39
   2   2  -4  694.13   44.80
   2   2  -4  627.44   43.00
  -2  -2   4  678.53   43.90
  -2  -2   4  644.04   56.29
  -2  -2   4  682.53   42.80
  -2  -2   4  716.13   43.00
   1   3  -4  285.37   20.50
   1   3  -4  243.78   33.50
   1   3  -4  283.07   22.70
  -1  -3   4  299.27   20.10
  -1  -3   4  297.57   20.40
   0   4  -4    0.90    2.50
   0   4  -4   -6.70    5.10
   0   4  -4    5.00    2.20
   0  -4   4    5.30    2.10
   0  -4   4    3.90    2.10
  -1   5  -4   -2.10    2.60
  -1   5  -4   18.90   12.50
  -1   5  -4    2.50    2.90
   1  -5   4   -3.00    2.40
   1  -5   4   -1.30    2.10
  -2   6  -4   28.20   18.80
  -2   6  -4   28.60    9.00
   2  -6   4   29.60    6.80
   2  -6   4   30.40   11.70
  -3   7  -4   41.60   10.40
  -3   7  -4   25.50   23.60
   3  -7   4   42.40   12.80
   8  -6  -4   53.09   14.10
   8  -6  -4   48.70   11.50
  -8   6   4   69.19   25.50
  -8   6   4   74.89   16.00
   7  -5  -4   -1.60    4.90
   7  -5  -4    0.50    3.40
  -7   5   4   -5.20    6.70
  -7   5   4    5.10    5.10
   6  -4  -4   18.10    6.10
   6  -4  -4   15.70    6.10
  -6   4   4   39.40   10.40
  -6   4   4   20.50    6.50
   5  -3  -4   16.70    5.70
   5  -3  -4   15.00    4.70
  -5   3   4   14.60    8.60
  -5   3   4   42.40    7.90
   4  -2  -4 1000.40   69.69
   4  -2  -4 1021.40   66.59
  -4   2   4 1022.30   65.89
  -4   2   4 1018.20   70.79
  -3   1   4 9301.97  555.54
   2   0  -4 4207.98  259.67
   2   0  -4 4467.75  260.27
   2   0  -4 4036.50  259.27
   2   0  -4 4660.03  258.77
  -2   0   4 4321.27  260.07
  -2   0   4 4505.05  261.27
  -2   0   4 4049.99  259.47
   1   1  -4 2871.21  178.78
   1   1  -4 2721.03  170.68
   1   1  -4 2853.81  169.08
  -1  -1   4 2887.51  170.58
  -1  -1   4 2823.42  178.28
  -1  -1   4 2656.73  169.18
  -1  -1   4 2884.01  172.38
   0   2  -4 1269.87   89.49
   0   2  -4 1395.86  102.69
   0  -2   4 1531.95   89.69
   0  -2   4 1436.26   87.09
   0  -2   4 1523.15   86.99
   0  -2   4 1404.06  103.19
  -1   3  -4  142.29   13.10
  -1   3  -4  103.99    9.20
  -1   3  -4   78.89   20.50
   1  -3   4  126.79    9.50
   1  -3   4  117.19   15.30
   1  -3   4  121.79    9.10
  -2   4  -4  135.29   11.50
  -2   4  -4  155.38   16.00
  -2   4  -4  166.98   33.80
   2  -4   4  148.79   12.20
   2  -4   4  153.68   20.10
   2  -4   4  150.48   11.20
  -3   5  -4   96.69   13.50
  -3   5  -4   61.19   22.70
   3  -5   4   83.79   18.40
   3  -5   4  105.69    8.10
   3  -5   4   86.39    8.90
  -4   6  -4  539.35   68.79
  -4   6  -4  496.35   43.10
   4  -6   4  533.75   52.09
  -5   7  -4  -15.10   13.70
  -5   7  -4    2.40    5.50
   5  -7   4    1.10    6.10
   7  -7  -4   49.20   17.00
  -7   7   4   84.99   16.80
  -7   7   4   31.30   23.60
   6  -6  -4   17.80   11.00
   6  -6  -4   25.80    9.30
  -6   6   4   19.00   15.90
  -6   6   4   38.00   10.90
   5  -5  -4  117.29   14.80
  -5   5   4   97.69   13.30
  -5   5   4   70.49   22.20
   4  -4  -4   -0.60    3.60
  -4   4   4    5.80    4.60
  -4   4   4    5.80    5.40
   3  -3  -4 1088.79   79.39
   3  -3  -4  989.70   68.99
  -3   3   4 1038.90   79.49
   2  -2  -4  756.12   46.30
   2  -2  -4  708.63   51.39
   2  -2  -4  673.63   47.30
  -2   2   4  662.33   51.89
  -2   2   4  676.13   46.60
   1  -1  -4 2581.34  170.68
   1  -1  -4 3023.70  172.08
   1  -1  -4 2835.12  172.38
  -1   1   4 2835.92  170.78
  -1   1   4 2832.92  172.88
  -1   1   4 2835.62  171.98
  -1   1  -4 8921.61  539.15
   1  -1   4 8825.32  538.65
  -2   2  -4    7.00    3.20
  -2   2  -4   15.00    7.00
   2  -2   4    6.60    2.50
   2  -2   4    5.80    1.20
   2  -2   4    9.30    3.80
   2  -2   4    9.40    1.20
  -3   3  -4    6.10    6.10
  -3   3  -4    5.60    3.50
   3  -3   4    9.10    5.20
   3  -3   4   10.10    1.50
  -4   4  -4    2.70    7.50
  -4   4  -4    7.20    4.40
   4  -4   4    8.10    1.40
   4  -4   4    6.00    1.50
   4  -4   4    4.60    4.20
  -5   5  -4  168.48   19.00
  -5   5  -4  152.98   35.80
   5  -5   4  176.38   24.70
  -6   6  -4   60.29   13.80
  -6   6  -4   67.19   23.50
   6  -6   4   47.30   16.20
  -7   7  -4    1.40    5.90
   7  -7   4   -2.60    7.70
   5  -7  -4    0.30   10.30
   5  -7  -4    7.30    8.10
  -5   7   4   20.10    8.00
  -5   7   4    5.70   15.30
   4  -6  -4   69.89   14.30
  -4   6   4  123.39   31.90
  -4   6   4  117.19   15.50
   3  -5  -4  286.07   26.40
  -3   5   4  247.78   24.40
  -3   5   4  287.77   40.80
   2  -4  -4   90.39   12.00
  -2   4   4   94.59   22.80
   1  -3  -4  267.37   23.30
  -1   3   4  300.77   32.50
   0  -2  -4 1443.26   91.79
   0  -2  -4 1407.26   89.69
   0  -2  -4 1519.75   97.09
   0   2   4 1352.46   97.59
   0   2   4 1474.15   91.09
  -3   1  -4  603.24   39.10
  -3   1  -4  578.64   43.00
  -3   1  -4  678.03   42.30
   3  -1   4  661.43   39.10
   3  -1   4  681.83   44.20
   3  -1   4  636.54   41.60
   3  -1   4  552.34   48.10
  -4   2  -4  199.28   16.80
  -4   2  -4  176.18   24.30
   4  -2   4  190.68   18.90
  -5   3  -4  290.67   23.60
  -5   3  -4  250.87   33.50
   5  -3   4  266.37   26.50
  -6   4  -4  382.96   48.20
  -6   4  -4  391.16   32.30
   6  -4   4  378.76   36.80
  -7   5  -4   60.09   24.20
  -7   5  -4   63.99   13.10
   7  -5   4   68.79   17.30
  -8   6  -4    0.50    4.30
  -8   6  -4   16.70   18.20
   8  -6   4   12.20    8.90
   3  -7  -4   19.00   12.10
   3  -7  -4   34.50    9.50
  -3   7   4   30.60   10.50
   2  -6  -4   17.10    7.00
  -2   6   4   -7.90   12.00
  -2   6   4   11.20    6.00
   1  -5  -4   19.10    6.60
  -1   5   4   15.80    6.40
  -1   5   4   12.70   11.70
   0  -4  -4   11.80    4.90
   0   4   4   -2.20    7.80
   0   4   4    2.70    2.80
  -1  -3  -4  119.39   13.00
   1   3   4  115.59   22.70
  -2  -2  -4    6.50    2.40
  -2  -2  -4    7.20    3.50
  -2  -2  -4   15.50    6.00
   2   2   4   11.00    3.40
   2   2   4   11.90    2.90
   2   2   4    6.40    4.40
  -3  -1  -4  641.64   42.60
  -3  -1  -4  674.93   45.20
  -3  -1  -4  615.14   41.20
   3   1   4  637.24   41.80
   3   1   4  622.04   42.10
   3   1   4  679.63   46.30
   3   1   4  615.74   41.00
  -4   0  -4  285.57   21.40
  -4   0  -4  289.97   20.80
  -4   0  -4  296.97   22.90
   4   0   4  311.07   20.70
   4   0   4  303.67   23.30
   4   0   4  295.77   21.30
  -5   1  -4  205.48   18.20
  -5   1  -4  236.68   16.10
  -5   1  -4  212.98   19.70
   5  -1   4  260.07   15.80
   5  -1   4  265.97   18.70
  -6   2  -4  107.49   11.10
   6  -2   4   87.29   12.40
  -7   3  -4   44.90    8.90
   7  -3   4   47.00   11.30
  -8   4  -4  430.66   36.40
   8  -4   4  461.25   42.10
  -9   5  -4   10.00    5.90
   9  -5   4    0.70    4.80
 -10   6  -4   -1.00    5.50
  10  -6   4    1.90    8.10
   1  -7  -4   84.39   16.20
  -1   7   4   21.30   24.50
  -1   7   4   89.59   13.60
   0  -6  -4  165.78   20.30
   0   6   4  174.48   19.70
   0   6   4  171.28   40.90
  -1  -5  -4    2.50    4.00
   1   5   4    3.30    8.00
   1   5   4    1.40    3.40
  -2  -4  -4  131.39   15.60
   2   4   4  153.18   30.30
  -3  -3  -4    6.80    3.60
  -3  -3  -4   14.10    3.90
   3   3   4   13.50    8.60
   3   3   4   25.40    4.70
  -4  -2  -4  197.28   21.00
  -4  -2  -4  153.98   13.60
  -4  -2  -4  172.18   16.00
   4   2   4  192.78   13.60
   4   2   4  188.38   22.00
  -5  -1  -4  186.88   16.60
  -5  -1  -4  200.78   19.60
  -5  -1  -4  223.88   16.60
   5   1   4  202.98   16.10
   5   1   4  235.28   17.00
   5   1   4  202.38   15.60
   5   1   4  247.08   21.60
  -6   0  -4 1056.69   68.19
  -6   0  -4 1010.40   68.89
  -6   0  -4 1044.10   71.59
   6   0   4 1217.48   68.29
   6   0   4 1086.49   72.39
   6   0   4 1116.59   68.79
  -7   1  -4  264.57   21.00
  -7   1  -4  258.37   18.30
  -7   1  -4  247.38   22.50
   7  -1   4  288.77   18.20
   7  -1   4  278.37   20.70
   7  -1   4  273.17   23.80
  -8   2  -4 2138.29  128.29
  -8   2  -4 1995.60  128.09
  -8   2  -4 2332.77  135.59
   8  -2   4 2156.78  139.09
  -9   3  -4   53.59   10.30
   9  -3   4   61.79   13.20
 -10   4  -4   25.10    7.80
  10  -4   4   22.30   10.50
 -11   5  -4   70.69   15.30
  11  -5   4  114.69   21.80
 -12   6  -4   52.29   15.00
  12  -6   4   32.80   10.80
  -1  -7  -4   85.19   17.80
   1   7   4   86.99   15.70
   1   7   4   97.39   27.70
  -2  -6  -4   39.00   11.00
   2   6   4   46.20    9.50
   2   6   4   61.79   24.80
  -3  -5  -4   92.29   13.40
   3   5   4  108.19   28.20
   3   5   4   69.59    9.90
  -4  -4  -4    4.20    5.20
   4   4   4   13.00    4.00
  -5  -3  -4  255.87   22.40
  -5  -3  -4  251.57   19.20
   5   3   4  243.08   31.20
  -6  -2  -4  103.29   11.00
  -6  -2  -4   92.19    8.70
   6   2   4   93.39    9.00
   6   2   4   98.89   15.70
   6   2   4   86.09    7.90
  -7  -1  -4  258.47   20.50
  -7  -1  -4  269.67   24.60
  -7  -1  -4  282.87   20.00
   7   1   4  258.27   25.10
   7   1   4  255.87   19.20
   7   1   4  237.18   18.80
   7   1   4  302.07   20.70
  -8   0  -4  155.28   16.20
  -8   0  -4  169.28   13.40
  -8   0  -4  146.29   13.60
   8   0   4  174.08   13.30
   8   0   4  169.08   17.40
   8   0   4  163.58   13.40
  -9   1  -4  283.27   20.40
  -9   1  -4  306.27   23.40
   9  -1   4  292.37   20.40
   9  -1   4  309.37   26.90
 -10   2  -4   86.29   10.40
 -10   2  -4   69.79    6.10
 -10   2  -4   71.99    6.00
  10  -2   4   84.69   13.00
 -11   3  -4   72.89   11.00
  11  -3   4   87.29   16.70
 -12   4  -4  477.35   40.20
  12  -4   4  474.05   44.80
 -13   5  -4  585.04   49.60
  13  -5   4  578.24   54.89
 -14   6  -4   12.80    9.20
  14  -6   4   21.60   12.20
  -3  -7  -4   31.80   10.90
   3   7   4   65.89   29.70
   3   7   4   43.90   11.40
  -4  -6  -4  465.05   41.90
   4   6   4  455.05   63.59
   4   6   4  485.05   37.20
  -5  -5  -4  171.38   20.80
   5   5   4  232.08   36.60
  -6  -4  -4  388.66   32.70
   6   4   4  352.26   45.80
  -7  -3  -4   58.09   10.60
  -7  -3  -4   38.80    5.70
   7   3   4   42.10   15.30
   7   3   4   44.90    6.30
  -8  -2  -4 2233.58  134.99
   8   2   4 2257.17  147.09
   8   2   4 2183.28  131.29
   8   2   4 1933.31  129.59
  -9  -1  -4  293.27   22.60
  -9  -1  -4  272.27   21.10
   9   1   4  295.77   20.70
   9   1   4  290.27   28.30
 -10   0  -4   -0.20    1.30
 -10   0  -4    0.20    1.70
  10   0   4   -1.80    1.20
  10   0   4    2.60    3.00
  10   0   4   -2.00    1.10
 -11   1  -4  202.38   15.70
 -11   1  -4  210.48   18.40
  11  -1   4  207.88   21.80
  11  -1   4  216.48   16.10
 -12   2  -4  291.17   19.90
 -12   2  -4  268.87   19.40
 -12   2  -4  282.67   24.60
  12  -2   4  314.37   29.40
  13  -3   4   -2.30    3.60
 -14   4  -4  112.59   16.00
  14  -4   4  114.69   21.90
 -15   5  -4  916.81   69.69
  15  -5   4  843.22   74.39
 -16   6  -4    5.10    4.70
  -5  -7  -4   -6.70    5.50
   5   7   4    1.90    7.10
   5   7   4   -9.10   14.20
  -6  -6  -4   64.69   14.40
   6   6   4   76.09   10.80
   6   6   4   44.70   25.10
  -7  -5  -4   50.19   12.70
   7   5   4   41.60   18.50
   7   5   4   49.60    8.50
  -8  -4  -4  420.96   35.30
  -8  -4  -4  339.87   28.70
   8   4   4  424.06   50.79
   8   4   4  493.35   29.40
   8   4   4  391.46   30.10
  -9  -3  -4   47.10    9.80
   9   3   4   58.69    6.60
   9   3   4   42.70   15.90
 -10  -2  -4   82.49   10.20
  10   2   4   71.69   17.20
  10   2   4   72.19    6.70
  10   2   4   78.49    7.50
 -11  -1  -4  204.28   16.70
 -11  -1  -4  201.78   17.90
  11   1   4  196.08   23.70
  11   1   4  223.68   16.10
 -12   0  -4 1154.28   79.39
 -12   0  -4 1225.18   79.19
  12   0   4 1342.27   88.29
  12   0   4 1270.87   78.99
 -13   1  -4  409.56   30.70
 -13   1  -4  373.56   27.40
  13  -1   4  405.46   35.80
  13  -1   4  393.46   27.80
 -14   2  -4  473.05   36.20
 -14   2  -4  450.25   30.40
 -14   2  -4  443.96   30.70
  14  -2   4  457.45   41.00
 -15   3  -4    6.40    4.90
 -15   3  -4    8.50    2.10
 -15   3  -4    8.60    2.00
  15  -3   4   15.10    8.10
 -16   4  -4   61.09   13.20
  16  -4   4   51.09   14.00
 -17   5  -4   67.69   16.20
  17  -5   4   57.29   16.70
  -7  -7  -4   19.10    7.50
   7   7   4    6.60    9.80
   8   6   4    6.90   14.80
   8   6   4    7.70    5.60
  -9  -5  -4   -2.70    5.10
   9   5   4   -2.40    8.30
   9   5   4    1.30    3.30
 -10  -4  -4   12.00    4.60
 -10  -4  -4   23.60    8.20
  10   4   4   25.00    5.40
  10   4   4   28.80    4.10
  10   4   4   30.00   17.20
 -11  -3  -4   76.69   11.10
  11   3   4   39.00   15.50
  11   3   4   89.79    8.10
 -12  -2  -4  284.47   23.70
  12   2   4  254.27   31.90
  12   2   4  301.97   19.10
  12   2   4  227.48   18.10
 -13  -1  -4  399.66   30.30
 -13  -1  -4  371.36   28.20
  13   1   4  407.16   27.30
  13   1   4  398.16   38.20
 -14   0  -4 1027.10   70.19
 -14   0  -4 1090.29   70.09
  14   0   4 1113.49   79.79
 -15   1  -4   33.60    6.10
 -15   1  -4   30.00    6.60
  15  -1   4   32.10   10.40
 -16   2  -4    1.40    2.20
 -16   2  -4    0.40    1.60
 -16   2  -4   -1.50    1.60
  16  -2   4   -1.10    4.20
 -17   3  -4  264.27   18.20
 -17   3  -4  295.57   27.30
 -17   3  -4  235.58   18.50
  17  -3   4  256.57   30.80
 -18   4  -4  570.34   46.50
  18  -4   4  449.06   48.20
 -19   5  -4   31.90   12.10
  19  -5   4   24.30   12.80
 -10  -6  -4    7.80    6.70
  10   6   4   -4.70   12.10
  10   6   4    3.20    4.30
 -11  -5  -4   55.59   11.80
  11   5   4   50.09    8.70
  11   5   4   53.69    7.30
  11   5   4   74.69   24.80
 -12  -4  -4  422.06   37.70
  12   4   4  417.26   53.49
  12   4   4  466.35   30.40
 -13  -3  -4   -2.10    1.90
  13   3   4    0.70    1.40
  13   3   4    1.00    1.30
  13   3   4   -1.90    4.80
 -14  -2  -4  417.96   33.70
  14   2   4  362.36   27.50
  14   2   4  441.76   45.90
  14   2   4  486.25   28.10
 -15  -1  -4   25.90    5.70
 -15  -1  -4   23.90    6.30
  15   1   4   35.50    4.20
  15   1   4   22.80    9.50
 -16   0  -4  317.07   24.40
 -16   0  -4  287.77   24.20
  16   0   4  282.07   31.80
 -17   1  -4  442.96   35.50
 -17   1  -4  462.75   33.30
  17  -1   4  471.05   43.20
 -18   2  -4   47.70   11.40
 -18   2  -4   34.90    6.70
  18  -2   4   30.10   10.70
 -19   3  -4  268.57   21.00
 -19   3  -4  318.87   29.60
 -19   3  -4  280.17   20.60
  19  -3   4  284.17   32.60
  20  -4   4   31.20    9.80
  21  -5   4  -10.50   11.00
 -12  -6  -4   35.80   12.60
  12   6   4   34.40   25.60
 -13  -5  -4  524.25   46.40
  13   5   4  528.05   67.59
  13   5   4  565.94   35.10
 -14  -4  -4  106.39   15.70
  14   4   4   67.99   22.00
 -15  -3  -4    9.70    5.20
  15   3   4   -2.80    9.20
 -16  -2  -4   -2.20    1.70
  16   2   4    4.20    6.30
  16   2   4    0.50    1.20
  16   2   4   -1.40    1.10
 -17  -1  -4  433.76   32.30
 -17  -1  -4  461.45   34.90
  17   1   4  429.76   44.90
 -18   0  -4  394.86   32.40
 -18   0  -4  436.26   33.00
  18   0   4  466.95   44.00
 -19   1  -4  586.14   41.70
 -19   1  -4  573.34   44.10
  19  -1   4  594.44   53.49
 -20   2  -4  558.64   45.00
 -20   2  -4  553.64   39.40
  20  -2   4  580.34   53.09
 -21   3  -4   28.10    5.60
 -21   3  -4   27.80   10.00
  21  -3   4   28.10   13.00
 -22   4  -4   35.70   11.60
  22  -4   4   31.50   13.70
 -14  -6  -4   16.00    8.30
  14   6   4   28.80   22.00
 -15  -5  -4  826.12   62.89
  15   5   4  680.13   82.99
 -16  -4  -4   57.59   12.90
  16   4   4   62.29   24.10
 -17  -3  -4  229.38   23.60
  17   3   4  210.88   34.00
 -18  -2  -4   35.40    9.00
  18   2   4   43.50    4.50
  18   2   4   31.10    4.10
  18   2   4   20.00   13.10
 -19  -1  -4  552.74   40.20
 -19  -1  -4  487.75   36.50
  19   1   4  473.25   50.49
 -20   0  -4 2143.79  143.49
 -20   0  -4 2378.26  144.59
  20   0   4 2297.57  159.38
 -21   1  -4  101.99   12.50
 -21   1  -4  112.09   14.20
  21  -1   4   99.59   22.40
 -22   2  -4   13.40    6.50
 -22   2  -4   12.30    4.50
  22  -2   4    0.90    8.70
 -23   3  -4  257.47   21.70
 -23   3  -4  272.97   29.30
  23  -3   4  325.97   35.80
 -24   4  -4   23.40   10.30
  24  -4   4   38.60   16.60
  16   6   4   50.89   15.40
 -17  -5  -4   56.89   14.90
  17   5   4   32.90   16.50
 -18  -4  -4  471.75   41.10
  18   4   4  446.36   58.19
 -19  -3  -4  289.17   28.20
  19   3   4  281.07   40.60
 -20  -2  -4  470.95   31.30
 -20  -2  -4  516.25   39.60
  20   2   4  431.96   51.19
  20   2   4  428.96   29.90
 -21  -1  -4  113.89   14.20
 -21  -1  -4   89.39   11.50
  21   1   4  102.59   24.80
 -22   0  -4  240.28   23.60
 -22   0  -4  280.77   24.80
  22   0   4  271.17   35.10
 -23   1  -4   22.00    6.40
 -23   1  -4   11.80    5.90
  23  -1   4   25.80   11.60
 -24   2  -4  208.48   24.40
 -24   2  -4  239.28   21.20
  24  -2   4  252.17   32.80
 -25   3  -4   48.00   13.50
 -25   3  -4   45.30    9.00
  25  -3   4   24.50   14.90
  26  -4   4    4.50   12.50
 -19  -5  -4   19.40    8.10
  19   5   4   39.30   17.70
 -20  -4  -4   22.00    7.70
  20   4   4    5.80   12.20
 -21  -3  -4   29.20   11.10
  21   3   4   50.09   20.10
 -22  -2  -4   12.80    6.90
 -22  -2  -4    6.60    2.90
  22   2   4   12.40    2.60
  22   2   4   13.70   12.20
  22   2   4    7.60    2.50
 -23  -1  -4   23.40    7.60
 -23  -1  -4   18.40    6.00
  23   1   4    7.70   10.50
 -24   0  -4    4.70    4.40
 -24   0  -4    3.40    3.70
  24   0   4   -7.80    6.10
 -25   1  -4    8.80    6.20
 -25   1  -4   15.90    6.90
  25  -1   4   20.00   12.60
 -26   2  -4   57.29   13.80
 -26   2  -4   62.49   11.90
  26  -2   4   66.69   20.60
 -27   3  -4    0.50    4.90
 -27   3  -4    2.40    6.50
  27  -3   4    2.60   11.00
 -21  -5  -4   -0.40    5.70
  21   5   4   18.30    9.20
 -22  -4  -4   31.10   10.10
  22   4   4   18.30   16.80
 -23  -3  -4  266.57   27.60
  23   3   4  166.38   39.50
 -24  -2  -4  225.88   23.40
  24   2   4  189.98   39.30
  24   2   4  178.58   13.40
 -25  -1  -4   19.60    5.40
 -25  -1  -4   37.50    9.60
  25   1   4   18.60   12.30
 -26   0  -4   82.19   12.50
 -26   0  -4   97.29   14.50
  26   0   4   80.89   23.70
 -27   1  -4   15.90    5.70
 -27   1  -4   12.30    6.40
  27  -1   4   24.60   14.60
 -28   2  -4   26.20    8.30
 -28   2  -4   39.80    9.10
  28  -2   4   27.90   13.70
 -24  -4  -4   26.20    9.00
  24   4   4   38.10   19.10
 -25  -3  -4   34.30   10.50
  25   3   4   15.80   12.80
 -26  -2  -4   55.29   13.60
  26   2   4   50.49   18.90
 -27  -1  -4   14.30    7.10
 -27  -1  -4   11.00    5.30
  27   1   4    3.90   11.80
 -28   0  -4  193.48   21.10
 -28   0  -4  146.89   18.70
  28   0   4  154.78   34.50
 -29   1  -4    3.80    5.60
 -29   1  -4    7.20    5.30
  29  -1   4    2.90    9.30
 -30   2  -4    9.60    7.10
 -30   2  -4   12.80    7.50
  30  -2   4   39.60   18.00
  26   4   4   33.20   14.70
 -27  -3  -4   -1.10    6.70
  27   3   4   24.20   13.10
 -28  -2  -4   42.10   11.90
  28   2   4   27.70   17.10
 -29  -1  -4   -0.40    4.30
 -29  -1  -4    0.40    5.50
  29   1   4   -0.60   10.30
 -30   0  -4  384.26   35.90
 -30   0  -4  370.26   33.40
  30   0   4  401.96   52.89
  31  -1   4   12.90   16.70
 -30  -2  -4   16.40    7.80
  30   2   4   13.50   16.20
 -31  -1  -4    9.40    8.60
  31   1   4   11.30    9.70
  32   0  -5   -6.40   12.10
 -32   0   5    2.90    5.40
 -32   0   5   -3.00    4.20
  31   1  -5   28.50   20.10
 -31  -1   5   54.19   13.60
  30   2  -5  144.69   37.70
 -30  -2   5  242.58   27.10
  29   3  -5   32.10   20.00
 -29  -3   5   28.60    7.60
  31  -1  -5   53.39   20.40
 -31   1   5   61.99   14.50
 -31   1   5   66.59   14.10
 -30   0   5   -0.80    3.60
 -30   0   5   17.10    7.20
  29   1  -5   51.29   20.20
 -29  -1   5   66.89   13.70
 -29  -1   5   73.39    9.20
  28   2  -5   33.70   15.40
 -28  -2   5   28.60    9.40
  27   3  -5    6.60   13.40
 -27  -3   5   19.10    7.70
  26   4  -5   95.29   37.50
 -26  -4   5  158.08   19.90
  30  -2  -5  207.98   33.80
 -30   2   5  258.87   27.20
 -30   2   5  259.67   26.60
  29  -1  -5   67.29   22.30
 -29   1   5   58.69   12.90
 -29   1   5   68.59   13.90
  28   0  -5    0.70    6.60
 -28   0   5   -3.80    4.20
  27   1  -5   13.70   15.80
 -27  -1   5   10.20    3.70
 -27  -1   5   12.90    6.80
  26   2  -5  102.89   29.90
 -26  -2   5  159.48   19.60
  25   3  -5   13.10   14.30
  24   4  -5   -0.90   15.90
 -24  -4   5    5.90    6.70
  23   5  -5   51.49   25.10
 -23  -5   5   44.30   12.20
  29  -3  -5    9.00   11.70
 -29   3   5   26.80    9.00
 -29   3   5   15.80    7.30
  28  -2  -5   21.20   13.30
 -28   2   5   43.10   10.90
 -28   2   5   48.50   11.20
  27  -1  -5   -6.10    7.80
 -27   1   5   14.70    6.50
 -27   1   5   10.10    5.50
  26   0  -5   -8.40    4.90
 -26   0   5    4.50    2.30
 -26   0   5    8.30    3.50
  25   1  -5  -14.60    9.20
 -25  -1   5   -2.20    2.60
 -25  -1   5    3.30    2.90
  24   2  -5   14.00    9.70
 -24  -2   5   15.30    7.00
  23   3  -5   21.80   13.90
 -23  -3   5   41.00    9.80
  22   4  -5  100.49   32.60
 -22  -4   5  102.79   15.60
  21   5  -5   20.30   18.20
 -21  -5   5   32.90    9.10
  27  -3  -5   16.40   10.20
 -27   3   5    3.10    5.50
 -27   3   5   33.40    9.90
  26  -2  -5  145.89   21.50
 -26   2   5  166.28   20.40
 -26   2   5  170.58   19.50
 -25   1   5    7.70    4.70
 -25   1   5    5.80    4.70
  24   0  -5   -2.10    6.20
 -24   0   5    3.60    3.50
 -24   0   5    0.20    4.20
  23   1  -5    5.30    8.80
 -23  -1   5   -2.30    2.40
 -23  -1   5    3.50    4.00
  22   2  -5   -1.10    7.40
 -22  -2   5   -0.10    4.10
  21   3  -5   12.50   12.00
 -21  -3   5   14.70    6.90
  20   4  -5  200.38   47.80
 -20  -4   5  282.37   27.10
  19   5  -5  245.08   50.49
 -19  -5   5  260.77   27.10
  18   6  -5   17.30   16.90
 -18  -6   5   13.70    9.10
  26  -4  -5  116.49   24.10
 -26   4   5  165.18   18.50
 -26   4   5  172.38   23.40
  25  -3  -5   -4.30    7.30
 -25   3   5   -2.20    4.80
 -25   3   5   -1.70    4.20
  24  -2  -5    9.50    8.10
 -24   2   5   27.70    8.10
 -24   2   5    8.40    5.70
  23  -1  -5   -8.10    6.20
 -23   1   5   -1.80    3.20
 -23   1   5   -5.90    3.40
  22   0  -5    3.00    6.50
 -22   0   5   -1.80    3.40
 -22   0   5    5.40    4.00
  21   1  -5   44.30    5.30
  21   1  -5   27.20   14.00
 -21  -1   5   33.00    8.90
 -21  -1   5   40.50    5.90
  20   2  -5  250.37   38.20
 -20  -2   5  276.17   17.10
 -20  -2   5  277.57   26.00
 -20  -2   5  272.77   17.30
  19   3  -5    2.10    9.00
 -19  -3   5   11.10    5.50
  18   4  -5    0.40    9.90
 -18  -4   5    0.90    4.70
  17   5  -5   44.60   19.60
 -17  -5   5   42.00    9.70
  16   6  -5   -3.70   18.30
 -16  -6   5   -1.30    5.20
  24  -4  -5    9.00    9.00
 -24   4   5   -4.80    6.50
 -24   4   5   18.10    8.20
  23  -3  -5   45.10   11.50
 -23   3   5   30.20    9.20
 -23   3   5   44.00   11.70
  22  -2  -5   -7.10    3.80
 -22   2   5    0.60    3.60
 -22   2   5    2.30    4.00
  21  -1  -5   27.80    9.00
 -21   1   5   37.60    9.20
 -21   1   5   34.70    8.20
  20   0  -5    4.30    4.90
 -20   0   5    0.40    2.70
 -20   0   5    3.10    3.10
  19   1  -5  645.34   56.29
  19   1  -5  556.34   36.80
 -19  -1   5  497.65   36.40
  18   2  -5   86.39   24.00
 -18  -2   5  113.29    8.10
 -18  -2   5  122.09   14.80
 -18  -2   5  119.39    8.50
  17   3  -5   11.80    9.90
 -17  -3   5    2.50    3.60
  16   4  -5    2.20   11.70
 -16  -4   5    1.40    4.00
  15   5  -5  208.78   50.19
 -15  -5   5  146.09   18.20
  14   6  -5  -17.30   14.80
 -14  -6   5   17.90    6.00
  23  -5  -5   63.09   15.50
 -23   5   5   65.99   17.80
  22  -4  -5   99.59   19.20
 -22   4   5  123.79   14.40
 -22   4   5  119.99   21.30
  21  -3  -5   -3.90    6.20
  21  -3  -5    8.60    4.30
 -21   3   5    9.70    5.80
 -21   3   5   13.50    4.90
  20  -2  -5  278.07   27.60
  20  -2  -5  316.87   25.00
 -20   2   5  277.67   25.20
 -20   2   5  243.28   25.30
  19  -1  -5  759.52   57.49
 -19   1   5  763.92   52.39
 -19   1   5  693.43   52.69
  18   0  -5   -3.70    3.80
 -18   0   5   -0.70    2.70
 -18   0   5    3.10    2.90
  17   1  -5  195.58   15.40
  17   1  -5  165.68   25.10
 -17  -1   5  234.28   20.60
  16   2  -5  743.03   70.69
 -16  -2   5  699.73   54.49
 -16  -2   5  853.91   47.70
 -16  -2   5  760.72   48.10
  15   3  -5 2570.74  194.88
 -15  -3   5 2764.82  169.68
  14   4  -5    6.40    7.40
 -14  -4   5    0.50    3.00
  13   5  -5   11.70   11.60
  13   5  -5   11.20    3.10
 -13  -5   5    9.70    2.80
 -13  -5   5    4.90    5.70
  12   6  -5   46.20   22.40
 -12  -6   5   26.20    8.20
  21  -5  -5   37.90   13.10
  21  -5  -5   31.30    7.70
 -21   5   5   32.40   14.10
 -21   5   5   32.50    9.20
  20  -4  -5  300.37   29.50
  20  -4  -5  275.17   23.30
 -20   4   5  256.17   23.50
 -20   4   5  231.68   27.70
  19  -3  -5    9.80    4.30
  19  -3  -5   -1.50    4.80
 -19   3   5    7.70    4.90
 -19   3   5    4.20    3.90
  18  -2  -5  113.29   15.20
  18  -2  -5  130.29   13.90
 -18   2   5  116.39   14.00
 -18   2   5  133.39   16.00
  17  -1  -5  246.88   21.00
  17  -1  -5  230.08   23.60
 -17   1   5  234.48   21.10
 -17   1   5  245.98   21.90
  16   0  -5    6.30    3.70
 -16   0   5   17.60    4.40
 -16   0   5    6.40    3.50
  15   1  -5  330.37   35.00
  15   1  -5  263.87   21.70
 -15  -1   5  338.27   26.70
 -15  -1   5  344.97   23.80
  14   2  -5   17.20   10.00
 -14  -2   5   10.90    4.20
 -14  -2   5   16.10    2.70
  13   3  -5  535.75   58.49
 -13  -3   5  520.45   32.20
 -13  -3   5  512.75   39.10
  12   4  -5  326.27   47.10
  12   4  -5  308.67   21.80
 -12  -4   5  281.87   21.30
 -12  -4   5  319.27   26.70
  11   5  -5  178.78   17.00
  11   5  -5  199.88   44.10
 -11  -5   5  226.18   21.20
 -11  -5   5  192.58   15.40
  10   6  -5   29.30    7.70
  10   6  -5   22.30   13.90
 -10  -6   5   18.00    6.90
  19  -5  -5  304.57   31.70
  19  -5  -5  309.27   24.30
 -19   5   5  262.37   24.10
 -19   5   5  237.58   30.10
  18  -4  -5    5.20    3.70
  18  -4  -5    4.30    4.80
 -18   4   5    6.50    6.30
 -18   4   5   -7.00    3.70
  17  -3  -5    0.00    3.80
  17  -3  -5    6.30    4.60
 -17   3   5   -2.10    4.00
 -17   3   5   -2.80    4.10
  16  -2  -5  849.22   56.19
  16  -2  -5  792.42   62.79
  16  -2  -5  838.72   57.69
 -16   2   5  791.42   55.09
 -16   2   5  814.22   56.69
  15  -1  -5  364.86   26.70
  15  -1  -5  318.27   27.80
 -15   1   5  336.57   26.00
 -15   1   5  313.87   26.80
  14   0  -5    2.10    2.00
  14   0  -5   -0.10    4.40
  14   0  -5    1.40    1.70
 -14   0   5    5.20    1.90
 -14   0   5    2.70    2.50
 -14   0   5   -0.10    1.20
  13   1  -5   29.20   10.40
  13   1  -5   26.40    4.00
 -13  -1   5   41.70    4.50
 -13  -1   5   36.90    4.90
 -13  -1   5   33.60    7.60
  12   2  -5   62.29   17.90
 -12  -2   5   79.69    6.90
 -12  -2   5   69.59    9.30
 -12  -2   5   75.29    6.40
  11   3  -5   45.90    5.20
  11   3  -5   27.30   14.20
 -11  -3   5   38.60    4.80
 -11  -3   5   29.10    4.00
 -11  -3   5   48.30    9.00
  10   4  -5    9.80    3.20
  10   4  -5    6.70   10.10
 -10  -4   5    7.30    4.20
 -10  -4   5    8.10    3.50
   9   5  -5   28.60   19.10
   9   5  -5   36.20    7.90
  -9  -5   5   36.50    8.20
   8   6  -5   27.50   21.10
   8   6  -5   30.40    8.00
  -8  -6   5   16.90    7.10
   7   7  -5  110.39   15.90
   7   7  -5  106.69   28.90
  -7  -7   5   70.89   14.80
  18  -6  -5   21.10   12.90
 -18   6   5   21.50    9.70
  17  -5  -5   38.80   10.30
  17  -5  -5   28.40    7.50
 -17   5   5   27.70   11.00
 -17   5   5   28.30    8.00
  16  -4  -5   11.10    6.30
  16  -4  -5    3.10    3.80
 -16   4   5    4.40    4.70
  15  -3  -5 2947.41  179.28
  15  -3  -5 2674.33  176.18
 -15   3   5 2910.91  180.58
  14  -2  -5   24.60    6.00
  14  -2  -5   16.80    5.60
 -14   2   5   36.20    7.70
 -14   2   5    9.60    3.60
  13  -1  -5   30.60    6.50
  13  -1  -5   32.00    6.90
 -13   1   5   36.90    4.80
 -13   1   5   32.10    7.20
  12   0  -5   -3.40    2.80
  12   0  -5    0.80    1.90
 -12   0   5    4.60    2.30
 -12   0   5    1.50    1.50
  11   1  -5   85.89   18.00
  11   1  -5   83.19    8.30
 -11  -1   5  111.99   14.70
 -11  -1   5   90.09    9.10
 -11  -1   5   91.79   10.50
 -11  -1   5  103.69    8.30
  10   2  -5  154.58   23.80
 -10  -2   5  166.58   14.90
 -10  -2   5  145.49   11.70
 -10  -2   5  151.38   11.70
   9   3  -5  195.28   32.60
   9   3  -5  216.68   17.20
  -9  -3   5  230.08   19.30
   8   4  -5   -3.30    2.30
   8   4  -5  -11.10    7.50
  -8  -4   5   -0.50    2.70
   7   5  -5   54.29   10.10
   7   5  -5   61.69   21.80
  -7  -5   5   55.39   10.40
   6   6  -5   49.60   22.20
   6   6  -5   67.29   12.20
  -6  -6   5   65.29   13.30
   5   7  -5   58.99   11.30
   5   7  -5   28.30   22.40
  -5  -7   5   49.99   12.00
  16  -6  -5   -0.40   10.80
 -16   6   5    8.30    5.80
  15  -5  -5  142.09   15.30
  15  -5  -5  145.79   18.80
 -15   5   5  109.59   17.40
  14  -4  -5   -1.70    4.50
  14  -4  -5   -0.60    2.30
 -14   4   5    7.10    5.10
  13  -3  -5  509.55   38.00
  13  -3  -5  510.65   37.10
  13  -3  -5  458.25   42.90
  12  -2  -5   89.49    9.70
  12  -2  -5   96.99   12.60
  12  -2  -5   76.09    9.80
  11  -1  -5   92.99   10.10
  11  -1  -5   86.59    9.20
 -11   1   5   84.09    8.10
  10   0  -5   13.00    5.30
  10   0  -5   15.60    3.50
  10   0  -5   14.60    3.90
 -10   0   5   12.70    3.10
 -10   0   5   11.10    3.60
 -10   0   5   15.00    4.50
   9   1  -5   63.79   14.20
   9   1  -5   68.09    7.50
  -9  -1   5   64.19    6.90
  -9  -1   5   54.39    7.30
  -9  -1   5   58.09   12.30
  -9  -1   5   55.99    6.00
   8   2  -5   80.99   19.30
   8   2  -5  106.59    9.70
  -8  -2   5   96.69    9.20
  -8  -2   5  104.09   10.70
  -8  -2   5  102.09    8.80
   7   3  -5   75.29   21.60
   7   3  -5   73.49    8.70
  -7  -3   5   82.69    9.10
   6   4  -5   13.80    4.60
   6   4  -5   16.30    9.50
  -6  -4   5   19.70    5.30
   5   5  -5   -4.30    3.60
  -5  -5   5   -3.50    2.60
   4   6  -5  103.39   31.30
   4   6  -5  111.69   14.60
  -4  -6   5  122.59   14.10
   3   7  -5    4.50    7.30
   3   7  -5    6.40   17.40
  -3  -7   5    5.60    6.90
  14  -6  -5   40.00   11.50
  14  -6  -5   27.90    6.90
 -14   6   5    7.80    9.10
  13  -5  -5    2.70    5.80
  13  -5  -5    0.30    4.00
 -13   5   5   14.20    7.30
  12  -4  -5  313.67   26.20
  12  -4  -5  324.17   28.90
 -12   4   5  280.17   27.70
  11  -3  -5   36.30   10.00
  11  -3  -5   52.09    8.10
  11  -3  -5   42.10    8.00
 -11   3   5   57.49   10.30
  10  -2  -5  163.78   13.40
  10  -2  -5  141.49   15.10
  10  -2  -5  133.39   13.90
   9  -1  -5   62.09    6.10
   9  -1  -5   52.59    7.40
  -9   1   5   57.89    7.40
  -9   1   5   61.79    5.60
  -9   1   5   82.59    8.10
   8   0  -5   13.10    4.80
   8   0  -5   11.50    3.40
   8   0  -5   11.70    3.00
  -8   0   5    7.00    2.30
  -8   0   5    8.30    3.10
  -8   0   5   14.00    3.70
   7   1  -5 1678.33  115.09
   7   1  -5 1911.21  106.09
  -7  -1   5 1737.93  106.39
  -7  -1   5 1455.65  111.79
  -7  -1   5 1741.03  104.79
  -7  -1   5 1737.73  105.39
  -7  -1   5 1627.14  105.69
   6   2  -5   55.29    6.70
   6   2  -5   48.80    6.80
   6   2  -5   49.99   14.80
  -6  -2   5   65.69    6.50
  -6  -2   5   62.79    7.20
  -6  -2   5   56.69    6.70
   5   3  -5   82.89   21.50
   5   3  -5   91.99    9.80
  -5  -3   5   94.79    9.50
  -5  -3   5   77.19    8.30
   4   4  -5    2.20    3.10
   4   4  -5    2.10    8.10
  -4  -4   5    0.90    2.50
   3   5  -5  683.43   76.49
   3   5  -5  739.33   51.89
  -3  -5   5  677.03   48.50
   2   6  -5   58.09   25.40
   2   6  -5   76.09   11.30
  -2  -6   5   58.39   10.50
  -2  -6   5   33.00   12.40
   1   7  -5  103.79   31.80
   1   7  -5   95.09   16.90
  -1  -7   5   45.00   18.00
  12  -6  -5   29.10   10.60
  12  -6  -5   15.20    6.30
 -12   6   5   43.40   11.70
  11  -5  -5  193.08   19.80
  11  -5  -5  194.38   23.40
 -11   5   5  160.78   20.40
  10  -4  -5    7.40    3.80
  10  -4  -5    6.20    5.10
 -10   4   5    6.00    4.10
 -10   4   5   -5.80    6.90
   9  -3  -5  228.48   24.30
   9  -3  -5  217.68   20.10
   9  -3  -5  235.58   20.00
  -9   3   5  180.78   23.40
   8  -2  -5  106.89   11.30
   8  -2  -5   88.19   11.40
   8  -2  -5  110.19    9.80
  -8   2   5   93.59   12.00
   7  -1  -5 1710.03  105.79
   7  -1  -5 1729.13  104.79
   7  -1  -5 1644.44  100.99
   7  -1  -5 1712.43  101.79
  -7   1   5 1617.54  105.39
   6   0  -5    0.10    1.20
   6   0  -5    0.20    1.00
   6   0  -5   -0.40    1.80
  -6   0   5    0.00    0.90
  -6   0   5   -0.10    1.20
  -6   0   5    0.20    1.80
   5   1  -5  152.28   18.10
   5   1  -5  153.18   12.30
   5   1  -5  136.79   12.40
  -5  -1   5  154.08   12.60
  -5  -1   5  154.68   12.80
  -5  -1   5  136.29   12.20
  -5  -1   5  156.48   12.60
  -5  -1   5  155.98   17.90
   4   2  -5 1440.76   91.89
   4   2  -5 1404.76  105.99
   4   2  -5 1337.07   90.79
  -4  -2   5 1598.34   91.29
  -4  -2   5 1518.55   90.99
  -4  -2   5 1458.75   90.69
   3   3  -5  986.90   64.59
   3   3  -5 1061.79   66.89
   3   3  -5 1072.79   86.59
  -3  -3   5  894.41   63.69
  -3  -3   5 1077.09   64.29
   2   4  -5  151.48   15.80
   2   4  -5  152.98   33.60
   2   4  -5  141.49   13.30
  -2  -4   5  155.98   13.60
  -2  -4   5  163.18   13.30
   1   5  -5    5.80   12.00
   1   5  -5   14.60    5.80
  -1  -5   5   18.60    4.70
   0   6  -5   29.80   22.40
   0   6  -5   12.70    7.30
   0  -6   5   12.40    5.30
   0  -6   5   10.80    7.70
  -1   7  -5   17.30    7.30
  -1   7  -5   69.29   23.30
   1  -7   5   13.50    9.80
  10  -6  -5   39.10    9.30
  10  -6  -5   28.60   11.00
 -10   6   5   23.90   19.30
 -10   6   5   28.20    9.30
   9  -5  -5   41.10   11.50
   9  -5  -5   41.20    9.80
  -9   5   5   17.90    9.50
  -9   5   5   22.00    8.40
   8  -4  -5   -2.80    2.70
   8  -4  -5   -5.30    2.90
  -8   4   5    1.20    4.30
  -8   4   5    1.50    6.90
   7  -3  -5   55.29   13.20
   7  -3  -5   79.59   10.30
   7  -3  -5   71.19    9.70
  -7   3   5   60.79   13.70
   6  -2  -5   59.29    8.80
   6  -2  -5   56.89    8.10
   6  -2  -5   63.39    6.80
  -6   2   5   46.40    7.30
  -6   2   5   60.19    9.10
   5  -1  -5  171.78   13.30
   5  -1  -5  154.78   13.80
  -5   1   5  146.09   13.20
  -5   1   5  134.69   12.10
   4   0  -5   13.30    3.30
   4   0  -5   12.40    2.80
   4   0  -5   10.80    3.60
  -4   0   5   12.80    3.20
  -4   0   5   10.70    3.10
  -4   0   5   10.40    2.20
  -4   0   5   12.60    3.80
  -4   0   5   12.20    3.30
   3   1  -5 7674.73  466.95
  -3  -1   5 7489.65  466.25
  -3  -1   5 7785.42  458.45
   2   2  -5 1008.10   82.19
   2   2  -5 1044.80   69.99
  -2  -2   5 1197.38   69.69
  -2  -2   5 1031.20   67.79
  -2  -2   5 1144.89   67.99
   1   3  -5  784.32   55.39
   1   3  -5  872.51   58.99
   1   3  -5  873.91   76.39
  -1  -3   5  892.81   55.39
  -1  -3   5  959.10   55.59
   0   4  -5   51.99    9.70
   0   4  -5   57.29   20.10
   0   4  -5   43.80    5.80
   0  -4   5   50.69    6.00
   0  -4   5   31.50    4.80
  -1   5  -5    2.80    3.40
  -1   5  -5    9.30   12.50
   1  -5   5    9.40    3.50
   1  -5   5   10.80    7.60
   1  -5   5    2.10    2.50
  -2   6  -5  510.75   44.20
  -2   6  -5  587.94   73.99
   2  -6   5  551.94   36.20
   2  -6   5  537.15   53.99
  -3   7  -5  -31.50   16.00
  -3   7  -5   -4.70    6.30
   3  -7   5    6.70    6.10
   8  -6  -5   33.80   12.60
  -8   6   5   37.90   10.30
  -8   6   5   26.50   15.40
   7  -5  -5   48.00   13.40
   7  -5  -5   78.29   13.70
  -7   5   5   58.69   19.70
  -7   5   5   48.00   11.60
   6  -4  -5   23.40    6.90
  -6   4   5   19.50    6.10
  -6   4   5   35.30   12.60
   5  -3  -5   90.09   11.70
   5  -3  -5   89.39   14.90
  -5   3   5  103.19   16.80
   4  -2  -5 1564.54   97.09
   4  -2  -5 1503.95   98.29
  -4   2   5 1427.46   95.59
  -4   2   5 1542.35   99.79
  -3   1   5 6290.67  417.96
  -3   1   5 7630.54  417.26
   2   0  -5    1.00    1.00
   2   0  -5    0.90    1.00
   2   0  -5    0.60    1.50
   2   0  -5    0.30    1.00
  -2   0   5    1.60    1.40
  -2   0   5    0.30    0.80
  -2   0   5   -1.10    1.00
  -2   0   5   -1.30    0.60
  -2   0   5    0.20    2.00
   1   1  -5 2312.77  136.59
   1   1  -5 2328.97  146.89
   1   1  -5 2135.69  138.19
  -1  -1   5 2277.67  146.19
  -1  -1   5 2345.77  139.79
  -1  -1   5 2114.29  136.59
  -1  -1   5 2266.67  138.19
   0   2  -5  107.69   11.20
   0   2  -5  107.79   17.90
   0  -2   5  129.89   11.20
   0  -2   5  117.59   13.60
   0  -2   5  113.89    8.80
   0  -2   5  104.79    8.90
  -1   3  -5  208.58   29.90
  -1   3  -5  216.98   19.10
   1  -3   5  220.28   14.80
   1  -3   5  203.98   14.90
   1  -3   5  202.08   22.10
  -2   4  -5  890.31   60.29
  -2   4  -5  802.82   79.69
   2  -4   5  863.61   53.69
   2  -4   5  818.32   53.09
   2  -4   5  879.21   66.89
  -3   5  -5  170.88   19.50
  -3   5  -5  182.18   41.50
   3  -5   5  180.98   12.90
   3  -5   5  181.28   12.50
   3  -5   5  156.58   23.80
  -4   6  -5  119.99   16.60
  -4   6  -5  110.09   34.60
   4  -6   5  127.99   26.30
  -5   7  -5   27.70   16.90
   5  -7   5   28.60    9.70
   7  -7  -5   95.89   21.00
   7  -7  -5   83.79   15.40
  -7   7   5   91.49   28.90
  -7   7   5  113.19   20.60
   6  -6  -5   81.39   15.80
   6  -6  -5   88.69   19.10
  -6   6   5   91.79   26.60
  -6   6   5   76.29   16.30
   5  -5  -5   -7.50    3.50
  -5   5   5    2.40    4.00
  -5   5   5   -2.00    9.60
   4  -4  -5    1.90    3.40
  -4   4   5    0.20    3.20
   3  -3  -5 1101.89   73.99
   3  -3  -5 1089.99   80.29
  -3   3   5 1098.09   83.09
   2  -2  -5 1056.39   70.39
   2  -2  -5 1144.69   73.29
   2  -2  -5 1042.20   68.49
  -2   2   5 1065.89   69.59
  -2   2   5 1034.00   74.09
   1  -1  -5 2451.95  136.49
   1  -1  -5 2301.87  137.89
   1  -1  -5 2004.20  135.69
  -1   1   5 2095.29  136.89
  -1   1   5 2346.97  137.59
  -1   1   5 2145.99  135.79
   0   0  -5    6.30    2.00
   0   0  -5    7.30    2.90
   0   0  -5    4.80    2.10
   0   0   5    8.30    2.60
   0   0   5    9.40    2.40
   0   0   5    7.70    2.50
   0   0   5    5.50    2.10
  -1   1  -5 7940.51  468.35
   1  -1   5 7923.71  466.55
   1  -1   5 7471.75  474.95
  -2   2  -5   -3.70    3.40
  -2   2  -5    0.10    1.60
   2  -2   5    0.60    0.70
   2  -2   5    0.80    0.80
   2  -2   5   -1.30    1.20
  -3   3  -5  892.61   74.39
  -3   3  -5  822.82   56.09
   3  -3   5  783.72   60.19
   3  -3   5  778.42   49.00
   3  -3   5  821.72   49.10
  -4   4  -5    4.80    3.60
  -4   4  -5   33.30   15.30
   4  -4   5   12.60    5.90
  -5   5  -5  116.79   15.50
  -5   5  -5  104.09   34.10
   5  -5   5  103.29   22.20
  -6   6  -5   -2.70   13.90
  -6   6  -5   -4.60    4.90
   6  -6   5   -5.70    7.20
   5  -7  -5   28.90   14.00
   5  -7  -5   27.70   12.50
  -5   7   5   54.59   13.50
  -5   7   5   98.19   23.30
   4  -6  -5   89.19   17.90
  -4   6   5  126.89   15.80
  -4   6   5  109.79   33.10
   3  -5  -5  771.52   54.39
  -3   5   5  596.64   67.79
  -3   5   5  694.53   51.59
   2  -4  -5  150.48   16.80
  -2   4   5  128.69   27.80
   1  -3  -5  858.21   59.09
  -1   3   5  835.12   68.29
   0  -2  -5  109.99   10.30
   0  -2  -5  104.79   11.60
   0  -2  -5   92.79   13.10
   0   2   5  114.09   10.00
   0   2   5   89.29   13.90
   0   2   5  109.49   11.10
  -2   0  -5   17.70    4.00
  -2   0  -5   18.70    4.20
  -2   0  -5   25.40    5.00
   2   0   5   22.80    4.30
   2   0   5   17.80    4.20
   2   0   5   21.20    4.40
  -3   1  -5 1209.78   81.39
  -3   1  -5 1311.57   78.69
  -3   1  -5 1252.17   82.99
   3  -1   5 1237.78   89.99
   3  -1   5 1296.17   78.59
   3  -1   5 1299.77   83.49
   3  -1   5 1358.96   81.39
  -4   2  -5  490.55   47.90
  -4   2  -5  500.95   37.10
   4  -2   5  560.14   40.90
  -5   3  -5  704.63   49.40
  -5   3  -5  728.43   66.19
   5  -3   5  643.54   52.79
  -6   4  -5  659.13   51.49
  -6   4  -5  809.02   75.09
   6  -4   5  692.43   57.39
  -7   5  -5    7.70   12.60
  -7   5  -5   27.50    9.80
   7  -5   5   21.40   10.60
  -8   6  -5    0.60    5.00
   8  -6   5    3.40    6.80
   3  -7  -5  -10.00    7.40
   3  -7  -5   -1.00   11.20
  -3   7   5    6.40    7.30
  -3   7   5  -21.60   16.50
   2  -6  -5   63.69   13.40
  -2   6   5   61.09   11.60
  -2   6   5   87.29   27.10
   1  -5  -5   16.20    5.90
  -1   5   5    4.40    4.20
  -1   5   5   28.70   11.80
   0  -4  -5   51.09   10.90
   0   4   5   23.60   12.00
  -1  -3  -5  207.08   19.80
   1   3   5  209.28   26.70
  -2  -2  -5    1.60    1.40
  -2  -2  -5    6.60    3.60
   2   2   5    3.80    2.00
  -3  -1  -5 1286.37   82.29
  -3  -1  -5 1187.08   79.99
  -3  -1  -5 1130.79   78.59
  -3  -1  -5 1322.97   79.99
   3   1   5 1344.97   80.19
   3   1   5 1229.38   78.79
   3   1   5 1387.86   84.09
   3   1   5 1211.68   79.39
  -4   0  -5    4.70    2.50
  -4   0  -5    3.70    2.20
  -4   0  -5    4.70    2.00
   4   0   5    8.00    2.40
   4   0   5    4.30    2.10
   4   0   5    3.70    2.30
  -5   1  -5  132.59   11.20
  -5   1  -5  155.18   13.90
  -5   1  -5  160.48   15.20
   5  -1   5  153.38   10.90
   5  -1   5  137.99   14.90
   5  -1   5  159.88   13.50
  -6   2  -5   54.69    8.10
   6  -2   5   59.19   11.30
  -7   3  -5   33.70    8.00
   7  -3   5   35.00    9.90
  -8   4  -5  362.76   31.30
   8  -4   5  331.67   35.20
  -9   5  -5  129.69   17.80
   9  -5   5  145.69   22.90
 -10   6  -5    1.20    6.00
  10  -6   5   -8.40    6.20
   1  -7  -5  100.59   18.90
  -1   7   5   70.09   32.80
  -1   7   5  135.49   15.70
   0  -6  -5   24.80    9.50
   0   6   5   23.90    7.10
   0   6   5   47.40   22.00
  -1  -5  -5    1.50    4.90
   1   5   5    3.00    4.10
   1   5   5  -11.30    5.60
  -2  -4  -5  765.12   55.39
   2   4   5  723.73   69.79
  -3  -3  -5  759.92   54.39
   3   3   5  781.12   66.09
  -4  -2  -5  473.45   34.70
  -4  -2  -5  421.56   31.70
   4   2   5  540.75   43.10
   4   2   5  481.05   33.00
   4   2   5  456.95   31.30
  -5  -1  -5  126.59   12.80
  -5  -1  -5  146.19   12.80
  -5  -1  -5  160.48   15.80
   5   1   5  135.89   12.10
   5   1   5  140.39   15.90
   5   1   5  154.48   13.10
   5   1   5  141.09   12.50
  -6   0  -5    6.00    2.60
  -6   0  -5    2.20    1.60
   6   0   5   -0.90    1.20
   6   0   5    0.40    0.90
   6   0   5    3.40    1.70
  -7   1  -5 1366.06   90.89
  -7   1  -5 1344.77   87.59
   7  -1   5 1518.85   87.29
   7  -1   5 1477.45   94.79
  -8   2  -5  559.64   41.10
  -8   2  -5  585.44   34.40
  -8   2  -5  536.85   34.50
   8  -2   5  586.04   45.20
  -9   3  -5   -2.40    1.80
   9  -3   5   -2.60    3.80
 -10   4  -5  113.09   15.10
  10  -4   5  103.19   20.10
 -11   5  -5  166.28   21.30
  11  -5   5  187.18   26.40
 -12   6  -5   -2.60    5.70
  12  -6   5   10.40    9.20
  -1  -7  -5   27.40   11.50
   1   7   5   19.50    8.00
   1   7   5   56.29   31.50
  -2  -6  -5  534.45   46.00
   2   6   5  555.54   68.09
  -3  -5  -5  165.18   19.60
   3   5   5  139.89   32.70
   3   5   5  160.38   16.10
  -4  -4  -5    9.80    5.20
   4   4   5    3.20    7.70
   4   4   5   25.50    5.30
  -5  -3  -5  654.73   46.40
  -5  -3  -5  598.04   42.00
   5   3   5  618.84   57.59
  -6  -2  -5   53.59    6.60
  -6  -2  -5   63.89    8.90
   6   2   5   61.99    7.40
   6   2   5   57.99    6.30
   6   2   5   58.39   13.90
  -7  -1  -5 1333.17   86.59
  -7  -1  -5 1338.27   85.79
   7   1   5 1406.96   93.09
   7   1   5 1365.06   85.39
   7   1   5 1349.66   85.09
  -8   0  -5   -1.50    0.90
  -8   0  -5   -0.90    0.90
   8   0   5    2.60    1.80
   8   0   5   -0.70    1.60
   8   0   5    1.70    1.60
  -9   1  -5   -0.50    1.30
  -9   1  -5    0.80    2.00
   9  -1   5    1.90    1.60
   9  -1   5    7.70    3.30
 -10   2  -5    6.30    3.10
 -10   2  -5    9.80    1.80
 -10   2  -5    4.30    1.60
  10  -2   5    4.80    1.60
  10  -2   5    3.40    3.50
 -11   3  -5  114.99   14.90
  11  -3   5  152.98   19.80
 -12   4  -5    6.40    3.70
  12  -4   5    0.40    4.00
 -13   5  -5   -1.80    4.20
  13  -5   5   17.20   10.30
 -14   6  -5   15.80    9.50
  14  -6   5    7.90   10.80
  -3  -7  -5    4.60    7.30
   3   7   5   -0.40   15.20
   3   7   5   -8.10    6.40
  -4  -6  -5  154.98   19.90
   4   6   5  114.19   14.80
   4   6   5   94.39   29.30
  -5  -5  -5   94.49   17.40
   5   5   5  100.99   11.40
   5   5   5  112.09   30.00
  -6  -4  -5  559.44   44.50
   6   4   5  567.14   59.89
  -7  -3  -5   36.40    9.00
  -7  -3  -5   43.00    5.90
   7   3   5   44.50    5.20
   7   3   5   28.10   12.40
   7   3   5   37.10    6.70
  -8  -2  -5  576.84   40.10
   8   2   5  560.34   48.80
   8   2   5  545.05   36.90
   8   2   5  491.45   35.10
  -9  -1  -5    1.30    2.20
  -9  -1  -5    0.00    1.80
   9   1   5    2.90    3.50
   9   1   5    2.80    2.00
 -10   0  -5   -0.60    1.40
 -10   0  -5    1.10    1.60
  10   0   5    1.70    2.00
  10   0   5    3.10    3.50
  10   0   5    1.30    1.40
 -11   1  -5    9.50    3.70
 -11   1  -5    7.30    2.60
  11  -1   5    7.00    2.10
  11  -1   5    6.20    3.90
 -12   2  -5  397.76   25.00
 -12   2  -5  368.56   25.00
 -12   2  -5  400.66   31.10
  12  -2   5  362.16   34.60
  12  -2   5  338.37   24.80
 -13   3  -5   15.90    5.90
  13  -3   5   10.20    6.70
 -14   4  -5    0.90    3.50
  14  -4   5    1.30    6.60
 -15   5  -5   29.30   10.70
  15  -5   5   11.50   11.20
 -16   6  -5   11.80    9.10
  16  -6   5   21.00   12.60
  -5  -7  -5    4.20    7.00
   5   7   5   -0.10   16.70
   5   7   5    6.10    6.30
   6   6   5   17.20   13.20
  -7  -5  -5   21.70    8.30
   7   5   5   17.60   15.70
   7   5   5    8.70    4.30
  -8  -4  -5  283.17   28.00
   8   4   5  355.86   45.40
  -9  -3  -5   -1.40    1.90
   9   3   5   -7.50    4.40
   9   3   5    2.30    1.90
   9   3   5   -2.00    1.90
 -10  -2  -5    3.70    2.90
  10   2   5    5.60    1.90
  10   2   5    9.10    2.60
  10   2   5    6.20    6.50
 -11  -1  -5    7.60    3.00
 -11  -1  -5    7.70    3.30
  11   1   5    9.60    2.80
  11   1   5    7.60    4.90
 -12   0  -5   -0.60    1.60
 -12   0  -5    0.60    1.60
  12   0   5   -0.60    1.60
 -13   1  -5  546.35   37.80
 -13   1  -5  553.04   41.00
  13  -1   5  566.24   46.90
  13  -1   5  568.14   37.90
 -14   2  -5   19.70    5.80
 -14   2  -5    8.20    2.80
 -14   2  -5    9.30    3.10
  14  -2   5   13.40    7.80
  14  -2   5    2.20    2.50
 -15   3  -5  136.09   16.70
 -15   3  -5  112.19    7.70
  15  -3   5  113.19   21.50
 -16   4  -5    1.90    3.80
  16  -4   5   -3.10    6.60
 -17   5  -5   54.19   13.10
  17  -5   5   25.00   13.70
  -8  -6  -5   -7.10    5.90
   8   6   5    5.40   15.70
   8   6   5    4.60    5.50
  -9  -5  -5  104.59   15.80
   9   5   5  117.99   28.10
 -10  -4  -5  104.89   14.70
 -10  -4  -5   83.29   10.10
  10   4   5  121.29   10.80
  10   4   5   94.29   26.60
 -11  -3  -5  109.89   14.80
  11   3   5  103.29   10.90
  11   3   5  144.59   10.20
  11   3   5   87.59   23.10
 -12  -2  -5  362.06   29.20
  12   2   5  348.67   37.50
  12   2   5  296.47   23.60
  12   2   5  395.36   25.00
 -13  -1  -5  552.94   41.00
 -13  -1  -5  520.75   39.20
  13   1   5  619.94   38.70
  13   1   5  573.84   50.19
 -14   0  -5    0.50    1.60
 -14   0  -5    0.40    2.10
  14   0   5   -3.70    3.20
 -15   1  -5    3.30    1.80
 -15   1  -5    0.60    2.70
  15  -1   5   -2.80    2.10
 -16   2  -5   64.89    7.50
 -16   2  -5   68.49   12.60
 -16   2  -5   78.09    8.20
  16  -2   5   70.19   16.50
  16  -2   5   56.69    7.40
 -17   3  -5    9.70    2.70
 -17   3  -5   11.10    3.10
 -17   3  -5   12.60    6.50
  17  -3   5    3.10    7.30
 -18   4  -5   10.90    6.30
  18  -4   5   23.20    9.50
 -19   5  -5    2.40    5.30
  19  -5   5   17.10   10.40
  10   6   5    4.60    4.90
  10   6   5  -42.80   18.30
 -11  -5  -5  129.79   19.00
  11   5   5  127.79   32.10
  11   5   5  166.68   13.80
 -12  -4  -5    1.60    5.90
  12   4   5   20.10    4.30
  12   4   5   11.90    3.20
  12   4   5   14.20   13.30
 -13  -3  -5   21.00    7.20
  13   3   5   17.70    3.30
  13   3   5    8.60    7.30
  13   3   5   11.80    2.90
 -14  -2  -5   16.10    6.00
  14   2   5   12.60    3.20
  14   2   5    9.00    2.70
  14   2   5   17.20    8.40
 -15  -1  -5    0.70    2.30
 -15  -1  -5    2.20    2.70
  15   1   5   -2.10    5.30
 -16   0  -5    1.60    3.00
 -16   0  -5    1.40    2.30
  16   0   5    0.90    5.50
 -17   1  -5  388.86   32.00
 -17   1  -5  404.96   29.30
  17  -1   5  352.26   37.90
 -18   2  -5   24.10    7.30
 -18   2  -5   19.00    4.90
  18  -2   5   33.90   11.80
 -19   3  -5   16.80    4.40
 -19   3  -5   25.70    9.10
 -19   3  -5   11.40    3.30
  19  -3   5   11.80   10.20
 -20   4  -5   -4.10    3.50
  20  -4   5    1.30    7.50
 -21   5  -5    6.00    6.50
 -12  -6  -5  -10.10    4.70
  12   6   5  -16.10   15.00
 -13  -5  -5   19.20    8.20
  13   5   5   12.20    3.30
  13   5   5   26.80   16.80
 -14  -4  -5    0.20    3.80
  14   4   5   -2.00    5.70
  14   4   5    0.20    1.80
  14   4   5    1.60    1.30
 -15  -3  -5  118.69   16.20
  15   3   5  104.09   26.70
  15   3   5  145.09   10.60
  15   3   5  146.79   10.10
 -16  -2  -5   74.49    8.50
 -16  -2  -5   71.79   12.70
  16   2   5   58.79    6.80
  16   2   5   53.19   17.50
  16   2   5   83.49    7.30
 -17  -1  -5  412.06   32.20
 -17  -1  -5  361.06   29.20
  17   1   5  394.76   42.30
 -18   0  -5    1.20    2.40
 -18   0  -5    1.50    2.20
  18   0   5    1.00    4.70
 -19   1  -5  313.67   26.10
 -19   1  -5  324.07   28.80
  19  -1   5  363.16   37.90
 -20   2  -5   12.10    5.60
 -20   2  -5    0.60    2.50
  20  -2   5   -5.10    5.80
 -21   3  -5    0.10    3.00
 -21   3  -5    4.00    5.10
  21  -3   5   -6.30    6.00
 -22   4  -5   34.40   12.60
  22  -4   5   20.80   13.30
 -14  -6  -5   -6.00    7.20
  14   6   5   -2.70   15.80
 -15  -5  -5   43.30   12.70
  15   5   5   54.79   24.60
 -16  -4  -5   13.20    7.20
  16   4   5   10.60   17.50
 -17  -3  -5    7.70    4.10
  17   3   5    7.90   11.30
 -18  -2  -5   27.00    7.60
 -18  -2  -5   24.70    5.40
  18   2   5   17.10   10.20
  18   2   5   15.50    3.60
 -19  -1  -5  341.27   28.90
 -19  -1  -5  311.57   26.10
  19   1   5  329.37   39.70
 -20   0  -5    2.20    3.50
 -20   0  -5    4.80    3.60
  20   0   5    9.90    8.40
 -21   1  -5   97.39   12.00
 -21   1  -5   92.49   13.20
  21  -1   5   82.69   20.80
 -22   2  -5   39.00    8.10
 -22   2  -5   25.90    9.30
  22  -2   5   36.70   14.00
 -23   3  -5   48.00   12.10
 -23   3  -5   27.50    6.80
  23  -3   5   41.30   16.10
 -24   4  -5   -3.30    6.30
  24  -4   5    0.20    7.80
 -16  -6  -5   15.10    7.80
  16   6   5   11.30   11.00
 -17  -5  -5   51.79   13.30
  17   5   5   54.89   21.10
 -18  -4  -5   21.50    8.00
  18   4   5    8.80    8.70
 -19  -3  -5   25.10    8.10
  19   3   5   12.60   12.30
 -20  -2  -5    4.00    2.70
 -20  -2  -5   -4.90    3.30
  20   2   5    2.40    2.60
  20   2   5    4.40   10.30
  20   2   5    8.20    2.40
 -21  -1  -5   89.39   10.90
 -21  -1  -5   69.19   13.20
  21   1   5   87.59   24.40
 -22   0  -5   -0.20    3.70
 -22   0  -5    6.00    4.20
  22   0   5    1.50    6.50
 -23   1  -5    7.70    5.00
 -23   1  -5   15.60    5.30
  23  -1   5   12.10    8.90
 -24   2  -5   67.59   13.70
 -24   2  -5   52.19   10.30
  24  -2   5   65.79   18.20
 -25   3  -5   32.30   12.30
 -25   3  -5   38.60    8.10
  25  -3   5   37.80   19.00
  19   5   5   14.70   20.80
 -20  -4  -5   -2.10    5.20
  20   4   5   15.00   12.60
 -21  -3  -5   -3.80    2.20
  21   3   5   -5.10    8.60
 -22  -2  -5   30.30    5.70
 -22  -2  -5   26.10    9.00
  22   2   5    8.00   10.60
  22   2   5   28.70    4.90
 -23  -1  -5   28.70    8.70
 -23  -1  -5   17.30    6.00
  23   1   5   15.00   11.00
 -24   0  -5    4.60    3.60
 -24   0  -5   -0.60    3.40
  24   0   5    2.60    8.60
 -25   1  -5   -0.30    3.70
 -25   1  -5   -0.30    3.50
  25  -1   5   11.60   12.50
 -26   2  -5    5.40    4.90
 -26   2  -5    1.60    5.20
  26  -2   5    6.10    8.10
 -27   3  -5   16.30   10.00
  27  -3   5    3.50   14.80
 -21  -5  -5    7.10    5.60
  21   5   5  -20.50   15.10
 -22  -4  -5   39.50   11.00
  22   4   5   33.20   16.40
 -23  -3  -5   28.10    9.20
  23   3   5   12.00   14.30
 -24  -2  -5   44.90   11.30
 -24  -2  -5   49.70    6.90
  24   2   5   47.70    6.10
  24   2   5   31.30   19.80
 -25  -1  -5    2.60    3.00
 -25  -1  -5   -2.40    2.90
  25   1   5    2.10    9.00
 -26   0  -5   11.00    5.30
  26   0   5   13.20   12.60
 -27   1  -5    7.40    6.60
 -27   1  -5    1.10    5.00
  27  -1   5   21.50   11.50
 -28   2  -5  230.98   23.30
 -28   2  -5  238.78   28.00
  28  -2   5  212.98   40.70
  24   4   5   29.30   12.70
 -25  -3  -5   55.69   13.30
  25   3   5   32.70   25.90
 -26  -2  -5    1.10    5.90
  26   2   5   17.80   15.50
 -27  -1  -5   19.00    6.30
 -27  -1  -5    8.70    6.70
  27   1   5   -1.20    7.10
  28   0   5    8.50   11.40
 -29   1  -5   18.00    9.10
 -29   1  -5   37.80    9.20
  29  -1   5   14.10   12.20
 -27  -3  -5   26.90    9.90
  27   3   5   11.30   13.00
 -28  -2  -5  220.98   27.20
  28   2   5  209.38   46.30
 -29  -1  -5   21.90    9.20
 -29  -1  -5   35.10    8.70
  29   1   5   10.10   14.30
 -30   0  -5   -1.80    6.10
 -30   0  -5   -2.10    6.30
  30   0   5  -20.40   11.00
  32   0  -6   19.00   18.00
 -32   0   6   47.70   13.40
 -32   0   6   44.60   10.00
  31   1  -6    0.20   13.80
 -31  -1   6   -5.30    2.60
  30   2  -6   72.99   23.00
 -30  -2   6   72.89   15.30
  29   3  -6    7.60   13.10
  31  -1  -6   11.80   13.30
 -31   1   6   16.00    6.50
 -31   1   6   11.70    6.90
  30   0  -6   85.09   26.30
 -30   0   6  130.99   14.60
 -30   0   6  142.69   19.00
  29   1  -6  258.57   34.80
 -29  -1   6  250.97   20.70
 -29  -1   6  244.78   27.40
  28   2  -6   58.29   18.50
 -28  -2   6   66.69   14.80
  27   3  -6   -0.50   14.50
 -27  -3   6   11.70    7.50
  26   4  -6   93.89   34.60
 -26  -4   6  105.89   19.40
  30  -2  -6   54.79   18.80
 -30   2   6   65.59   13.70
 -30   2   6   51.59   12.20
  29  -1  -6  208.28   33.50
 -29   1   6  277.67   27.50
 -29   1   6  244.08   24.40
  28   0  -6   51.79   18.60
 -28   0   6   50.49    9.90
 -28   0   6   42.50   11.40
  27   1  -6    3.70    9.60
 -27  -1   6   11.80    5.40
 -27  -1   6   10.60    4.20
  26   2  -6    8.30   14.00
 -26  -2   6   11.50    5.00
  25   3  -6   27.60   16.10
 -25  -3   6   13.50    6.70
  24   4  -6   -6.60   10.90
 -24  -4   6   22.30    9.30
  23   5  -6   54.69   25.50
 -23  -5   6  114.69   20.10
  29  -3  -6  -14.60   10.10
 -29   3   6    6.80    5.30
 -29   3   6    8.00    7.00
  28  -2  -6   31.30   11.20
 -28   2   6   38.10   11.20
 -28   2   6   52.89   12.70
  27  -1  -6   18.80    9.00
 -27   1   6    0.30    5.10
 -27   1   6    5.80    5.10
  26   0  -6   -3.90    7.10
 -26   0   6    5.50    5.10
 -26   0   6    6.20    4.10
  25   1  -6  143.69   29.70
 -25  -1   6  183.08   15.60
 -25  -1   6  154.38   19.80
  24   2  -6  275.97   39.40
 -24  -2   6  246.18   25.30
 -24  -2   6  218.68   14.50
  23   3  -6  -15.80    8.80
 -23  -3   6    2.60    4.70
  22   4  -6   81.79   29.20
 -22  -4   6   75.79   15.30
  21   5  -6   26.20   20.30
 -21  -5   6    5.40    6.60
  27  -3  -6   -6.00   10.00
 -27   3   6   35.60    7.10
 -27   3   6   11.70    6.90
  26  -2  -6   23.90   10.70
 -26   2   6   18.90    7.60
  25  -1  -6  144.69   23.90
 -25   1   6  153.08   17.60
 -25   1   6  186.08   20.30
  24   0  -6    4.40    9.70
 -24   0   6   20.10    8.00
 -24   0   6   18.00    5.70
  23   1  -6   17.80    9.40
 -23  -1   6    0.70    4.90
 -23  -1   6    5.00    3.20
  22   2  -6   13.20   12.60
 -22  -2   6   23.50    2.70
 -22  -2   6   10.20    3.90
 -22  -2   6   22.70    3.10
  21   3  -6  184.68   40.50
 -21  -3   6  238.78   24.20
  20   4  -6   49.90   22.90
 -20  -4   6   81.89   15.50
  19   5  -6   29.10   16.70
 -19  -5   6   11.90    7.30
  18   6  -6   57.09   21.70
 -18  -6   6   34.00   10.50
  26  -4  -6   75.29   19.70
 -26   4   6  105.99   20.90
 -26   4   6   82.69   15.10
  25  -3  -6   16.40   10.40
 -25   3   6   11.80    5.50
 -25   3   6   30.50    8.80
  24  -2  -6  246.98   27.00
 -24   2   6  200.08   23.20
 -24   2   6  280.57   25.80
  23  -1  -6   -2.60    4.30
 -23   1   6   12.50    5.30
 -23   1   6   -6.20    3.00
  22   0  -6   34.70   13.70
 -22   0   6   19.60    5.90
 -22   0   6   24.00    7.80
  21   1  -6   12.70    6.20
 -21  -1   6   29.30    8.10
 -21  -1   6   20.90    4.70
  20   2  -6  675.03   68.89
 -20  -2   6  666.33   43.50
 -20  -2   6  776.42   53.99
 -20  -2   6  700.13   44.40
  19   3  -6  497.45   60.79
 -19  -3   6  514.25   41.60
  18   4  -6   -4.20   13.90
 -18  -4   6   -1.90    4.70
  17   5  -6  118.99   34.00
 -17  -5   6  124.29   17.40
  16   6  -6  -21.00   12.50
 -16  -6   6    5.60    6.90
  24  -4  -6   27.10   11.10
 -24   4   6   14.50    9.00
 -24   4   6   41.10    9.20
  23  -3  -6  -10.20    5.60
  23  -3  -6    0.60    3.20
 -23   3   6    0.50    3.50
 -23   3   6    6.00    4.50
  22  -2  -6   19.40    9.10
  22  -2  -6   23.20    6.50
 -22   2   6   17.00    7.50
 -22   2   6   20.60    7.60
  21  -1  -6   34.30    9.80
 -21   1   6   36.20    9.10
 -21   1   6   22.70    6.90
  20   0  -6   80.29   19.50
 -20   0   6  123.69   12.40
 -20   0   6  125.39   15.00
  19   1  -6  209.78   18.70
  19   1  -6  225.58   31.90
 -19  -1   6  281.77   21.30
 -19  -1   6  296.47   25.10
  18   2  -6  186.28   30.60
 -18  -2   6  205.58   15.30
 -18  -2   6  223.18   14.60
 -18  -2   6  184.48   20.40
  17   3  -6  527.05   64.49
 -17  -3   6  627.04   45.90
  16   4  -6  138.99   38.40
 -16  -4   6  122.19   15.60
  15   5  -6   20.00   17.00
 -15  -5   6   34.50    9.60
  14   6  -6  150.78   41.90
 -14  -6   6  214.38   24.00
  23  -5  -6   52.09   27.20
 -23   5   6  101.19   14.10
 -23   5   6  108.39   21.70
  22  -4  -6   91.79   11.20
  22  -4  -6   77.79   15.70
 -22   4   6   76.79   11.40
 -22   4   6   54.09   14.90
  21  -3  -6  267.27   22.70
  21  -3  -6  219.08   23.70
 -21   3   6  195.98   23.40
 -21   3   6  230.68   22.80
  20  -2  -6  750.12   54.69
  20  -2  -6  719.73   51.39
 -20   2   6  749.23   53.79
 -20   2   6  658.33   51.99
  19  -1  -6  301.37   25.00
  19  -1  -6  249.68   27.20
 -19   1   6  296.07   26.00
  18   0  -6  210.28   25.50
 -18   0   6  220.48   21.10
  17   1  -6    8.10    1.40
  17   1  -6    2.60    5.60
 -17  -1   6    3.80    2.70
 -17  -1   6    3.10    3.30
 -17  -1   6    5.10    3.20
  16   2  -6  211.58   30.50
 -16  -2   6  181.78   18.40
 -16  -2   6  169.78   13.60
  15   3  -6  239.48   40.40
 -15  -3   6  284.97   27.70
 -15  -3   6  399.36   21.00
 -15  -3   6  326.07   20.90
 -14  -4   6   95.79   13.30
 -14  -4   6  116.69    7.50
 -14  -4   6   89.09    7.50
  13   5  -6   66.09   28.50
  13   5  -6   52.69    6.80
 -13  -5   6   31.60    5.90
 -13  -5   6   41.60    9.80
  12   6  -6   31.80   17.90
  21  -5  -6    4.70    5.30
  21  -5  -6  -18.90    8.50
 -21   5   6   -2.80    7.50
 -21   5   6   18.60    6.20
  20  -4  -6   77.39   12.50
  20  -4  -6   73.09   14.50
 -20   4   6   63.69   15.20
 -20   4   6   80.79   11.50
  19  -3  -6  478.05   37.40
  19  -3  -6  543.85   40.40
 -19   3   6  444.46   40.20
 -19   3   6  499.85   38.80
  18  -2  -6  217.88   23.20
  18  -2  -6  201.08   19.90
  18  -2  -6  207.68   19.30
 -18   2   6  184.08   19.50
 -18   2   6  190.58   18.00
 -18   2   6  247.68   22.10
  17  -1  -6    2.70    2.50
  17  -1  -6   -0.60    3.70
 -17   1   6    4.50    2.80
 -17   1   6    2.60    2.30
 -17   1   6    2.90    3.40
  16   0  -6  664.23   55.69
  16   0  -6  747.03   50.29
 -16   0   6  736.43   52.19
 -16   0   6  694.43   50.89
  15   1  -6   12.90    3.60
  15   1  -6   19.50    8.80
 -15  -1   6   22.40    4.10
 -15  -1   6   19.20    5.90
 -15  -1   6   12.90    3.90
  14   2  -6   -3.50    6.40
 -14  -2   6    1.20    1.20
 -14  -2   6    4.50    2.00
 -14  -2   6   -0.70    2.40
  13   3  -6 1319.47  118.59
 -13  -3   6 1567.04   91.59
 -13  -3   6 1517.35   97.89
  12   4  -6  507.25   61.99
  12   4  -6  527.25   34.60
 -12  -4   6  442.16   33.50
 -12  -4   6  522.25   38.60
  11   5  -6    2.10    4.30
  11   5  -6   -6.10   10.30
 -11  -5   6   -1.80    3.70
  10   6  -6   84.79   32.50
  10   6  -6   58.09   11.80
 -10  -6   6   94.09   13.30
  19  -5  -6   12.80    5.30
  19  -5  -6   27.20    8.80
 -19   5   6    4.90    8.80
  18  -4  -6    3.70    3.30
  18  -4  -6    6.50    4.50
 -18   4   6   -8.10    3.40
 -18   4   6   -6.10    3.90
  17  -3  -6  490.05   53.49
  17  -3  -6  645.94   45.40
  17  -3  -6  598.44   43.80
 -17   3   6  585.44   44.20
 -17   3   6  629.34   47.40
  16  -2  -6  179.78   17.40
  16  -2  -6  161.48   20.00
  16  -2  -6  179.48   17.20
 -16   2   6  173.98   15.50
 -16   2   6  176.88   17.70
  15  -1  -6   14.70    5.10
  15  -1  -6   18.00    5.60
 -15   1   6   16.00    5.40
 -15   1   6   24.40    5.50
 -15   1   6   15.00    3.90
  14   0  -6 1016.60   78.99
  14   0  -6 1210.18   74.99
 -14   0   6 1139.29   75.69
 -14   0   6 1162.48   76.19
  13   1  -6  589.34   51.19
 -13  -1   6  622.64   42.20
 -13  -1   6  520.85   38.80
  12   2  -6  141.89   28.50
 -12  -2   6  154.98   12.60
 -12  -2   6  175.68   16.30
 -12  -2   6  152.48   12.20
  11   3  -6   87.79    8.80
  11   3  -6   64.49   20.30
 -11  -3   6   80.99   10.70
 -11  -3   6   91.69    7.80
 -11  -3   6   76.89    8.40
  10   4  -6  358.16   29.40
  10   4  -6  370.86   51.69
 -10  -4   6  419.66   32.00
 -10  -4   6  442.86   28.30
   9   5  -6  199.68   20.30
   9   5  -6  225.28   47.70
  -9  -5   6  264.87   22.70
   8   6  -6   65.39   25.50
   8   6  -6   39.30   10.70
  -8  -6   6   38.20   10.00
  18  -6  -6   21.60   12.20
 -18   6   6   31.70   10.80
  17  -5  -6  117.99   14.00
  17  -5  -6  127.19   19.10
 -17   5   6   81.99   18.10
  16  -4  -6  133.39   16.30
  16  -4  -6  110.19   13.40
 -16   4   6  102.79   15.30
  15  -3  -6  313.17   25.70
  15  -3  -6  311.47   25.80
  15  -3  -6  281.17   28.60
  14  -2  -6    0.40    3.80
  14  -2  -6    0.60    2.70
  14  -2  -6    3.50    3.20
 -14   2   6    5.00    3.70
  13  -1  -6  623.34   42.70
  13  -1  -6  621.84   42.20
 -13   1   6  565.14   42.60
 -13   1   6  580.84   39.60
  12   0  -6  580.64   38.50
  12   0  -6  521.05   41.80
  12   0  -6  487.95   36.30
 -12   0   6  570.14   39.30
 -12   0   6  516.25   38.70
  11   1  -6  251.37   19.80
  11   1  -6  299.87   22.20
  11   1  -6  253.17   29.00
 -11  -1   6  269.97   19.50
 -11  -1   6  273.37   20.90
 -11  -1   6  269.07   27.10
 -11  -1   6  284.97   22.80
  10   2  -6 1260.27  101.99
  10   2  -6 1387.06   84.59
 -10  -2   6 1272.47   83.59
 -10  -2   6 1408.36   86.99
 -10  -2   6 1358.56   83.79
   9   3  -6  242.48   35.90
   9   3  -6  263.97   20.90
  -9  -3   6  269.07   22.00
   8   4  -6   40.50    7.80
   8   4  -6   36.10   15.90
  -8  -4   6   49.10    8.80
   7   5  -6  432.96   35.30
   7   5  -6  447.76   60.49
  -7  -5   6  469.55   34.90
   6   6  -6    9.50   13.40
   6   6  -6   17.90    6.90
  -6  -6   6   13.10    6.20
   5   7  -6   20.20    7.90
   5   7  -6   -4.60   12.20
  -5  -7   6    0.40    9.00
  16  -6  -6    0.60    5.10
  16  -6  -6   -3.30    8.60
 -16   6   6    9.00    6.50
  15  -5  -6   53.29   12.80
  15  -5  -6   47.80   10.20
 -15   5   6   35.30   12.20
  14  -4  -6   92.99   11.90
  14  -4  -6   81.29   12.70
 -14   4   6   81.99   15.30
  13  -3  -6 1381.46  105.79
  13  -3  -6 1582.14  102.29
  13  -3  -6 1728.93  101.89
  12  -2  -6  127.29   15.50
  12  -2  -6  150.48   15.10
  12  -2  -6  163.18   13.40
  11  -1  -6  291.77   21.30
  11  -1  -6  272.77   22.80
 -11   1   6  280.87   19.40
  10   0  -6 3566.34  224.78
  10   0  -6 3714.33  221.58
  10   0  -6 3233.18  219.48
 -10   0   6 3911.41  219.68
 -10   0   6 3446.06  221.58
 -10   0   6 3877.91  222.18
   9   1  -6   12.20    6.60
   9   1  -6   14.70    4.20
  -9  -1   6   12.30    3.30
  -9  -1   6    8.90    3.10
  -9  -1   6    7.90    5.10
  -9  -1   6   11.30    3.10
   8   2  -6 4022.40  271.17
   8   2  -6 4039.40  252.97
  -8  -2   6 4257.27  252.87
  -8  -2   6 4255.07  254.17
  -8  -2   6 4279.87  252.27
   7   3  -6  910.51   61.69
   7   3  -6  962.70   83.79
  -7  -3   6  964.10   60.19
  -7  -3   6  918.41   61.49
   6   4  -6   39.90   16.50
   6   4  -6   30.80    7.40
  -6  -4   6   32.70    7.00
   5   5  -6    5.10    4.60
   5   5  -6    1.10    9.70
  -5  -5   6    5.70    3.30
   4   6  -6   72.59   29.40
   4   6  -6  141.79   17.70
  -4  -6   6  133.99   14.90
   3   7  -6  323.97   33.30
   3   7  -6  308.97   63.99
  -3  -7   6  352.76   44.40
  14  -6  -6  251.47   27.20
 -14   6   6  182.88   25.40
  13  -5  -6   40.50    9.10
  13  -5  -6   36.80   10.80
 -13   5   6   41.70   11.80
  12  -4  -6  481.85   41.60
  12  -4  -6  585.24   44.00
 -12   4   6  632.34   45.90
  11  -3  -6   62.69   12.60
  11  -3  -6   95.39   10.80
  11  -3  -6   84.29   11.10
  10  -2  -6 1425.96   81.79
  10  -2  -6 1302.07   85.49
  10  -2  -6 1183.58   84.29
   9  -1  -6   16.00    4.70
   9  -1  -6    8.10    2.10
   9  -1  -6    8.10    2.20
  -9   1   6    8.70    1.40
  -9   1   6    9.50    3.20
   8   0  -6 3066.59  187.48
   8   0  -6 2777.32  183.88
   8   0  -6 3182.58  185.78
  -8   0   6 3186.48  184.08
  -8   0   6 2919.81  185.78
   7   1  -6  774.92   62.09
   7   1  -6  855.21   54.39
   7   1  -6  885.91   54.19
  -7  -1   6  830.22   54.59
  -7  -1   6  801.22   60.99
  -7  -1   6  789.52   54.09
  -7  -1   6  814.42   53.99
  -7  -1   6  837.62   53.59
   6   2  -6  470.15   33.10
   6   2  -6  441.06   45.10
  -6  -2   6  445.26   32.50
  -6  -2   6  488.25   32.90
  -6  -2   6  476.85   32.30
   5   3  -6   33.10   13.90
   5   3  -6   28.80    6.80
  -5  -3   6   37.50    5.50
   4   4  -6   92.09   12.00
   4   4  -6   77.09   23.80
  -4  -4   6  109.09   10.70
   3   5  -6   17.20    6.70
   3   5  -6   13.30   15.50
  -3  -5   6   20.60    5.50
   2   6  -6  261.97   55.29
   2   6  -6  279.67   27.40
  -2  -6   6  295.37   23.90
  -2  -6   6  232.48   33.20
   1   7  -6  327.27   67.49
   1   7  -6  354.66   34.40
  -1  -7   6  384.86   46.10
  12  -6  -6   34.60   12.20
  12  -6  -6   15.40    6.70
 -12   6   6   12.80    6.30
  11  -5  -6   -0.80    5.60
 -11   5   6   -3.50    4.50
  10  -4  -6  417.76   36.00
  10  -4  -6  460.85   37.00
 -10   4   6  534.55   38.50
 -10   4   6  384.06   43.40
   9  -3  -6  291.67   23.70
   9  -3  -6  292.47   25.50
   9  -3  -6  255.57   26.60
  -9   3   6  327.47   29.50
   8  -2  -6 4105.79  254.87
   8  -2  -6 4387.46  250.37
   8  -2  -6 3972.80  253.17
   7  -1  -6  858.81   57.49
   7  -1  -6  815.72   56.19
  -7   1   6  919.61   54.99
  -7   1   6  762.62   55.59
   6   0  -6 1524.55   90.99
   6   0  -6 1301.37   88.39
   6   0  -6 1394.96   89.59
  -6   0   6 1349.56   89.59
  -6   0   6 1483.65   90.19
  -6   0   6 1425.76   88.69
  -6   0   6 1465.55   90.29
   5   1  -6  168.78   13.80
   5   1  -6  156.88   19.40
   5   1  -6  161.88   14.30
  -5  -1   6  150.08   18.60
  -5  -1   6  184.18   14.50
  -5  -1   6  150.88   13.70
  -5  -1   6  169.88   14.10
  -5  -1   6  173.38   14.40
   4   2  -6  140.09   21.00
   4   2  -6  110.39   11.80
  -4  -2   6  128.79   11.20
  -4  -2   6  123.29   11.10
  -4  -2   6  130.69   11.60
   3   3  -6  211.98   29.70
   3   3  -6  188.78   17.30
  -3  -3   6  187.68   15.10
  -3  -3   6  181.58   14.90
   2   4  -6    5.80    3.10
   2   4  -6    1.10    6.10
  -2  -4   6    1.40    2.40
  -2  -4   6    4.40    2.60
   1   5  -6  -12.50    6.80
   1   5  -6    9.60    3.80
  -1  -5   6    1.30    4.30
  -1  -5   6   -5.00    5.40
  -1  -5   6    1.70    2.70
   0   6  -6   39.30    9.80
   0   6  -6   45.30   23.50
   0  -6   6   18.70   11.00
   0  -6   6   17.20    5.80
  -1   7  -6    3.40   10.80
  -1   7  -6   28.50   10.80
   1  -7   6   32.10   13.10
  10  -6  -6   96.99   14.50
  10  -6  -6   66.29   17.00
 -10   6   6   93.19   27.20
 -10   6   6   73.29   15.20
   9  -5  -6  241.18   26.40
   9  -5  -6  257.47   24.70
  -9   5   6  261.97   36.60
  -9   5   6  229.68   25.00
   8  -4  -6   41.90   10.30
   8  -4  -6   50.49   10.70
  -8   4   6   57.69   10.70
  -8   4   6   51.19   14.50
   7  -3  -6  949.21   70.59
   7  -3  -6  908.31   66.89
   7  -3  -6 1002.00   65.59
  -7   3   6 1059.59   73.89
   6  -2  -6  478.45   36.30
   6  -2  -6  491.95   35.30
  -6   2   6  484.05   36.20
   5  -1  -6  158.58   13.40
   5  -1  -6  160.48   14.50
  -5   1   6  144.49   12.70
  -5   1   6  137.69   13.60
   4   0  -6  788.82   50.49
   4   0  -6  853.41   52.19
   4   0  -6  668.93   49.20
  -4   0   6  801.12   48.30
  -4   0   6  764.32   50.29
  -4   0   6  801.42   51.79
  -4   0   6  650.83   49.90
  -4   0   6  783.12   49.99
   3   1  -6 2805.02  172.08
   3   1  -6 2723.93  179.98
   3   1  -6 2841.12  170.58
  -3  -1   6 2802.92  179.88
  -3  -1   6 2790.32  171.78
  -3  -1   6 2985.20  173.18
  -3  -1   6 2691.83  170.78
   2   2  -6 1438.46   79.09
   2   2  -6 1190.98   94.39
   2   2  -6 1185.48   81.49
  -2  -2   6 1135.89   78.99
  -2  -2   6 1320.07   79.19
  -2  -2   6 1330.97   81.09
   1   3  -6  375.86   42.80
   1   3  -6  344.57   27.80
  -1  -3   6  318.07   24.10
  -1  -3   6  377.46   24.10
   0   4  -6  109.49   29.10
   0   4  -6  102.89   13.30
   0  -4   6  125.89   10.40
   0  -4   6  124.19   18.30
   0  -4   6  108.69   10.00
  -1   5  -6    0.50   12.10
  -1   5  -6    8.10    5.00
   1  -5   6   -0.90    6.10
   1  -5   6    6.90    3.10
   1  -5   6    4.80    2.90
  -2   6  -6  149.69   42.00
  -2   6  -6  167.88   20.60
   2  -6   6  175.68   26.70
  -3   7  -6    2.30    7.70
   3  -7   6    5.90    8.70
   8  -6  -6   36.10   10.30
   8  -6  -6   44.60   14.70
  -8   6   6   17.40   19.30
  -8   6   6   22.20    8.30
   7  -5  -6  518.95   44.70
   7  -5  -6  518.35   42.30
  -7   5   6  497.25   54.39
  -7   5   6  510.35   41.80
   6  -4  -6   38.40    9.50
  -6   4   6   32.70   11.60
  -6   4   6   60.09   10.80
   5  -3  -6   32.50   10.40
   5  -3  -6   32.30    8.10
  -5   3   6   54.19    7.40
  -5   3   6   17.10    6.60
   4  -2  -6  125.09   14.10
   4  -2  -6  154.58   14.40
  -4   2   6  149.29   13.00
  -4   2   6  128.59   15.30
   3  -1  -6 2617.04  162.18
   3  -1  -6 2938.01  159.98
   3  -1  -6 2331.17  163.08
  -3   1   6 2912.31  161.48
  -3   1   6 2492.15  161.58
  -3   1   6 2578.34  163.08
   2   0  -6  487.95   31.40
   2   0  -6  441.66   32.20
   2   0  -6  460.55   32.90
  -2   0   6  508.05   35.30
  -2   0   6  449.66   32.20
  -2   0   6  491.55   31.40
  -2   0   6  423.76   31.90
   1   1  -6 1650.53  105.69
   1   1  -6 1678.63  103.69
   1   1  -6 1765.82  114.59
  -1  -1   6 1590.94  103.79
  -1  -1   6 1720.43  113.89
  -1  -1   6 1758.02  105.69
  -1  -1   6 1668.43  106.59
   0   2  -6  485.55   37.70
   0   2  -6  539.95   49.60
   0   2  -6  586.04   34.40
   0  -2   6  481.45   34.60
   0  -2   6  562.34   34.60
   0  -2   6  552.14   41.00
  -1   3  -6   -0.20    2.00
  -1   3  -6   -1.50    4.10
   1  -3   6    1.50    1.30
   1  -3   6    4.20    1.30
   1  -3   6   -0.20    2.10
  -2   4  -6   11.40   10.20
  -2   4  -6   33.60    8.50
   2  -4   6   41.50    4.20
   2  -4   6   31.20    4.00
   2  -4   6   36.60   11.00
  -3   5  -6   32.00    8.00
  -3   5  -6    8.30   10.80
   3  -5   6   22.50   10.60
  -4   6  -6    8.60    6.60
  -4   6  -6  -23.10   12.40
   4  -6   6   -2.40    6.90
   6  -6  -6   28.90    8.00
   6  -6  -6   17.70   10.80
  -6   6   6   36.70   16.90
  -6   6   6   24.40    9.20
   5  -5  -6   -4.10    3.50
  -5   5   6   -7.10    3.70
  -5   5   6   -4.60   10.50
   4  -4  -6  121.59   15.70
  -4   4   6  113.99   24.80
   3  -3  -6  182.58   18.30
   3  -3  -6  179.08   20.70
  -3   3   6  157.18   21.90
   2  -2  -6 1221.18   83.69
  -2   2   6 1249.07   86.89
  -2   2   6 1363.16   81.29
   1  -1  -6 1454.65  101.69
   1  -1  -6 1483.25  103.29
   1  -1  -6 1899.51  102.39
  -1   1   6 1687.63  102.19
  -1   1   6 1671.33  103.39
   0   0   6 8176.38  502.25
   0   0   6 8570.94  501.65
  -1   1  -6 2064.19  130.99
  -1   1  -6 2223.38  135.19
   1  -1   6 2172.98  142.69
   1  -1   6 2186.18  135.19
   1  -1   6 2095.39  131.19
   1  -1   6 2190.08  133.49
  -2   2  -6  536.05   49.99
  -2   2  -6  565.24   33.20
  -2   2  -6  512.15   38.10
   2  -2   6  487.95   40.30
   2  -2   6  511.55   33.80
   2  -2   6  546.05   33.30
  -3   3  -6  490.85   37.70
  -3   3  -6  524.55   52.99
   3  -3   6  519.05   30.50
   3  -3   6  473.95   30.20
   3  -3   6  505.15   42.10
  -4   4  -6 1669.93  131.29
  -4   4  -6 1399.26  104.59
   4  -4   6 1790.92  114.59
  -5   5  -6  201.18   41.90
  -5   5  -6  180.18   20.70
   5  -5   6  194.88   26.40
  -6   6  -6   -4.50   16.00
  -6   6  -6   12.90    6.70
   6  -6   6    2.20    5.60
   5  -7  -6   11.50   10.00
   5  -7  -6    2.80    9.00
  -5   7   6   59.49   27.40
  -5   7   6   -0.30    6.20
   4  -6  -6  130.99   18.00
  -4   6   6  119.79   16.10
  -4   6   6  122.19   31.20
   3  -5  -6   22.20    7.80
  -3   5   6   27.50    8.60
  -3   5   6   30.70   11.20
   2  -4  -6    5.40    4.80
  -2   4   6    3.10    5.70
  -2   4   6   10.10    5.00
   1  -3  -6  313.17   27.00
  -1   3   6  307.27   33.70
   0  -2  -6  591.34   41.30
   0  -2  -6  512.35   38.60
   0  -2  -6  468.55   36.20
   0   2   6  492.85   42.20
   0   2   6  578.94   36.30
  -1  -1  -6 2135.49  132.09
  -1  -1  -6 2154.28  132.49
  -1  -1  -6 1851.91  130.19
   1   1   6 2314.77  133.89
   1   1   6 2274.97  132.29
   1   1   6 2068.79  130.69
   1   1   6 2073.79  131.59
  -2   0  -6 4887.51  311.17
  -2   0  -6 5249.57  310.57
  -2   0  -6 5115.09  311.27
   2   0   6 5326.77  311.97
   2   0   6 5004.30  310.97
   2   0   6 5303.97  310.27
  -3   1  -6  762.52   53.79
  -3   1  -6  758.42   49.60
  -3   1  -6  767.12   52.49
   3  -1   6  824.82   52.29
   3  -1   6  803.52   49.70
   3  -1   6  748.93   53.89
   3  -1   6  814.82   61.89
  -4   2  -6  124.99    8.50
  -4   2  -6  110.09   12.80
   4  -2   6  119.29    8.60
   4  -2   6  137.39    8.80
   4  -2   6  140.39   16.00
  -5   3  -6    0.50    3.00
  -5   3  -6   -2.50    4.50
   5  -3   6    1.80    4.00
  -6   4  -6  869.51   62.79
  -6   4  -6  884.41   84.49
   6  -4   6  860.01   68.69
  -7   5  -6    2.00    4.90
  -7   5  -6   26.30   16.10
   7  -5   6    0.10    3.40
  -8   6  -6   62.69   14.60
   8  -6   6   55.59   18.40
   3  -7  -6  360.26   34.20
  -3   7   6  281.07   30.60
  -3   7   6  368.26   57.99
   2  -6  -6  310.37   29.30
  -2   6   6  242.18   25.20
  -2   6   6  283.67   46.60
  -1   5   6    7.70    5.10
  -1   5   6   13.40    9.50
   0  -4  -6   81.49   12.40
   0   4   6  120.59   25.90
  -1  -3  -6   -0.10    2.60
   1   3   6    3.40    2.10
   1   3   6   -3.90    4.90
  -2  -2  -6  441.66   33.80
  -2  -2  -6  470.45   36.30
  -2  -2  -6  574.24   40.60
   2   2   6  503.55   33.70
   2   2   6  481.65   35.20
   2   2   6  495.05   41.70
  -3  -1  -6  737.73   51.99
  -3  -1  -6  805.12   52.19
  -3  -1  -6  821.62   53.89
   3   1   6  789.82   51.89
   3   1   6  737.73   50.69
   3   1   6  712.33   51.29
   3   1   6  841.52   55.39
  -4   0  -6 2327.77  149.59
  -4   0  -6 2360.76  147.49
  -4   0  -6 2330.27  148.39
   4   0   6 2532.65  147.29
   4   0   6 2371.36  148.19
   4   0   6 2485.15  150.58
  -5   1  -6  594.64   44.00
  -5   1  -6  630.54   41.30
   5  -1   6  691.23   40.90
   5  -1   6  619.14   46.40
  -6   2  -6    2.90    3.20
  -6   2  -6    2.00    0.60
   6  -2   6    3.10    2.60
   6  -2   6    3.40    0.80
  -7   3  -6   82.69   11.20
   7  -3   6   59.49   13.70
  -8   4  -6   14.80    6.40
   8  -4   6   14.80    7.30
  -9   5  -6    4.50    4.30
   9  -5   6   -6.70    3.90
 -10   6  -6  147.59   20.90
  10  -6   6  157.88   30.50
   1  -7  -6  337.17   34.60
  -1   7   6  387.26   57.89
  -1   7   6  321.07   32.00
   0  -6  -6   25.60    9.90
   0   6   6   72.79   21.40
   0   6   6   24.10    8.00
  -1  -5  -6   12.40    7.10
   1   5   6   -1.10   10.50
   1   5   6    4.20    4.40
  -2  -4  -6   51.19   11.20
   2   4   6   32.80   14.30
  -3  -3  -6  500.35   39.10
   3   3   6  510.25   48.80
  -4  -2  -6  109.29   11.00
  -4  -2  -6  140.39   13.90
   4   2   6  125.19   17.50
   4   2   6  116.99   11.90
   4   2   6  116.89   10.80
  -5  -1  -6  607.54   42.40
  -5  -1  -6  634.44   45.50
  -5  -1  -6  594.04   42.60
   5   1   6  633.04   46.90
   5   1   6  611.14   42.10
   5   1   6  617.34   41.60
  -6   0  -6   16.80    4.50
  -6   0  -6   12.10    4.50
  -6   0  -6   13.00    3.80
   6   0   6   24.80    6.40
   6   0   6   15.70    3.60
   6   0   6   14.70    3.60
  -7   1  -6    6.20    3.40
  -7   1  -6    2.80    2.10
   7  -1   6    5.50    2.00
   7  -1   6    7.80    4.60
  -8   2  -6  328.27   21.60
  -8   2  -6  329.87   27.80
   8  -2   6  343.47   21.30
   8  -2   6  355.56   31.60
  -9   3  -6   16.50    6.10
   9  -3   6   30.30    9.60
 -10   4  -6   45.80   11.40
  10  -4   6   48.60   14.40
 -11   5  -6   65.89   14.70
  11  -5   6   81.19   20.40
 -12   6  -6  135.99   20.20
  12  -6   6  101.79   26.90
  -1  -7  -6   23.40   10.30
   1   7   6  -20.20   27.10
   1   7   6   25.20    9.30
  -2  -6  -6  162.58   20.80
   2   6   6  153.08   39.90
  -3  -5  -6   20.90    7.50
   3   5   6   45.10    8.40
   3   5   6   35.80   15.80
  -4  -4  -6 1645.54  107.19
   4   4   6 1513.45  123.49
  -5  -3  -6    5.50    3.20
   5   3   6    8.20    2.60
   5   3   6    5.40    5.00
  -6  -2  -6    2.10    2.50
   6   2   6    0.10    3.80
   6   2   6    4.30    2.20
   6   2   6    5.70    3.10
  -7  -1  -6   10.20    3.50
  -7  -1  -6    0.60    2.00
   7   1   6    8.50    4.10
   7   1   6    6.30    2.30
   7   1   6    4.10    2.10
  -8   0  -6  348.07   27.90
  -8   0  -6  339.27   26.80
   8   0   6  403.46   26.80
   8   0   6  385.96   32.20
   8   0   6  388.86   27.80
  -9   1  -6  786.42   56.29
  -9   1  -6  805.12   53.09
   9  -1   6  774.12   59.99
   9  -1   6  912.81   52.69
 -10   2  -6  517.95   28.80
 -10   2  -6  410.16   29.00
 -10   2  -6  425.26   34.90
  10  -2   6  442.86   39.10
  10  -2   6  432.56   28.70
 -11   3  -6  175.98   19.60
  11  -3   6  203.78   24.30
 -12   4  -6  227.18   24.40
  12  -4   6  210.28   27.60
 -13   5  -6    8.70    4.70
  13  -5   6    2.00    8.20
 -14   6  -6   10.40    5.70
  14  -6   6   12.80   10.20
  -3  -7  -6   19.50    8.30
   3   7   6   12.40    8.40
   3   7   6    9.70   19.20
  -4  -6  -6   13.00    6.80
   4   6   6    5.90    5.10
   4   6   6   15.10   15.40
  -5  -5  -6  170.68   22.30
   5   5   6  241.78   19.60
   5   5   6  166.28   39.30
  -6  -4  -6  804.22   60.09
   6   4   6  811.12   76.49
  -7  -3  -6   59.99    8.20
  -7  -3  -6   83.49   11.70
   7   3   6   77.29    7.70
   7   3   6   70.59   18.80
   7   3   6   62.79    8.60
  -8  -2  -6  326.87   27.00
   8   2   6  341.77   25.00
   8   2   6  354.96   35.20
   8   2   6  289.17   22.90
  -9  -1  -6  842.02   58.59
   9   1   6  889.81   65.89
   9   1   6  883.91   57.29
 -10   0  -6  724.43   50.49
 -10   0  -6  711.63   49.20
  10   0   6  775.72   56.49
 -11   1  -6  220.68   18.00
 -11   1  -6  220.78   20.70
  11  -1   6  246.08   17.70
  11  -1   6  248.38   25.40
 -12   2  -6    4.30    1.70
 -12   2  -6    3.90    3.40
 -12   2  -6    4.90    2.00
  12  -2   6    6.10    5.40
  12  -2   6    5.30    2.00
 -13   3  -6   78.29   14.70
  13  -3   6   89.89   18.20
 -14   4  -6  254.67   27.20
  14  -4   6  253.67   32.10
 -15   5  -6  159.58   22.90
  15  -5   6  184.18   27.20
  -6  -6  -6    2.50    7.70
   6   6   6    5.90    5.20
   6   6   6   42.40   21.20
  -7  -5  -6   -0.40    5.30
   7   5   6  -16.90    9.10
   7   5   6    2.10    3.10
  -8  -4  -6   21.50    7.50
   8   4   6   17.00    4.70
   8   4   6   -4.20    7.00
  -9  -3  -6   34.40    8.60
   9   3   6   37.80    4.80
   9   3   6   26.20    5.50
   9   3   6   16.30   10.10
 -10  -2  -6  412.56   33.30
  10   2   6  406.36   29.10
  10   2   6  432.66   30.40
  10   2   6  421.26   42.20
 -11  -1  -6  227.08   20.50
 -11  -1  -6  218.48   19.50
  11   1   6  258.57   27.40
  11   1   6  238.88   18.80
 -12   0  -6  560.14   38.40
 -12   0  -6  515.45   39.00
  12   0   6  539.05   45.40
 -13   1  -6  552.74   43.80
 -13   1  -6  571.74   40.80
  13  -1   6  639.84   50.99
  13  -1   6  662.23   42.80
 -14   2  -6   -0.30    1.90
 -14   2  -6    2.60    3.60
  14  -2   6    2.90    1.70
  14  -2   6   -3.20    3.40
 -15   3  -6    2.30    3.70
  15  -3   6    0.60    4.40
 -16   4  -6  826.12   65.19
  16  -4   6  845.42   71.99
 -17   5  -6  135.89   19.70
  17  -5   6  116.09   26.50
  -8  -6  -6   57.59   13.50
   8   6   6   55.49   25.00
   8   6   6   49.70    9.90
  -9  -5  -6    0.40    4.00
   9   5   6   -8.70   10.30
   9   5   6    3.20    2.60
 -10  -4  -6   35.60    9.10
  10   4   6   33.60   16.80
 -11  -3  -6  175.08   20.00
  11   3   6  189.18   14.60
  11   3   6  215.68   31.80
  11   3   6  194.48   16.40
 -12  -2  -6    5.40    3.50
  12   2   6    6.90    2.30
  12   2   6   -3.00    2.80
  12   2   6    3.60    2.20
 -13  -1  -6  529.45   41.40
 -13  -1  -6  553.94   40.50
  13   1   6  640.24   40.10
  13   1   6  549.25   50.19
 -14   0  -6  221.08   20.60
 -14   0  -6  234.08   19.90
  14   0   6  250.97   27.50
 -15   1  -6   99.29   10.50
 -15   1  -6  104.59   13.10
  15  -1   6   92.69   18.90
 -16   2  -6   15.60    6.00
 -16   2  -6   17.10    3.40
 -16   2  -6    9.40    3.20
  16  -2   6    3.50    2.50
  16  -2   6    9.60    5.00
 -17   3  -6   50.99    5.30
 -17   3  -6   54.19    5.20
 -17   3  -6   58.89   13.00
  17  -3   6   80.09   18.10
 -18   4  -6   91.39   18.20
  18  -4   6  102.39   23.30
 -19   5  -6   -9.00    4.00
  19  -5   6   -7.10    8.70
 -10  -6  -6  132.89   23.90
  10   6   6   96.59   32.20
  10   6   6  148.39   15.60
 -11  -5  -6   89.29   17.00
  11   5   6   46.60   24.50
  11   5   6   80.89    9.20
 -12  -4  -6  206.28   24.40
  12   4   6  248.18   19.00
  12   4   6  178.98   38.60
 -13  -3  -6   74.59   14.10
  13   3   6   77.69    7.10
  13   3   6   67.99    7.80
  13   3   6   74.89   22.20
 -14  -2  -6   -1.10    3.30
  14   2   6    0.00    2.00
  14   2   6   -9.40    4.50
  14   2   6    2.70    1.90
 -15  -1  -6   88.79   11.10
 -15  -1  -6  109.59   12.90
  15   1   6  112.09   22.10
 -16   0  -6  345.57   27.30
 -16   0  -6  335.47   27.90
  16   0   6  319.57   35.50
 -17   1  -6  175.18   16.60
 -17   1  -6  181.08   19.10
  17  -1   6  193.88   25.40
 -18   2  -6   -2.60    2.30
 -18   2  -6   -0.40    4.00
  18  -2   6   -0.40    5.30
 -19   3  -6   92.59    8.60
 -19   3  -6   93.09   16.90
 -19   3  -6   82.39    8.50
  19  -3   6   73.59   17.90
 -20   4  -6    1.70    4.10
  20  -4   6   -7.60    7.80
 -21   5  -6   98.49   19.80
  21  -5   6   88.59   25.20
 -12  -6  -6  177.58   21.20
  12   6   6   94.69   31.10
 -13  -5  -6   14.30    6.90
  13   5   6    7.70    3.60
  13   5   6    5.30   12.70
 -14  -4  -6  240.98   26.70
  14   4   6  266.37   19.30
  14   4   6  241.68   40.30
 -15  -3  -6    0.30    2.80
  15   3   6    4.20    2.70
  15   3   6    1.40    1.80
  15   3   6   -1.30    7.80
 -16  -2  -6    0.30    2.90
 -16  -2  -6   15.30    6.30
  16   2   6   12.20    3.30
  16   2   6    2.10    2.60
  16   2   6    4.90    6.70
 -17  -1  -6  185.08   18.90
 -17  -1  -6  163.18   16.70
  17   1   6  202.68   27.70
 -18   0  -6  361.36   29.30
 -18   0  -6  326.67   29.10
  18   0   6  395.66   40.40
 -19   1  -6  891.81   64.29
 -19   1  -6  849.12   60.49
  19  -1   6  964.30   75.59
 -20   2  -6    3.80    3.90
 -20   2  -6    7.10    3.40
 -21   3  -6   -3.30    3.10
 -21   3  -6    2.80    5.30
  21  -3   6   -6.20    6.00
 -22   4  -6   18.60    7.30
  22  -4   6    9.30    9.10
 -14  -6  -6    6.20    6.50
  14   6   6   20.60   18.50
 -15  -5  -6  126.59   19.30
  15   5   6  147.19   37.00
 -16  -4  -6  813.82   60.99
  16   4   6  659.83   76.99
 -17  -3  -6   64.99   13.90
  17   3   6   63.39   20.80
  17   3   6   75.39    6.30
  17   3   6   73.39    6.70
 -18  -2  -6    4.40    4.50
 -18  -2  -6    5.70    2.70
  18   2   6    4.70    2.60
  18   2   6    0.60    6.00
 -19  -1  -6  844.72   60.99
 -19  -1  -6  826.02   58.69
  19   1   6  892.01   75.89
 -20   0  -6 4236.08  260.37
 -20   0  -6 3939.11  260.17
  20   0   6 4509.25  278.87
 -21   1  -6   22.90    6.70
 -21   1  -6   25.50    7.20
  21  -1   6   32.40   13.00
 -22   2  -6   37.20    7.30
 -22   2  -6   15.70    7.90
  22  -2   6    5.80    6.30
 -23   3  -6   10.10    5.90
  23  -3   6   11.50    8.30
 -24   4  -6   -9.60    5.50
  24  -4   6   -9.00    9.60
 -17  -5  -6  109.29   21.00
  17   5   6   68.49   25.40
 -18  -4  -6   79.59   15.80
  18   4   6   69.79   24.20
 -19  -3  -6   82.19   16.50
  19   3   6  113.39    7.20
  19   3   6   74.19   23.70
  19   3   6   92.09    7.20
 -20  -2  -6    5.90    3.20
 -20  -2  -6    4.30    3.20
  20   2   6    0.70    2.40
  20   2   6    5.50    9.90
  20   2   6    3.20    2.60
 -21  -1  -6   22.40    7.60
 -21  -1  -6   24.00    6.50
  21   1   6   16.60   10.60
 -22   0  -6  127.59   15.50
 -22   0  -6  126.69   15.50
  22   0   6  126.39   27.40
 -23   1  -6   65.49   12.80
 -23   1  -6   53.69   11.10
  23  -1   6   64.99   19.30
 -24   2  -6   13.40    7.10
 -24   2  -6   18.40    6.00
  24  -2   6   14.00    8.30
 -25   3  -6   18.60    7.80
 -19  -5  -6   13.70    8.40
  19   5   6   17.60   16.60
 -20  -4  -6   -5.70    4.90
  20   4   6    1.60    9.90
 -21  -3  -6    3.50    6.00
  21   3   6    1.90    9.80
 -22  -2  -6   32.20    8.70
 -22  -2  -6   29.10    6.10
  22   2   6   24.30   12.50
  22   2   6   22.40    5.20
 -23  -1  -6   69.09   12.80
 -23  -1  -6   60.09   10.90
  23   1   6   39.40   17.30
 -24   0  -6   13.10    7.00
 -24   0  -6   20.20    7.20
  24   0   6   20.30   12.70
 -25   1  -6   -3.80    3.60
 -25   1  -6    1.10    4.40
  25  -1   6    4.70    9.30
 -26   2  -6   77.19   13.00
 -26   2  -6   55.29   13.10
  26  -2   6   78.89   22.60
  27  -3   6  -10.00   10.90
 -21  -5  -6   71.99   19.20
  21   5   6  119.19   33.60
 -22  -4  -6   13.10    7.80
  22   4   6   27.80   17.80
 -23  -3  -6   -3.10    5.40
  23   3   6    3.50    9.80
 -24  -2  -6    6.40    4.00
 -24  -2  -6    7.50    5.30
  24   2   6    6.40    9.80
  24   2   6   10.20    3.80
 -25  -1  -6    1.80    4.30
 -25  -1  -6    3.60    5.40
  25   1   6    0.50    9.70
 -26   0  -6   51.49   11.20
 -26   0  -6   45.80   11.90
  26   0   6   46.90   16.70
 -27   1  -6   10.50    4.90
 -27   1  -6    1.60    4.40
  27  -1   6   18.00   13.20
 -28   2  -6  199.28   21.30
  28  -2   6  181.58   36.50
 -24  -4  -6   14.30    7.00
  24   4   6   28.10   14.80
 -25  -3  -6   25.10    8.50
  25   3   6   24.00   19.40
 -26  -2  -6   60.19   15.00
  26   2   6   59.99   24.50
 -27  -1  -6    9.60    5.90
 -27  -1  -6   15.20    6.00
  27   1   6    8.40    9.80
 -28   0  -6   14.90    5.40
 -28   0  -6    8.40    5.20
  28   0   6   -5.10   10.30
 -29   1  -6   18.90    7.50
 -29   1  -6   14.20    7.60
  29  -1   6   23.90   17.60
 -27  -3  -6   -7.40    5.10
  27   3   6  -21.40   12.40
 -28  -2  -6  180.28   24.70
  28   2   6  170.68   40.10
 -29  -1  -6   14.10    6.70
  29   1   6   13.50    9.60
 -30   0  -6   85.89   15.80
 -30   0  -6   78.49   15.00
  30   0   6   93.39   20.80
  32   0  -7   -8.70   14.40
 -32   0   7    3.20    6.30
 -32   0   7   14.60    5.50
  31   1  -7   19.80   19.10
 -31  -1   7   21.60    8.30
  30   2  -7   62.19   20.90
 -30  -2   7   46.20   13.50
  29   3  -7   34.50   20.40
 -29  -3   7   84.59   16.60
  31  -1  -7   39.50   17.80
 -31   1   7   19.80    8.20
  30   0  -7   15.30   10.30
 -30   0   7   10.00    4.70
 -30   0   7   -5.30    5.20
  29   1  -7  213.78   44.90
 -29  -1   7  281.17   30.10
 -29  -1   7  302.87   23.10
  28   2  -7  169.18   42.50
 -28  -2   7  209.58   24.50
  27   3  -7  147.59   39.30
 -27  -3   7  178.58   21.70
  26   4  -7   80.29   28.50
 -26  -4   7   98.29   14.70
  30  -2  -7   70.19   19.90
 -30   2   7   70.19   15.00
 -30   2   7   60.99   14.80
  29  -1  -7  207.18   31.10
 -29   1   7  220.48   24.90
 -29   1   7  245.38   24.10
  28   0  -7   -0.30   11.20
 -28   0   7    1.00    4.80
 -28   0   7    0.80    4.20
  27   1  -7  184.48   36.80
 -27  -1   7  159.28   21.40
 -27  -1   7  216.78   17.70
  26   2  -7  251.27   38.40
 -26  -2   7  179.48   22.10
  25   3  -7   76.59   26.20
 -25  -3   7  115.99   17.20
  24   4  -7  129.39   37.40
 -24  -4   7  142.79   19.90
  23   5  -7    4.40   17.90
 -23  -5   7   26.30    9.30
 -29   3   7   90.69   16.50
 -29   3   7  118.19   21.80
  28  -2  -7  172.38   27.20
 -28   2   7  214.08   23.90
 -28   2   7  252.17   24.70
  27  -1  -7  161.98   27.40
 -27   1   7  186.08   20.60
 -27   1   7  229.68   24.10
  26   0  -7   13.30   11.10
 -26   0   7    1.00    4.40
 -26   0   7    3.20    4.00
  25   1  -7   24.00   14.00
 -25  -1   7   16.40    6.70
 -25  -1   7   30.10    6.10
  24   2  -7  157.08   36.00
 -24  -2   7  150.38   13.70
 -24  -2   7  130.49   18.30
 -24  -2   7  155.88   11.30
  23   3  -7  107.29   31.50
 -23  -3   7  173.28   19.90
  22   4  -7   99.99   41.40
 -22  -4   7  161.28   20.20
  21   5  -7   18.00   24.80
 -21  -5   7    6.00    5.80
  27  -3  -7  135.29   24.30
 -27   3   7  143.29   19.40
 -27   3   7  144.19   18.70
  26  -2  -7  156.28   23.50
 -26   2   7  186.38   19.40
 -26   2   7  132.99   18.70
  25  -1  -7   21.20    9.70
 -25   1   7   24.10    6.60
 -25   1   7   18.10    6.80
  24   0  -7    2.60    7.60
 -24   0   7    1.40    3.40
 -24   0   7   -3.80    3.20
  23   1  -7  284.97   37.50
 -23  -1   7  246.98   21.20
 -23  -1   7  323.77   28.50
  22   2  -7  109.49   27.70
 -22  -2   7   82.19    7.50
 -22  -2   7   86.79    8.20
 -22  -2   7   94.49   13.70
  21   3  -7   -3.70    7.40
 -21  -3   7   21.70    7.80
  20   4  -7  -11.70    9.80
 -20  -4   7   -4.40    4.50
  19   5  -7  -21.70   15.70
 -19  -5   7   -9.90    4.40
 -26   4   7   72.19   14.30
 -26   4   7   89.39   16.00
  25  -3  -7   80.79   17.50
 -25   3   7   97.99   18.30
 -25   3   7  120.29   14.30
  24  -2  -7  146.19   19.50
 -24   2   7  136.79   17.40
 -24   2   7  104.99   15.30
  23  -1  -7  311.77   33.50
 -23   1   7  308.97   27.50
 -23   1   7  312.17   29.30
  22   0  -7   -4.80    6.30
 -22   0   7   -7.00    3.30
 -22   0   7   -0.80    3.10
  21   1  -7  194.28   29.60
 -21  -1   7  254.67   19.20
 -21  -1   7  229.38   23.40
  20   2  -7   37.40   14.40
 -20  -2   7   37.80    4.90
 -20  -2   7   44.30    5.40
 -20  -2   7   38.40   10.00
  19   3  -7   64.59   23.50
 -19  -3   7   78.89   14.40
  18   4  -7   51.69   22.80
 -18  -4   7   29.60    8.70
  17   5  -7    0.10   16.40
 -17  -5   7   -1.80    4.10
  16   6  -7   19.40   20.70
 -16  -6   7   10.50    7.30
  24  -4  -7  175.38   19.00
  24  -4  -7  134.09   22.20
 -24   4   7  136.39   20.40
 -24   4   7  182.68   19.20
  23  -3  -7  179.58   17.40
  23  -3  -7  140.59   18.40
 -23   3   7   88.49   17.80
 -23   3   7  120.89   16.40
  22  -2  -7   78.59   13.00
  22  -2  -7   92.29   12.30
 -22   2   7   72.39   14.20
 -22   2   7   67.39   13.50
  21  -1  -7  233.58   22.00
  21  -1  -7  212.08   24.00
 -21   1   7  251.97   22.10
 -21   1   7  202.58   22.40
  20   0  -7   -2.60    5.20
 -20   0   7    1.10    2.20
 -20   0   7   -2.50    2.80
  19   1  -7  149.79   25.00
 -19  -1   7  198.08   20.10
  18   2  -7   55.09   19.40
 -18  -2   7   66.79   12.60
 -18  -2   7   59.69    7.00
  17   3  -7  476.85   59.09
 -17  -3   7  515.35   40.40
  16   4  -7   -0.60   12.60
 -16  -4   7   -3.20    3.30
  15   5  -7   42.60   25.70
 -15  -5   7   80.89   14.70
  14   6  -7   12.80   11.70
 -14  -6   7   26.60    9.50
  23  -5  -7   19.00    7.40
 -23   5   7    1.60    7.60
 -23   5   7   23.70    9.20
  22  -4  -7  203.18   19.30
  22  -4  -7  143.69   19.60
 -22   4   7  168.28   18.80
 -22   4   7  146.89   22.20
  21  -3  -7    3.70    4.50
  21  -3  -7   16.40    6.50
 -21   3   7   16.50    7.20
 -21   3   7    9.60    5.50
  20  -2  -7   27.90   11.50
  20  -2  -7   53.99   10.50
  20  -2  -7   48.60   10.40
 -20   2   7   60.89   11.50
 -20   2   7   40.90    9.90
 -20   2   7   38.40    7.60
  19  -1  -7  208.38   19.50
  19  -1  -7  171.58   20.90
 -19   1   7  184.58   19.90
 -19   1   7  206.78   18.70
  18   0  -7    8.00    6.10
  18   0  -7   -3.80    2.10
 -18   0   7   -0.80    2.30
 -18   0   7    2.30    2.60
  17   1  -7   53.69    6.90
  17   1  -7   56.69   16.20
 -17  -1   7   60.89   11.20
 -17  -1   7   65.79    8.30
  16   2  -7  753.22   74.19
 -16  -2   7  826.42   59.79
 -16  -2   7  760.82   54.19
 -16  -2   7  976.40   53.39
  15   3  -7 1439.56  124.79
 -15  -3   7 1594.54   93.49
 -15  -3   7 1511.15  101.19
 -15  -3   7 1532.45   93.29
  14   4  -7  194.78   43.60
 -14  -4   7  166.08   13.50
 -14  -4   7  188.38   19.20
  13   5  -7    2.80   15.30
  13   5  -7   28.60    5.30
 -13  -5   7   23.20    4.90
 -13  -5   7   29.60    8.60
  12   6  -7   13.70    9.90
  12   6  -7    4.00   16.70
 -12  -6   7    7.30    6.80
  21  -5  -7    8.60    5.20
  21  -5  -7    3.40    9.50
 -21   5   7   16.60    7.90
 -21   5   7   23.60    7.80
  20  -4  -7    1.60    4.00
  20  -4  -7   -2.20    6.00
 -20   4   7   -2.70    3.30
 -20   4   7    3.30    5.50
  19  -3  -7   66.39   15.00
  19  -3  -7   88.79   12.50
  19  -3  -7   85.99   12.60
 -19   3   7   87.39   15.00
 -19   3   7  104.09   14.40
  18  -2  -7   72.29   10.40
  18  -2  -7   78.59   11.90
  18  -2  -7   88.79   11.40
 -18   2   7   73.99   11.10
 -18   2   7   60.19    8.90
  17  -1  -7   67.49    9.60
  17  -1  -7   67.09   12.50
 -17   1   7   67.79    8.70
 -17   1   7   64.79   12.00
  16   0  -7    0.80    2.10
  16   0  -7    0.60    4.10
 -16   0   7   -2.10    1.50
 -16   0   7   -0.40    3.20
 -16   0   7   -0.90    2.20
  15   1  -7   -0.60    1.70
  15   1  -7   -0.20    3.80
 -15  -1   7    0.10    1.50
 -15  -1   7    3.20    2.90
 -15  -1   7    1.50    2.20
  14   2  -7  134.79   28.60
 -14  -2   7  152.18   11.70
 -14  -2   7  132.69   12.40
 -14  -2   7  147.49   15.80
  13   3  -7   60.49   21.60
 -13  -3   7  113.29    9.20
 -13  -3   7  100.29   12.60
 -13  -3   7   96.39    9.50
  12   4  -7    1.40    2.90
  12   4  -7   -8.10    7.40
 -12  -4   7   -0.40    1.80
 -12  -4   7   -0.70    2.30
 -12  -4   7   -3.20    3.30
  11   5  -7   13.60   20.40
  11   5  -7    5.10    4.90
 -11  -5   7   21.90    5.70
  10   6  -7  -10.40   12.80
  10   6  -7   27.70    8.50
 -10  -6   7    9.10    6.30
  19  -5  -7    1.30    4.50
  19  -5  -7   23.10    7.80
 -19   5   7    0.80    5.00
 -19   5   7   -6.20    5.90
  18  -4  -7   38.40    9.00
  18  -4  -7   23.60    8.40
 -18   4   7   36.80   11.50
  17  -3  -7  450.85   40.80
  17  -3  -7  522.75   38.50
  17  -3  -7  499.25   37.20
  16  -2  -7  772.22   57.09
  16  -2  -7  831.82   56.29
  16  -2  -7  781.02   53.79
  15  -1  -7    1.40    2.50
  15  -1  -7    2.40    2.80
 -15   1   7    2.50    2.10
 -15   1   7    2.10    2.40
 -15   1   7   -0.40    2.60
  14   0  -7    7.90    4.70
  14   0  -7    4.80    2.80
 -14   0   7    4.20    3.30
 -14   0   7    5.80    2.40
 -14   0   7    4.40    3.10
  13   1  -7  208.88   18.00
  13   1  -7  279.97   21.10
  13   1  -7  228.68   27.80
 -13  -1   7  266.67   22.00
 -13  -1   7  219.48   18.80
 -13  -1   7  226.88   17.60
  12   2  -7  308.77   38.60
 -12  -2   7  343.97   24.00
 -12  -2   7  319.47   24.30
 -12  -2   7  359.66   27.80
  11   3  -7  291.97   40.10
  11   3  -7  262.97   21.10
 -11  -3   7  258.57   22.90
 -11  -3   7  290.57   20.00
 -11  -3   7  247.58   20.50
  10   4  -7  162.08   15.50
  10   4  -7  119.59   31.80
 -10  -4   7  157.78   16.10
   9   5  -7   70.29   26.00
   9   5  -7   67.69   10.60
  -9  -5   7  105.69   12.30
   8   6  -7   12.70    6.50
   8   6  -7   15.20   13.80
  -8  -6   7    7.20    5.50
  17  -5  -7   -2.40    7.10
 -17   5   7    5.60    6.30
  16  -4  -7   -0.40    4.00
  16  -4  -7   -7.50    4.00
 -16   4   7   -0.50    2.80
  15  -3  -7 1666.93  103.29
  15  -3  -7 1548.05  105.19
  14  -2  -7  163.88   16.40
  14  -2  -7  147.19   13.20
  14  -2  -7  140.99   14.80
  13  -1  -7  248.78   20.40
  13  -1  -7  253.77   21.60
 -13   1   7  238.78   17.60
  12   0  -7    3.60    2.30
  12   0  -7    5.60    3.70
 -12   0   7    9.00    3.40
 -12   0   7    1.40    1.50
 -12   0   7    4.60    2.30
  11   1  -7  431.86   40.60
  11   1  -7  456.45   32.20
 -11  -1   7  406.96   37.70
 -11  -1   7  402.56   31.00
 -11  -1   7  448.36   30.10
 -11  -1   7  430.86   32.70
  10   2  -7   57.39    7.20
  10   2  -7   25.50   13.00
 -10  -2   7   49.10    7.30
 -10  -2   7   41.90    6.00
 -10  -2   7   52.09    6.40
   9   3  -7  364.06   47.00
   9   3  -7  391.26   30.10
  -9  -3   7  434.26   28.90
  -9  -3   7  406.96   30.90
   8   4  -7  168.68   39.10
   8   4  -7  213.28   19.60
  -8  -4   7  227.08   19.50
   7   5  -7   28.90    8.70
   7   5  -7   -0.40   14.70
  -7  -5   7   34.50    7.50
   6   6  -7   15.40   13.00
   6   6  -7   35.00    9.30
  -6  -6   7   30.30    8.50
  -5  -7   7   -1.60    5.60
  16  -6  -7    0.00    5.80
  16  -6  -7    9.90    9.80
 -16   6   7   10.10    7.50
  15  -5  -7   40.40   11.10
  15  -5  -7   56.79   11.80
 -15   5   7   40.00   12.40
  14  -4  -7  185.48   18.80
  14  -4  -7  160.38   18.30
 -14   4   7  191.08   21.30
  13  -3  -7  111.69   11.40
  13  -3  -7   96.19   12.90
  13  -3  -7   94.09   13.70
  12  -2  -7  346.87   23.50
  12  -2  -7  354.46   28.30
  12  -2  -7  319.47   25.50
  11  -1  -7  452.55   32.30
  11  -1  -7  391.46   27.70
 -11   1   7  409.66   26.10
  10   0  -7    5.30    2.70
  10   0  -7    7.40    3.00
  10   0  -7    3.60    2.60
 -10   0   7    3.60    2.70
 -10   0   7    2.10    1.90
   9   1  -7  161.18   14.30
   9   1  -7  108.59   17.60
  -9  -1   7  145.29   18.40
  -9  -1   7  163.78   14.90
  -9  -1   7  166.58   13.60
  -9  -1   7  144.09   13.70
   8   2  -7 2704.43  185.38
   8   2  -7 2669.23  167.28
  -8  -2   7 2858.81  168.08
  -8  -2   7 2694.23  166.98
  -8  -2   7 2649.53  166.38
   7   3  -7  769.42   74.39
   7   3  -7  787.02   54.99
  -7  -3   7  854.61   54.69
   6   4  -7   -1.50    2.90
   6   4  -7  -13.20    6.60
  -6  -4   7   -1.50    1.80
   5   5  -7   -4.70    7.20
   5   5  -7   -1.40    3.50
  -5  -5   7    5.60    3.20
   4   6  -7   18.70   11.20
   4   6  -7   13.50    7.00
  -4  -6   7   -2.90    7.60
  -4  -6   7   11.90    5.20
   3   7  -7   19.60    9.40
   3   7  -7   19.20   14.40
  14  -6  -7   13.90    7.80
  14  -6  -7   12.00    9.80
 -14   6   7   13.10    7.80
  13  -5  -7   21.80    6.80
  13  -5  -7   34.20    9.10
 -13   5   7    7.70    7.20
  12  -4  -7    4.70    3.30
  12  -4  -7   -2.30    4.00
 -12   4   7    0.30    5.30
  11  -3  -7  186.88   22.30
  11  -3  -7  277.77   23.80
  11  -3  -7  263.87   20.50
  10  -2  -7   34.70    5.50
  10  -2  -7   38.90    8.50
  10  -2  -7   48.50    4.70
   9  -1  -7  162.18   16.20
  -9   1   7  183.08   15.20
   8   0  -7    4.60    2.50
   8   0  -7    5.40    2.70
   8   0  -7    4.60    3.60
  -8   0   7    5.50    2.30
  -8   0   7    6.10    3.00
  -8   0   7    9.60    2.80
   7   1  -7   17.00    5.00
   7   1  -7    7.60    5.60
   7   1  -7   16.50    4.00
  -7  -1   7   14.20    4.10
  -7  -1   7    3.70    3.70
  -7  -1   7   13.20    4.00
  -7  -1   7   14.60    4.40
   6   2  -7  136.49   22.50
   6   2  -7  142.79   14.50
   6   2  -7  178.18   14.10
  -6  -2   7  152.28   13.80
  -6  -2   7  164.78   14.40
   5   3  -7   14.90   10.70
   5   3  -7   10.10    4.20
  -5  -3   7    2.90    2.80
   4   4  -7   39.00   17.10
   4   4  -7   55.99   10.00
  -4  -4   7   45.70    6.70
   3   5  -7   21.70   14.30
   3   5  -7    5.50    3.90
  -3  -5   7    2.30    3.00
   2   6  -7    6.60    5.20
   2   6  -7   28.90   18.80
  -2  -6   7    5.90    4.30
  -2  -6   7  -12.10    7.50
   1   7  -7   11.20   12.70
   1   7  -7   -4.40    7.30
  -1  -7   7   -3.30    8.30
  12  -6  -7   13.40   10.40
  12  -6  -7   -2.50    6.00
 -12   6   7    7.20    7.40
  11  -5  -7    3.90    5.70
  11  -5  -7   12.00    6.20
 -11   5   7   16.40    8.40
  10  -4  -7  164.58   18.40
  10  -4  -7  149.49   17.30
 -10   4   7  153.88   23.50
   9  -3  -7  396.56   34.90
   9  -3  -7  439.76   35.20
   9  -3  -7  432.06   31.60
  -9   3   7  454.85   37.20
   8  -2  -7 2842.82  167.18
   8  -2  -7 2704.23  173.58
   8  -2  -7 2768.02  168.78
   7  -1  -7   19.60    5.30
  -7   1   7   13.30    3.40
   6   0  -7    8.80    2.60
   6   0  -7    5.80    2.80
   6   0  -7    3.30    2.20
  -6   0   7    4.20    1.60
  -6   0   7    2.80    1.80
  -6   0   7    4.60    2.40
  -6   0   7    2.40    2.40
   5   1  -7  459.75   31.90
   5   1  -7  496.45   40.50
   5   1  -7  464.45   33.00
  -5  -1   7  482.15   32.90
  -5  -1   7  477.05   32.90
  -5  -1   7  420.76   31.90
  -5  -1   7  383.76   37.10
   4   2  -7 2750.22  184.38
   4   2  -7 2946.11  166.28
   4   2  -7 2514.55  168.08
  -4  -2   7 2516.15  166.38
  -4  -2   7 2800.32  167.68
  -4  -2   7 2814.52  166.68
   3   3  -7    0.10    6.00
   3   3  -7    2.00    2.50
  -3  -3   7   -0.80    2.00
  -3  -3   7    3.40    2.60
   2   4  -7   29.60    7.70
   2   4  -7   36.30   15.50
  -2  -4   7   52.19    6.20
  -2  -4   7   37.50    6.50
   1   5  -7    1.40    3.90
   1   5  -7    6.60    9.30
  -1  -5   7   13.30    3.90
  -1  -5   7    4.10    3.40
  -1  -5   7    4.50    5.60
   0   6  -7  491.95   42.80
   0   6  -7  478.95   67.49
   0  -6   7  602.34   55.49
   0  -6   7  478.25   34.60
  -1   7  -7  -28.90   16.40
   1  -7   7   14.00   10.70
  10  -6  -7    2.80    7.90
  10  -6  -7    6.30    7.20
 -10   6   7    4.70    6.70
 -10   6   7   29.70   21.00
   9  -5  -7   64.89   13.30
   9  -5  -7   85.89   16.00
  -9   5   7   87.19   24.30
  -9   5   7   76.49   14.70
   8  -4  -7  251.37   23.90
   8  -4  -7  238.78   24.10
  -8   4   7  244.68   30.80
   7  -3  -7  908.31   61.29
   7  -3  -7  697.33   59.59
  -7   3   7  973.60   65.59
   6  -2  -7  164.68   14.10
   6  -2  -7  166.58   17.10
  -6   2   7  153.78   15.00
  -6   2   7  179.68   15.20
   5  -1  -7  473.65   35.30
  -5   1   7  484.35   30.00
  -5   1   7  488.05   33.60
  -5   1   7  467.75   29.90
   4   0  -7    1.40    1.60
   4   0  -7    4.20    2.10
  -4   0   7    2.00    2.40
  -4   0   7    2.80    1.70
  -4   0   7    4.90    2.50
  -4   0   7    3.90    2.80
  -4   0   7    0.90    1.20
   3   1  -7  426.26   28.70
   3   1  -7  335.67   29.10
   3   1  -7  427.26   37.00
  -3  -1   7  437.96   30.80
  -3  -1   7  395.06   28.70
  -3  -1   7  412.16   36.30
  -3  -1   7  417.96   29.90
   2   2  -7   59.19    6.20
   2   2  -7   55.59   14.90
   2   2  -7   63.19    8.40
  -2  -2   7   57.69    6.60
  -2  -2   7   44.90    6.20
  -2  -2   7   67.79   10.20
   1   3  -7   49.10    9.30
   1   3  -7   50.39   16.20
  -1  -3   7   29.50    9.20
  -1  -3   7   49.99    6.10
  -1  -3   7   53.09    5.70
   0   4  -7  261.87   38.70
   0   4  -7  243.78   23.20
   0  -4   7  255.57   18.10
   0  -4   7  234.38   27.70
   0  -4   7  233.88   18.20
  -1   5  -7    4.60    8.70
  -1   5  -7   20.80    7.30
   1  -5   7   15.50    3.40
   1  -5   7   19.30    9.60
   1  -5   7   19.80    4.00
  -2   6  -7   48.90   11.30
  -2   6  -7   67.09   26.70
   2  -6   7   71.19   18.10
   8  -6  -7    1.70    4.90
   8  -6  -7   -0.80    8.70
  -8   6   7    5.60    5.10
   7  -5  -7   20.10    9.10
   7  -5  -7   34.20    9.00
  -7   5   7   37.70   14.00
  -7   5   7   32.90    9.90
   6  -4  -7   -1.80    3.50
  -6   4   7    3.70    5.10
  -6   4   7    3.90    3.70
   5  -3  -7    8.80    5.00
   5  -3  -7    1.50    4.20
  -5   3   7    9.00    6.60
  -5   3   7   13.60    4.80
   4  -2  -7 2692.63  178.18
   4  -2  -7 2871.51  175.88
  -4   2   7 3047.90  175.68
  -4   2   7 2801.02  178.88
   3  -1  -7  424.26   32.10
   3  -1  -7  378.56   30.10
   3  -1  -7  427.06   28.20
  -3   1   7  397.76   31.10
  -3   1   7  470.85   29.80
  -3   1   7  420.76   31.70
  -3   1   7  457.45   30.70
   2   0  -7   -0.10    1.10
   2   0  -7    2.20    1.30
   2   0  -7   -1.10    1.30
  -2   0   7    1.80    1.40
  -2   0   7    0.90    2.10
  -2   0   7    1.00    1.30
  -2   0   7    0.10    1.30
  -2   0   7    2.10    1.50
   1   1  -7  792.82   54.69
   1   1  -7  844.82   52.79
   1   1  -7  891.51   63.99
  -1  -1   7  822.82   55.49
  -1  -1   7  818.32   62.39
  -1  -1   7  823.92   54.59
  -1  -1   7  744.03   52.59
   0   2  -7  902.51   61.69
   0   2  -7  997.30   57.39
   0   2  -7  973.90   75.89
   0  -2   7  902.11   57.49
   0  -2   7  921.81   64.39
   0  -2   7  814.42   57.59
  -1   3  -7    3.60    7.60
  -1   3  -7   -0.70    2.60
   1  -3   7    0.30    1.60
   1  -3   7    0.60    2.40
   1  -3   7    1.00    1.00
  -2   4  -7  710.33   70.99
  -2   4  -7  654.13   49.00
   2  -4   7  662.23   40.50
   2  -4   7  581.74   40.40
   2  -4   7  706.23   55.89
  -3   5  -7   93.99   13.60
  -3   5  -7   81.99   27.80
   3  -5   7   98.99   21.30
  -4   6  -7   -6.30    8.80
  -4   6  -7   -2.10    5.00
   4  -6   7   12.00   10.20
   6  -6  -7   27.70    9.90
   6  -6  -7   31.00   12.60
  -6   6   7   22.40    8.70
  -6   6   7   38.70   18.20
   5  -5  -7   10.80    4.70
  -5   5   7    9.90    5.70
  -5   5   7   12.00    9.60
   4  -4  -7   48.30   10.70
  -4   4   7   37.50   14.20
   3  -3  -7    0.10    2.90
   3  -3  -7   10.50    5.40
  -3   3   7    4.60    5.30
  -3   3   7    9.00    3.80
   2  -2  -7   67.29    9.20
   2  -2  -7   59.19    9.20
  -2   2   7   74.69    8.40
  -2   2   7   72.89   11.40
   1  -1  -7  722.93   52.89
   1  -1  -7  794.52   52.69
   1  -1  -7  866.71   55.69
  -1   1   7  810.42   54.69
  -1   1   7  796.22   53.39
  -1   1   7  793.42   54.39
  -1   1   7  894.41   54.59
   0   0  -7   11.50    3.40
   0   0  -7   17.00    4.40
   0   0  -7   15.40    4.20
   0   0   7    9.10    3.10
   0   0   7    9.40    3.40
   0   0   7   11.90    3.80
   0   0   7   10.10    3.30
  -1   1  -7 6987.80  421.06
  -1   1  -7 6547.34  419.66
  -1   1  -7 6712.73  416.96
   1  -1   7 7311.67  419.86
   1  -1   7 6992.70  417.36
   1  -1   7 7229.38  430.56
   1  -1   7 6963.10  421.16
  -2   2  -7  137.09   10.40
  -2   2  -7  154.68   23.20
  -2   2  -7  135.19   14.40
   2  -2   7  132.79   11.00
   2  -2   7  155.18   16.80
  -3   3  -7  640.44   62.49
  -3   3  -7  561.44   45.00
   3  -3   7  644.94   37.50
   3  -3   7  621.44   37.90
   3  -3   7  594.14   49.40
  -4   4  -7   45.60   10.90
  -4   4  -7   72.59   23.70
   4  -4   7   55.99   14.40
  -5   5  -7   -3.40   11.10
  -5   5  -7   -2.00    4.10
   5  -5   7   -5.40    2.50
  -6   6  -7   33.60   20.70
  -6   6  -7    9.60    5.90
   6  -6   7    1.00    7.10
   4  -6  -7   25.20    9.60
  -4   6   7   31.30   15.50
  -4   6   7   20.60    7.80
   3  -5  -7    4.50    5.60
  -3   5   7   -8.40    9.60
  -3   5   7    8.50    5.90
   2  -4  -7   43.10   10.50
  -2   4   7   33.00   11.80
   1  -3  -7   48.30   10.50
  -1   3   7   66.39    8.20
   0  -2  -7  900.31   62.29
   0  -2  -7  997.20   63.59
   0   2   7  889.41   65.69
   0   2   7  843.92   58.69
  -1  -1  -7 7158.38  415.96
  -1  -1  -7 6964.30  416.76
  -1  -1  -7 6419.46  414.46
   1   1   7 7756.72  418.16
   1   1   7 6368.66  415.36
   1   1   7 6980.70  416.06
   1   1   7 6638.94  414.76
  -2   0  -7    8.00    3.10
  -2   0  -7   13.60    4.00
  -2   0  -7   10.30    2.60
   2   0   7    6.40    3.20
   2   0   7    7.70    3.20
   2   0   7    3.20    2.10
  -3   1  -7  128.69   13.60
  -3   1  -7  129.29   11.70
  -3   1  -7  149.59   17.50
   3  -1   7  138.39   15.10
   3  -1   7  156.48   12.20
  -4   2  -7  287.37   19.70
  -4   2  -7  301.67   25.50
   4  -2   7  303.37   27.80
   4  -2   7  319.87   20.20
  -5   3  -7   74.19   10.70
   5  -3   7   58.09   13.20
  -6   4  -7   41.90   10.00
   6  -4   7   25.90    9.40
  -7   5  -7    8.10    5.50
   7  -5   7   -4.60    5.40
  -8   6  -7   27.40   10.20
   8  -6   7   32.60   11.70
  -3   7   7   26.00   18.60
   2  -6  -7    1.20    6.50
  -2   6   7   -7.80    3.50
  -2   6   7   -9.50   12.10
   1  -5  -7   11.30    7.10
  -1   5   7    6.10    5.80
  -1   5   7   18.60   13.90
   0  -4  -7  227.28   23.60
   0   4   7  236.08   32.90
  -1  -3  -7   -2.40    1.50
   1   3   7    1.40    2.30
   1   3   7    4.10    4.30
  -2  -2  -7  158.68   16.10
  -2  -2  -7  119.89   14.00
   2   2   7  126.09   12.20
   2   2   7  143.19   18.50
  -3  -1  -7  114.79   13.00
  -3  -1  -7  140.99   14.30
  -3  -1  -7  146.69   13.80
   3   1   7  134.09   12.70
   3   1   7  140.49   13.30
   3   1   7  116.99   14.30
  -4   0  -7    0.30    1.30
  -4   0  -7   -3.20    2.00
  -4   0  -7    8.30    3.00
   4   0   7    1.30    1.80
   4   0   7   -1.00    1.90
   4   0   7    0.30    1.20
  -5   1  -7  346.97   25.50
  -5   1  -7  343.47   28.10
   5  -1   7  387.16   30.80
   5  -1   7  371.86   25.10
  -6   2  -7    3.70    1.60
   6  -2   7    0.90    0.80
   6  -2   7   -2.50    1.10
  -7   3  -7  235.98   22.90
   7  -3   7  243.58   26.60
  -8   4  -7  159.18   19.70
   8  -4   7  209.08   25.60
  -9   5  -7   27.10    9.80
   9  -5   7   18.10   10.50
 -10   6  -7   -4.40    6.30
  10  -6   7    0.60    5.70
   1  -7  -7   16.10    9.10
  -1   7   7   21.30   19.80
  -1   7   7   -2.90    6.30
   0  -6  -7  537.35   45.50
   0   6   7  593.04   68.59
   0   6   7  446.96   39.60
  -1  -5  -7    9.40    6.90
   1   5   7   16.30   12.20
   1   5   7   25.80    7.30
  -2  -4  -7  666.83   51.39
   2   4   7  656.33   64.59
  -3  -3  -7  620.64   46.80
   3   3   7  539.95   54.09
   3   3   7  656.83   42.10
  -4  -2  -7  267.27   22.30
  -4  -2  -7  290.37   25.00
   4   2   7  285.17   29.80
   4   2   7  293.17   22.10
   4   2   7  307.67   23.90
  -5  -1  -7  347.37   27.10
  -5  -1  -7  315.47   26.70
   5   1   7  346.77   30.30
   5   1   7  354.36   26.80
   5   1   7  367.56   26.40
  -6   0  -7    5.70    3.50
  -6   0  -7    5.00    2.40
   6   0   7    1.10    1.80
   6   0   7    3.80    2.30
   6   0   7    1.70    1.70
  -7   1  -7   20.40    5.80
  -7   1  -7   18.40    4.20
   7  -1   7   21.90    7.20
   7  -1   7   18.50    3.60
  -8   2  -7    4.90    1.60
  -8   2  -7    7.70    4.10
   8  -2   7    6.70    1.60
   8  -2   7    4.70    3.70
  -9   3  -7    2.80    2.80
   9  -3   7    1.40    3.10
 -10   4  -7  463.25   39.80
  10  -4   7  462.45   45.00
 -11   5  -7  131.69   18.70
  11  -5   7  164.98   24.80
 -12   6  -7   -2.40    6.80
  12  -6   7   18.10   11.70
  -1  -7  -7    2.40    6.90
   1   7   7   -5.70    7.20
   1   7   7   10.40   23.90
  -2  -6  -7   60.49   15.10
   2   6   7   22.60   21.20
   2   6   7   51.69   11.10
  -3  -5  -7   93.89   18.70
   3   5   7  107.69   30.20
   3   5   7  152.08   15.40
  -4  -4  -7   49.10   11.70
   4   4   7   68.69   21.30
  -5  -3  -7   73.59   13.20
   5   3   7   68.39   17.50
   5   3   7   80.09    8.60
  -6  -2  -7    1.60    2.50
   6   2   7    1.50    3.20
   6   2   7    0.20    2.60
  -7  -1  -7   16.20    4.80
  -7  -1  -7   23.00    5.60
   7   1   7   18.80    4.80
   7   1   7   21.00    4.50
   7   1   7   17.50    6.70
  -8   0  -7    3.20    2.40
  -8   0  -7   -3.30    2.00
   8   0   7   -1.60    2.60
   8   0   7    0.60    1.60
  -9   1  -7 2721.33  174.58
  -9   1  -7 2610.24  170.68
   9  -1   7 3124.09  170.18
   9  -1   7 2710.93  178.98
 -10   2  -7  450.55   35.70
 -10   2  -7  431.86   29.20
  10  -2   7  433.36   28.50
  10  -2   7  467.35   40.10
 -11   3  -7  332.77   30.80
  11  -3   7  361.16   35.90
 -12   4  -7    9.80    6.00
  12  -4   7    9.20    7.90
 -13   5  -7  170.48   22.40
  13  -5   7  159.38   26.50
 -14   6  -7    7.70    7.50
  14  -6   7   10.80   10.20
  -4  -6  -7    0.30    5.40
   4   6   7    5.40    5.20
   4   6   7  -11.50   14.80
  -5  -5  -7    2.80    6.20
   5   5   7    2.00    3.50
  -6  -4  -7   32.70    9.60
   6   4   7   29.70   14.50
  -7  -3  -7  227.28   23.50
   7   3   7  224.68   31.00
   7   3   7  270.87   19.50
  -8  -2  -7    8.70    4.10
   8   2   7    5.90    2.40
   8   2   7    2.00    4.80
   8   2   7    4.90    3.30
  -9  -1  -7 2648.44  173.78
  -9  -1  -7 2717.23  173.48
   9   1   7 2989.10  173.08
   9   1   7 2809.92  172.78
   9   1   7 2829.32  181.98
 -10   0  -7    0.60    1.70
 -10   0  -7   -2.50    1.20
  10   0   7    2.30    2.80
 -11   1  -7  418.36   31.10
 -11   1  -7  410.86   34.10
  11  -1   7  461.15   39.50
  11  -1   7  473.45   30.70
 -12   2  -7    7.80    2.90
 -12   2  -7    8.30    4.30
  12  -2   7    5.60    5.20
  12  -2   7   11.60    2.70
 -13   3  -7   -0.40    3.00
  13  -3   7   -5.60    3.10
 -14   4  -7   13.30    5.60
  14  -4   7   16.20    8.40
 -15   5  -7   32.20   11.10
  15  -5   7   35.40   14.00
  -6  -6  -7   11.40    6.80
   6   6   7    1.60    5.40
   6   6   7   35.40   14.60
  -7  -5  -7    8.90    5.50
   7   5   7    2.10    9.30
   7   5   7    4.70    4.40
  -8  -4  -7  175.98   20.90
   8   4   7  168.98   34.90
  -9  -3  -7    6.90    4.50
   9   3   7    1.80    2.00
   9   3   7   -9.10    5.70
 -10  -2  -7  419.46   34.70
  10   2   7  460.55   32.40
  10   2   7  432.86   30.90
  10   2   7  405.76   42.50
 -11  -1  -7  395.46   32.20
 -11  -1  -7  420.76   32.00
  11   1   7  446.26   40.30
 -12   0  -7    1.40    2.10
  12   0   7   -2.10    1.60
 -13   1  -7   33.00    8.20
 -13   1  -7   32.40    6.60
  13  -1   7   42.70   11.80
 -14   2  -7   54.49    6.70
 -14   2  -7   38.90    9.60
 -14   2  -7   56.69    6.10
  14  -2   7   53.79    6.20
  14  -2   7   54.49   14.00
 -15   3  -7    7.50    4.90
  15  -3   7   11.20    8.30
 -16   4  -7  149.39   21.50
  16  -4   7  197.08   28.00
 -17   5  -7  359.76   37.70
  17  -5   7  368.16   44.00
  -8  -6  -7   44.20    9.20
   8   6   7   17.00    6.20
   8   6   7   12.10   19.70
  -9  -5  -7   38.60   11.70
   9   5   7    4.30   11.60
   9   5   7   31.90    6.70
 -10  -4  -7  415.66   38.30
  10   4   7  466.75   55.49
 -11  -3  -7  304.77   30.00
  11   3   7  343.27   26.30
  11   3   7  305.57   40.10
  11   3   7  357.26   24.20
 -12  -2  -7    6.00    3.40
  12   2   7   17.10    3.90
  12   2   7    7.80    3.20
  12   2   7    9.40    7.10
 -13  -1  -7   30.30    7.70
 -13  -1  -7   40.10    8.00
  13   1   7   37.00   12.50
 -14   0  -7   -2.20    1.40
 -14   0  -7   -1.10    2.40
  14   0   7    2.20    3.40
 -15   1  -7  471.45   38.60
 -15   1  -7  486.35   35.40
  15  -1   7  524.55   46.50
 -16   2  -7    4.20    4.20
 -16   2  -7    0.90    1.90
 -16   2  -7    9.10    2.60
  16  -2   7    5.70    2.50
  16  -2   7   -5.80    4.20
 -17   3  -7  208.28   23.60
 -17   3  -7  188.78   12.60
 -17   3  -7  187.88   12.60
  17  -3   7  181.68   27.10
 -18   4  -7   65.69   16.50
  18  -4   7   58.39   19.30
 -19   5  -7   16.10    8.90
  19  -5   7   -7.50   10.00
 -10  -6  -7    0.60    6.70
  10   6   7   -3.80    5.50
  10   6   7   19.30   17.30
 -11  -5  -7  137.39   19.50
  11   5   7  153.48   13.90
  11   5   7  110.59   31.70
 -12  -4  -7   10.90    5.70
  12   4   7    4.80   11.70
 -13  -3  -7    2.70    3.20
  13   3   7   -0.50    1.90
  13   3   7   -4.40    4.90
 -14  -2  -7   54.59    9.20
 -14  -2  -7   46.10   10.60
  14   2   7   41.80   14.70
  14   2   7   61.99    7.60
  14   2   7   44.20    6.60
 -15  -1  -7  457.15   36.20
 -15  -1  -7  508.75   38.30
  15   1   7  495.65   47.60
 -16   0  -7   -2.30    1.90
 -16   0  -7   -1.20    2.30
  16   0   7    6.70    6.50
 -17   1  -7  142.59   14.60
 -17   1  -7  143.49   17.10
  17  -1   7  159.18   22.80
 -18   2  -7  131.59   13.20
 -18   2  -7  135.69   17.60
  18  -2   7  144.49   23.00
 -19   3  -7   96.29    8.20
 -19   3  -7   73.09    8.40
 -19   3  -7  122.99   17.50
  19  -3   7  115.19   22.90
 -20   4  -7   -3.70    5.90
  20  -4   7  -12.70    7.10
 -12  -6  -7   15.70    9.10
  12   6   7   24.60   17.40
 -13  -5  -7  126.09   23.60
  13   5   7  173.18   14.00
  13   5   7  165.58   42.00
 -14  -4  -7   11.40    5.70
  14   4   7   21.60    4.40
  14   4   7   16.10   11.60
  14   4   7   30.00    5.30
 -15  -3  -7    0.40    2.20
  15   3   7    6.80    2.50
  15   3   7    9.90    3.70
  15   3   7    5.30    7.10
 -16  -2  -7    1.10    3.00
 -16  -2  -7   -0.10    3.50
  16   2   7   -1.50    1.80
  16   2   7    0.80    6.90
 -17  -1  -7  139.59   16.20
 -17  -1  -7  143.49   15.10
  17   1   7  111.39   23.80
 -18   0  -7    3.30    4.50
 -18   0  -7   -2.00    2.80
  18   0   7    4.80    4.90
 -19   1  -7 1035.10   75.49
 -19   1  -7 1085.49   72.09
  19  -1   7 1098.59   86.49
 -20   2  -7  118.89   16.40
 -20   2  -7  107.99   12.10
  20  -2   7  133.19   25.60
 -21   3  -7  179.68   23.90
 -21   3  -7  186.98   15.60
  21  -3   7  232.58   31.20
 -22   4  -7   63.49   16.00
  22  -4   7   54.39   19.10
 -14  -6  -7   19.10    7.70
  14   6   7  -10.30   16.90
 -15  -5  -7   26.40   10.40
  15   5   7   -4.30   13.00
 -16  -4  -7  164.58   20.90
  16   4   7  118.59   32.40
 -17  -3  -7  181.58   21.90
  17   3   7  214.78   15.00
  17   3   7  176.58   13.90
  17   3   7  135.29   31.70
 -18  -2  -7  132.49   17.10
 -18  -2  -7  116.49   12.80
  18   2   7  106.89   11.40
  18   2   7  124.49   28.40
 -19  -1  -7  964.70   69.09
 -19  -1  -7 1039.60   71.89
  19   1   7 1057.69   86.79
 -20   0  -7   14.30    5.30
 -20   0  -7   20.10    5.60
  20   0   7   32.60   14.60
 -21   1  -7   24.50    7.00
 -21   1  -7   32.10    9.40
  21  -1   7   11.50    9.70
 -22   2  -7   32.20    7.60
 -22   2  -7   23.30    8.10
  22  -2   7   24.80   14.60
 -23   3  -7  102.09   11.10
 -23   3  -7  114.69   20.90
  23  -3   7   92.49   22.70
 -24   4  -7    5.70    5.90
  24  -4   7  -11.60    9.40
 -17  -5  -7  338.37   36.00
  17   5   7  292.97   48.50
 -18  -4  -7   62.69   15.70
  18   4   7   46.00   20.40
 -19  -3  -7   93.09   17.20
  19   3   7   76.99   25.70
  19   3   7   95.89    8.00
 -20  -2  -7  121.39   16.80
 -20  -2  -7  139.89   13.60
  20   2   7  111.69   11.50
  20   2   7   90.89   25.50
 -21  -1  -7   13.70    5.30
 -21  -1  -7   15.60    7.20
  21   1   7   17.40   13.10
 -22   0  -7    1.20    3.50
 -22   0  -7   -3.50    3.50
  22   0   7    1.90    7.30
 -23   1  -7   80.99   13.90
 -23   1  -7   70.29   14.50
  23  -1   7   74.59   20.30
 -24   2  -7  158.48   16.90
 -24   2  -7  154.58   20.80
  24  -2   7  125.69   29.10
 -25   3  -7   73.19   16.30
  25  -3   7   15.60   14.30
 -19  -5  -7   25.60    9.40
  19   5   7    2.40    9.90
 -20  -4  -7    1.90    6.50
  20   4   7   -5.60    8.30
 -21  -3  -7  175.88   22.10
  21   3   7  147.29   33.50
  21   3   7  177.18   12.00
 -22  -2  -7   31.10    6.60
 -22  -2  -7   27.60    9.90
  22   2   7   34.70   17.00
  22   2   7   20.50    5.90
 -23  -1  -7   88.39   12.30
 -23  -1  -7   88.69   16.40
  23   1   7   74.59   22.60
 -24   0  -7    3.10    4.20
 -24   0  -7    5.80    3.60
  24   0   7   10.70   11.10
 -25   1  -7    6.60    4.30
 -25   1  -7   -2.30    4.20
 -26   2  -7   12.50    6.00
 -26   2  -7   21.70    7.30
  26  -2   7   34.90   14.70
  27  -3   7  -15.10   12.00
 -22  -4  -7   55.89   13.20
  22   4   7   23.40   17.00
 -23  -3  -7  133.99   20.10
  23   3   7  105.39   28.70
 -24  -2  -7  148.49   19.90
 -24  -2  -7  160.98   15.50
  24   2   7  135.29   34.60
  24   2   7  130.39   13.10
 -25  -1  -7   -7.40    3.40
 -25  -1  -7    1.10    5.00
  25   1   7  -12.50    8.50
 -26   0  -7    4.20    4.90
 -26   0  -7    3.30    5.60
  26   0   7   -6.00    9.50
 -27   1  -7   -0.50    5.20
 -27   1  -7   12.10    4.90
  27  -1   7    9.30    8.10
 -28   2  -7   43.10   11.40
  28  -2   7   41.60   17.70
 -24  -4  -7    8.80    5.60
  24   4   7   -5.70   13.20
 -25  -3  -7   63.59   15.10
  25   3   7   36.10   20.40
 -26  -2  -7   15.70    9.10
  26   2   7   11.30    8.00
 -27  -1  -7   11.70    5.90
 -27  -1  -7   -9.90    5.90
  27   1   7    2.40   10.30
 -28   0  -7    0.00    4.50
 -28   0  -7   -2.10    5.80
  28   0   7   10.10   13.40
 -29   1  -7   10.60    6.30
 -29   1  -7    6.70    7.90
  29  -1   7    5.20    5.70
  27   3   7  -22.20   15.70
 -28  -2  -7   17.00    8.50
  28   2   7   -0.50    9.80
 -29  -1  -7   -5.60    6.80
  29   1   7   10.40   13.20
  32   0  -8    9.50   16.40
 -32   0   8    9.60    5.60
 -32   0   8    5.30    6.50
  31   1  -8   23.10   19.40
 -31  -1   8   48.60   11.80
  30   2  -8  -12.40   13.30
 -30  -2   8   38.30   11.20
  29   3  -8   21.60   13.40
  31  -1  -8   57.49   22.00
 -31   1   8   59.89   13.30
 -31   1   8   67.09   16.00
  30   0  -8  150.28   34.10
 -30   0   8  212.78   24.50
 -30   0   8  191.08   19.60
  29   1  -8   -7.70   11.70
 -29  -1   8    0.50    4.30
 -29  -1   8    1.20    3.40
  28   2  -8   -4.40   16.50
 -28  -2   8    0.20    4.60
  27   3  -8   20.50   21.50
 -27  -3   8   43.70   12.90
  26   4  -8    8.00   21.10
 -26  -4   8    5.10    8.90
  30  -2  -8   -7.20   18.10
 -30   2   8   25.20   11.10
 -30   2   8   38.80   10.10
  29  -1  -8    4.10    9.90
 -29   1   8    6.90    5.40
 -29   1   8    4.30    6.40
  28   0  -8   84.39   20.40
 -28   0   8   50.79   13.20
 -28   0   8   74.89   10.60
  27   1  -8   20.70   15.30
 -27  -1   8   40.90   11.10
 -27  -1   8   51.19    7.30
  26   2  -8    1.40    7.40
 -26  -2   8    3.40    4.20
  25   3  -8   21.80   11.70
 -25  -3   8    3.00    5.80
  24   4  -8  -19.80   13.50
 -24  -4   8    0.20    4.50
 -29   3   8    7.60    7.70
 -29   3   8  -11.90    6.20
  28  -2  -8  -14.90    9.30
 -28   2   8    6.20    5.30
 -28   2   8    3.50    5.70
  27  -1  -8   48.70   16.40
 -27   1   8   54.49   12.80
 -27   1   8   31.80    9.30
  26   0  -8   -2.40    8.90
 -26   0   8   16.40    7.70
 -26   0   8   -0.30    3.30
  25   1  -8   28.80   13.20
 -25  -1   8   11.90    4.60
 -25  -1   8   20.90    7.80
  24   2  -8   -9.80   11.00
 -24  -2   8   23.50    4.10
 -24  -2   8   22.00    7.60
  23   3  -8   33.50   15.30
 -23  -3   8   22.10    7.60
  22   4  -8   59.19   22.80
 -22  -4   8   48.00   12.80
  21   5  -8   39.50   32.20
 -21  -5   8   62.39   14.90
 -27   3   8   69.89   13.60
 -27   3   8   73.59   12.90
  26  -2  -8   -9.00    6.40
 -26   2   8    5.00    5.00
 -26   2   8   -0.70    5.10
  25  -1  -8   12.80   11.00
 -25   1   8    5.80    5.10
 -25   1   8   19.20    8.20
  24   0  -8  208.78   29.70
 -24   0   8  244.98   21.40
 -24   0   8  215.98   24.00
  23   1  -8    4.00    9.60
 -23  -1   8   20.60    5.60
 -23  -1   8   23.10    7.80
  22   2  -8   35.10   16.30
 -22  -2   8   41.20    5.90
 -22  -2   8   51.19   11.60
 -22  -2   8   37.80    5.30
  21   3  -8   12.30   12.90
  20   4  -8    3.00   18.00
 -20  -4   8    5.40    6.00
  19   5  -8    7.70   15.60
 -19  -5   8   -2.60    5.50
 -26   4   8    8.50    7.40
 -26   4   8   26.80    6.60
  25  -3  -8    6.50    6.80
  25  -3  -8    0.50    4.20
 -25   3   8    9.50    5.20
 -25   3   8    8.40    4.90
  24  -2  -8   16.30    6.60
  24  -2  -8   18.80    8.00
 -24   2   8   15.50    7.40
 -24   2   8   24.20    6.50
  23  -1  -8   25.40    9.00
 -23   1   8   26.60    8.10
 -23   1   8   30.20    7.90
  22   0  -8   50.19   15.70
 -22   0   8   45.60   11.90
  21   1  -8   62.09   18.30
 -21  -1   8   72.69   13.80
  20   2  -8   97.79   25.40
 -20  -2   8   90.99   13.30
 -20  -2   8   84.09    8.80
  19   3  -8    8.20    8.60
 -19  -3   8    8.20    4.60
  18   4  -8    2.90    8.60
 -18  -4   8    8.60    6.30
  17   5  -8   -8.30   15.00
 -17  -5   8   16.00    6.40
 -16  -6   8   -0.50    5.00
  24  -4  -8   -5.40    4.10
 -24   4   8    8.10    5.40
 -24   4   8    2.00    7.00
  23  -3  -8   23.20    8.20
  23  -3  -8   18.40    7.40
 -23   3   8   13.70    7.00
 -23   3   8   13.90    7.00
  22  -2  -8   51.39   13.90
  22  -2  -8   50.89   10.70
  22  -2  -8   31.10    9.90
 -22   2   8   27.70    6.80
 -22   2   8   50.79   10.80
 -22   2   8   44.70   10.90
  21  -1  -8   59.49   14.60
  21  -1  -8   74.69   11.30
 -21   1   8   72.79   13.80
 -21   1   8  111.69   13.60
  20   0  -8   76.89   10.90
  20   0  -8   47.60   13.00
 -20   0   8   58.89   12.70
  19   1  -8   73.19   19.60
 -19  -1   8   63.29   12.90
 -19  -1   8  106.39   10.40
  18   2  -8  581.74   61.09
 -18  -2   8  586.94   45.40
 -18  -2   8  580.84   40.00
  17   3  -8  633.44   73.09
 -17  -3   8  769.82   46.60
 -17  -3   8  681.63   54.29
 -17  -3   8  782.62   46.20
  16   4  -8   19.90   13.40
 -16  -4   8    1.00    1.40
 -16  -4   8    0.10    2.70
  15   5  -8  154.88   41.60
 -15  -5   8  134.69   17.60
 -15  -5   8  141.79   14.30
  14   6  -8   17.90   18.00
  22  -4  -8   57.89   10.80
  22  -4  -8   50.89   10.50
 -22   4   8   43.20   11.10
  21  -3  -8   10.20   10.30
  21  -3  -8   -2.80    4.40
  21  -3  -8    5.80    3.80
 -21   3   8   -0.10    3.60
 -21   3   8   12.00    6.60
  20  -2  -8   65.49   13.80
  20  -2  -8   95.59   12.50
  20  -2  -8   76.59   11.80
 -20   2   8  119.99   14.40
 -20   2   8   73.19    9.00
 -20   2   8   62.79   12.90
  19  -1  -8   63.39   11.40
  19  -1  -8   44.30   11.20
 -19   1   8   66.29    8.60
 -19   1   8   51.49   11.30
  18   0  -8  968.10   63.19
  18   0  -8  770.82   67.49
 -18   0   8  938.21   64.39
  17   1  -8   98.99   23.70
 -17  -1   8  186.68   14.10
 -17  -1   8  142.39   16.90
  16   2  -8  432.16   49.10
 -16  -2   8  463.85   36.80
 -16  -2   8  417.06   32.00
 -16  -2   8  490.85   30.90
  15   3  -8    1.60    6.50
 -15  -3   8    9.20    2.70
 -15  -3   8    9.60    2.90
 -15  -3   8   12.90    4.50
  14   4  -8   26.40   17.40
 -14  -4   8   44.60    6.10
 -14  -4   8   52.89   10.80
 -14  -4   8   39.00    5.30
  13   5  -8   10.60   12.40
  13   5  -8   12.60    4.60
 -13  -5   8    2.60    3.10
 -13  -5   8   -2.40    2.60
  12   6  -8   43.80   12.10
  12   6  -8   39.10   26.00
 -12  -6   8   58.19   11.60
 -21   5   8   26.30   10.30
 -21   5   8   19.00    7.80
  20  -4  -8    1.90    3.30
  20  -4  -8    4.50    5.80
 -20   4   8    8.30    5.90
 -20   4   8   -1.60    5.50
  19  -3  -8   -5.40    6.30
  19  -3  -8   -1.10    3.70
  19  -3  -8    3.80    4.20
 -19   3   8   -1.30    2.90
 -19   3   8    5.50    4.80
  18  -2  -8  544.65   39.60
  18  -2  -8  513.25   41.40
  18  -2  -8  578.44   42.30
 -18   2   8  534.75   42.30
  17  -1  -8  124.59   14.90
  17  -1  -8  129.79   14.80
 -17   1   8  116.09   11.70
 -17   1   8  123.89   14.90
  16   0  -8  634.84   55.49
  16   0  -8  738.93   51.59
 -16   0   8  703.43   52.29
 -16   0   8  791.12   52.59
  15   1  -8    7.20    3.90
  15   1  -8    2.10    6.30
 -15  -1   8    2.80    1.90
 -15  -1   8    5.60    3.60
  14   2  -8  174.98   27.50
 -14  -2   8  158.48   13.60
 -14  -2   8  167.58   14.70
 -14  -2   8  177.78   17.70
  13   3  -8   -6.50    5.40
 -13  -3   8    5.10    3.80
 -13  -3   8    2.60    2.30
 -13  -3   8    1.00    2.00
  12   4  -8   43.80    8.30
  12   4  -8   36.00   19.30
 -12  -4   8   57.39   10.70
 -12  -4   8   46.60    7.20
  11   5  -8  163.88   16.50
  11   5  -8  189.58   42.70
 -11  -5   8  129.49   16.50
  10   6  -8    3.40    6.70
  10   6  -8    6.20   13.80
 -10  -6   8   -8.20    4.60
  19  -5  -8    9.20    5.00
  19  -5  -8  -11.00    7.80
 -19   5   8    7.60    6.90
 -19   5   8   10.60    5.60
  18  -4  -8    5.60    4.80
  18  -4  -8   13.80    6.20
 -18   4   8    6.00    5.40
  17  -3  -8  597.24   46.90
  17  -3  -8  679.13   43.90
  17  -3  -8  585.44   46.70
  16  -2  -8  474.35   35.10
  16  -2  -8  406.46   31.80
  16  -2  -8  409.06   30.10
  15  -1  -8    9.60    4.40
  15  -1  -8   10.30    4.20
 -15   1   8    7.40    2.50
 -15   1   8    4.70    3.40
 -15   1   8    4.00    3.00
  14   0  -8   60.39   12.40
  14   0  -8   50.39    9.40
 -14   0   8   61.99    9.40
 -14   0   8   66.69   10.00
 -14   0   8   80.79    8.60
  13   1  -8   56.49   15.00
  13   1  -8   43.60    8.10
 -13  -1   8   42.10    6.10
 -13  -1   8   37.80    8.40
 -13  -1   8   38.30    5.80
  12   2  -8  187.68   28.10
 -12  -2   8  170.68   15.20
 -12  -2   8  177.88   17.80
 -12  -2   8  191.48   16.00
  11   3  -8   11.00   10.40
  11   3  -8   23.00    5.90
 -11  -3   8   17.70    4.20
 -11  -3   8   27.40    7.20
 -11  -3   8   13.60    4.40
  10   4  -8   -0.10    2.70
  10   4  -8    3.70   11.80
 -10  -4   8   -0.90    3.00
   9   5  -8    9.90    3.80
   9   5  -8    0.90   17.10
  -9  -5   8   -4.00    3.70
   8   6  -8   21.60    9.50
   8   6  -8   38.70   21.20
  -8  -6   8   43.60    9.20
  17  -5  -8   12.40    5.90
  17  -5  -8   10.10    7.70
 -17   5   8   17.80    8.40
  16  -4  -8    8.80    8.50
  16  -4  -8    4.30    4.20
  16  -4  -8   -1.40    3.10
 -16   4   8    6.40    5.50
  15  -3  -8    1.60    3.30
  15  -3  -8    7.70    4.90
  15  -3  -8    9.00    3.40
 -15   3   8   18.00    7.60
  14  -2  -8  183.98   18.10
  14  -2  -8  156.78   13.20
  14  -2  -8  166.28   12.70
  13  -1  -8   38.80    8.30
  13  -1  -8   39.10    5.50
 -13   1   8   31.60    3.70
 -13   1   8   49.50    6.90
  12   0  -8   54.09   10.80
  12   0  -8   47.30    8.70
 -12   0   8   40.90    8.30
 -12   0   8   48.10    7.20
 -12   0   8   48.40    6.70
  11   1  -8  294.07   31.80
  11   1  -8  344.87   25.40
 -11  -1   8  301.37   24.50
 -11  -1   8  302.97   23.30
 -11  -1   8  309.67   30.70
 -11  -1   8  297.97   25.40
  10   2  -8    5.20    5.60
  10   2  -8   -1.60    3.20
 -10  -2   8    5.70    3.10
 -10  -2   8    9.40    3.30
 -10  -2   8    2.10    2.50
   9   3  -8  180.98   17.30
   9   3  -8  187.88   30.90
  -9  -3   8  193.78   17.70
   8   4  -8  200.98   41.70
   8   4  -8  228.78   21.50
  -8  -4   8  260.57   21.40
   7   5  -8    5.80    5.40
   7   5  -8   34.70   16.70
  -7  -5   8   19.90    5.80
   6   6  -8  -25.20   15.90
   6   6  -8   17.90    7.40
  -6  -6   8   36.80    8.40
  16  -6  -8  -14.30   10.30
  16  -6  -8   -4.30    6.70
 -16   6   8   -3.40    6.90
  15  -5  -8  150.58   19.20
  15  -5  -8  146.99   17.60
 -15   5   8  142.29   19.40
  14  -4  -8   42.00    9.00
  14  -4  -8   38.50    9.20
  14  -4  -8   59.19   12.50
 -14   4   8   30.40    8.40
  13  -3  -8    1.70    3.30
  13  -3  -8    4.30    3.20
 -13   3   8    2.50    4.40
  12  -2  -8  168.48   17.60
  11  -1  -8  314.37   27.80
 -11   1   8  383.96   27.00
  10   0  -8   21.50    6.70
  10   0  -8   24.60    5.90
 -10   0   8   24.20    6.00
 -10   0   8   17.90    4.60
   9   1  -8  359.56   35.60
   9   1  -8  381.56   28.00
  -9  -1   8  369.26   34.20
  -9  -1   8  351.06   27.90
  -9  -1   8  380.26   27.40
  -9  -1   8  346.27   28.10
   8   2  -8  876.71   54.69
   8   2  -8  770.02   54.79
   8   2  -8  819.62   70.19
  -8  -2   8  793.92   54.09
  -8  -2   8  810.12   54.69
  -8  -2   8  799.62   54.89
   7   3  -8    9.50    9.30
   7   3  -8    3.60    2.80
  -7  -3   8    1.90    2.40
   6   4  -8    8.50   10.40
   6   4  -8    2.50    2.80
  -6  -4   8   13.90    3.90
   5   5  -8    5.90    4.70
  -5  -5   8   -1.00    2.90
   4   6  -8  200.98   46.60
   4   6  -8  192.58   23.20
  -4  -6   8  229.28   31.60
  -4  -6   8  208.98   19.70
  14  -6  -8   -6.40    9.40
  14  -6  -8    9.50    6.10
 -14   6   8    3.60    4.40
  13  -5  -8   -3.20    5.40
  13  -5  -8    1.70    2.60
 -13   5   8    1.00    5.10
  12  -4  -8   45.60    9.50
  12  -4  -8   48.60   13.40
  12  -4  -8   47.80   10.70
  11  -3  -8   19.10    6.80
  11  -3  -8   16.80    4.20
  11  -3  -8   26.90    6.40
 -11   3   8   39.40    7.90
  10  -2  -8   12.70    5.60
 -10   2   8   12.00    3.80
   9  -1  -8  379.36   30.60
  -9   1   8  397.86   28.90
   8   0  -8 1282.47   83.89
   8   0  -8 1313.87   84.89
  -8   0   8 1302.07   84.09
  -8   0   8 1268.37   82.49
   7   1  -8 1957.60  143.09
   7   1  -8 2301.47  135.09
   7   1  -8 2220.88  135.89
  -7  -1   8 2235.78  135.19
  -7  -1   8 2101.89  143.29
  -7  -1   8 2136.09  135.39
   6   2  -8 1167.48   70.89
   6   2  -8 1014.90   71.99
   6   2  -8 1082.09   86.99
  -6  -2   8 1078.69   71.19
  -6  -2   8 1140.69   73.79
   5   3  -8   83.59   10.50
   5   3  -8   86.79   23.30
  -5  -3   8   75.49    8.80
   4   4  -8    2.80   10.90
   4   4  -8   16.00    5.40
  -4  -4   8   11.60    4.20
   3   5  -8   32.90    9.60
   3   5  -8   16.60   14.20
  -3  -5   8   19.60    5.50
  -3  -5   8   10.30    7.80
   2   6  -8   30.90   22.30
   2   6  -8   45.90   10.80
  -2  -6   8   50.89    8.00
  -2  -6   8   30.90   13.20
  12  -6  -8   67.89   14.30
  12  -6  -8   61.99   14.30
 -12   6   8   58.59   14.50
  11  -5  -8  173.98   20.50
  11  -5  -8  185.98   20.70
 -11   5   8  178.08   21.20
  10  -4  -8    7.50    6.20
  10  -4  -8   -3.20    3.70
 -10   4   8   14.40    7.30
 -10   4   8    2.00    6.10
   9  -3  -8  194.38   20.90
   9  -3  -8  189.08   19.20
   9  -3  -8  216.08   17.30
  -9   3   8  208.28   21.60
   8  -2  -8  823.22   51.29
   8  -2  -8  782.32   58.99
   8  -2  -8  859.01   51.19
  -8   2   8  902.81   57.19
   7  -1  -8 2160.28  137.99
  -7   1   8 2205.38  135.79
   6   0  -8  929.51   60.59
   6   0  -8  936.41   61.79
   6   0  -8  830.42   59.19
  -6   0   8  888.61   60.89
  -6   0   8  925.61   61.79
  -6   0   8  917.51   59.79
  -6   0   8  897.11   57.19
   5   1  -8  227.48   18.70
   5   1  -8  218.38   17.30
   5   1  -8  223.68   24.50
  -5  -1   8  196.28   17.60
  -5  -1   8  174.78   21.90
  -5  -1   8  173.68   16.70
  -5  -1   8  187.28   17.60
  -5  -1   8  219.58   18.30
   4   2  -8  353.86   23.40
   4   2  -8  322.27   36.10
   4   2  -8  278.07   24.90
  -4  -2   8  315.17   23.60
  -4  -2   8  292.47   23.50
   3   3  -8  116.29   13.50
   3   3  -8  107.59   26.60
  -3  -3   8  117.69   10.90
  -3  -3   8  113.89   11.20
  -3  -3   8  130.89   16.80
   2   4  -8   19.50    6.50
   2   4  -8   22.70   10.50
  -2  -4   8   25.10    9.40
  -2  -4   8   16.90    4.40
  -2  -4   8   23.20    4.80
   1   5  -8  292.07   27.20
   1   5  -8  269.57   44.00
  -1  -5   8  220.48   20.00
  -1  -5   8  286.37   20.70
  -1  -5   8  281.37   32.80
   0   6  -8    8.60    6.00
   0   6  -8   19.20   18.60
   0  -6   8   -0.90    4.30
  10  -6  -8    2.90    8.90
  10  -6  -8  -11.80    6.10
 -10   6   8    7.00   15.10
 -10   6   8    6.80    6.50
   9  -5  -8   -2.50    5.50
   9  -5  -8    8.10    4.70
  -9   5   8  -10.90    8.50
  -9   5   8   -6.50    4.50
   8  -4  -8  259.97   24.20
   8  -4  -8  244.98   25.60
  -8   4   8  280.97   31.90
   7  -3  -8    7.60    4.30
   7  -3  -8    4.60    4.00
  -7   3   8    4.30    3.00
  -7   3   8    5.10    3.40
   6  -2  -8 1068.69   75.89
   6  -2  -8 1068.69   69.89
  -6   2   8 1219.78   73.49
  -6   2   8 1127.69   72.79
   5  -1  -8  219.08   14.60
   5  -1  -8  210.58   19.70
  -5   1   8  225.88   15.70
  -5   1   8  223.08   18.50
  -5   1   8  217.08   16.10
   4   0  -8   94.49   10.20
   4   0  -8   90.69   10.40
   4   0  -8   85.19    9.20
  -4   0   8   84.59   11.40
  -4   0   8   86.19    9.80
  -4   0   8   77.09    9.80
  -4   0   8   74.99    8.00
  -4   0   8   80.79    9.50
   3   1  -8  138.79   18.80
   3   1  -8  135.19   12.60
   3   1  -8  152.18   14.50
  -3  -1   8  144.89   13.90
  -3  -1   8  137.29   18.40
  -3  -1   8  125.29   13.50
  -3  -1   8  137.59   12.90
   2   2  -8  259.97   31.90
   2   2  -8  247.68   22.50
   2   2  -8  300.77   20.10
  -2  -2   8  254.57   20.40
  -2  -2   8  262.67   24.70
  -2  -2   8  268.27   20.10
   1   3  -8  157.78   31.30
   1   3  -8  120.49   14.10
  -1  -3   8  117.19   16.00
  -1  -3   8  102.99   10.70
  -1  -3   8  129.29   10.40
   0   4  -8   28.80   14.50
   0   4  -8   37.90    8.50
   0  -4   8   35.80    6.00
   0  -4   8   28.70   10.10
   0  -4   8   37.00    4.90
  -1   5  -8   64.39   13.20
  -1   5  -8   25.20   20.10
   1  -5   8   60.79    6.00
   1  -5   8   50.99    5.80
   1  -5   8   43.90   14.20
  -2   6  -8   24.90   23.60
  -2   6  -8   74.79   15.40
   2  -6   8   61.29   17.70
   8  -6  -8   33.80   13.00
   8  -6  -8   31.10   11.50
  -8   6   8   21.30   20.90
  -8   6   8    8.30    9.10
   7  -5  -8   11.70    7.30
   7  -5  -8   21.10    7.50
  -7   5   8   22.00    7.50
  -7   5   8   35.20   13.50
   6  -4  -8    6.50    3.90
  -6   4   8   15.60    5.70
  -6   4   8   -4.10    6.30
   5  -3  -8   90.29   12.70
   5  -3  -8   94.59   13.50
  -5   3   8  124.09   12.50
  -5   3   8  102.69   15.40
   4  -2  -8  316.27   23.50
   4  -2  -8  330.17   27.50
  -4   2   8  299.47   23.90
  -4   2   8  294.37   26.10
   3  -1  -8  146.59   15.20
   3  -1  -8  157.48   12.20
  -3   1   8  134.09   13.60
  -3   1   8  154.78   13.10
   2   0  -8 1191.98   71.49
   2   0  -8 1113.49   72.59
   2   0  -8 1088.79   73.19
  -2   0   8 1030.40   71.69
  -2   0   8 1115.29   72.59
  -2   0   8 1080.99   72.89
  -2   0   8 1099.99   71.09
  -2   0   8 1165.38   76.89
   1   1  -8   16.50    4.20
   1   1  -8   16.90    4.80
  -1  -1   8   25.10    7.70
  -1  -1   8   21.70    4.70
  -1  -1   8   18.00    5.10
   0   2  -8  975.70   67.29
   0   2  -8 1083.49   82.59
   0   2  -8 1037.00   62.59
   0  -2   8  933.41   63.19
   0  -2   8  970.20   69.49
   0  -2   8  992.20   62.79
  -1   3  -8   36.00    8.80
  -1   3  -8   42.40   16.00
   1  -3   8   46.40    4.70
   1  -3   8   40.90    5.50
   1  -3   8   36.10    9.70
  -2   4  -8  341.57   45.70
  -2   4  -8  315.17   29.30
   2  -4   8  309.27   33.30
   2  -4   8  334.17   21.40
   2  -4   8  318.57   20.90
  -3   5  -8   17.50   13.70
  -3   5  -8    6.20    5.60
   3  -5   8   11.90    8.80
  -4   6  -8   26.10   24.70
  -4   6  -8   17.80    4.70
   4  -6   8   25.60   13.80
   6  -6  -8   21.50   11.10
   6  -6  -8   37.80   11.50
  -6   6   8   28.40   18.00
  -6   6   8   15.40    6.50
   5  -5  -8   -3.70    3.90
  -5   5   8   -0.30    4.90
  -5   5   8   -6.50    7.50
  -4   4   8   21.00   11.30
  -4   4   8   27.60    7.60
   3  -3  -8  145.79   17.20
   3  -3  -8  145.59   17.40
  -3   3   8  143.59   14.00
  -3   3   8  119.99   18.70
   2  -2  -8  280.37   24.60
   2  -2  -8  288.07   22.80
  -2   2   8  253.67   21.40
  -2   2   8  269.27   25.60
   1  -1  -8   16.20    5.50
   1  -1  -8   19.00    4.50
  -1   1   8   22.70    5.40
  -1   1   8   16.80    4.60
   0   0  -8   76.39    9.10
   0   0  -8   78.59    9.80
   0   0  -8   85.39    9.40
   0   0   8   70.19    8.50
   0   0   8   71.59    9.40
   0   0   8   70.99    8.90
   0   0   8   77.39    9.30
  -1   1  -8  951.30   65.49
  -1   1  -8  890.81   63.49
  -1   1  -8  910.81   60.89
   1  -1   8 1005.90   65.19
   1  -1   8  911.21   61.09
   1  -1   8 1083.09   81.49
  -2   2  -8  910.21   56.79
  -2   2  -8  935.11   62.79
   2  -2   8  886.01   64.79
   2  -2   8  894.81   57.59
  -3   3  -8   32.20   10.10
  -3   3  -8   30.60    7.90
   3  -3   8   24.60    3.30
   3  -3   8   32.70    9.40
   3  -3   8   33.40    3.00
  -4   4  -8  825.32   61.29
  -4   4  -8  802.72   81.69
   4  -4   8  859.51   67.69
  -5   5  -8  404.86   56.79
  -5   5  -8  402.06   36.40
   5  -5   8  383.66   41.80
  -6   6  -8   78.49   16.30
   6  -6   8   70.29   20.60
   4  -6  -8  229.78   25.70
  -4   6   8  181.48   22.20
  -4   6   8  235.48   38.20
   3  -5  -8   14.10    7.10
  -3   5   8   44.60   10.90
  -3   5   8    6.20   12.80
   2  -4  -8   27.20    9.20
  -2   4   8   44.90    9.10
  -2   4   8   28.40    9.70
   1  -3  -8  133.69   16.60
  -1   3   8  165.98   14.50
  -1   3   8  113.09   22.40
   0  -2  -8 1046.10   70.69
   0  -2  -8 1009.00   71.09
   0   2   8 1061.49   74.59
   0   2   8 1047.20   67.89
  -1  -1  -8  866.21   61.09
  -1  -1  -8  959.60   62.99
   1   1   8  974.20   63.29
   1   1   8  889.71   60.89
  -2   0  -8  565.84   39.90
  -2   0  -8  561.04   39.20
  -2   0  -8  530.05   39.70
   2   0   8  484.85   39.30
   2   0   8  617.34   39.30
  -3   1  -8  263.67   23.10
  -3   1  -8  260.17   20.60
   3  -1   8  294.57   25.00
   3  -1   8  278.87   20.70
  -4   2  -8   -1.00    0.70
  -4   2  -8    1.30    2.20
   4  -2   8    1.90    3.00
  -5   3  -8   27.90    8.10
   5  -3   8   21.20    8.70
  -6   4  -8   50.89   11.30
   6  -4   8   49.99   14.60
  -7   5  -8   -0.30    3.70
   7  -5   8    0.40    4.00
  -8   6  -8   -8.10    4.50
   8  -6   8   -2.50    5.30
   2  -6  -8   39.30   11.80
  -2   6   8   23.00   16.00
  -2   6   8   35.70    9.90
   1  -5  -8  254.77   27.70
  -1   5   8  251.87   38.60
   0  -4  -8   29.50    9.10
   0   4   8   42.10   14.60
   0   4   8   58.99    8.80
  -1  -3  -8   42.60    9.90
   1   3   8   44.20    6.50
   1   3   8   15.40    9.30
  -2  -2  -8  875.21   63.99
  -2  -2  -8 1051.69   67.89
   2   2   8  878.41   60.79
   2   2   8  919.61   68.79
  -3  -1  -8  258.17   22.80
  -3  -1  -8  307.37   23.60
  -3  -1  -8  236.28   22.20
   3   1   8  276.87   24.60
   3   1   8  263.47   21.70
  -4   0  -8 1349.96   90.79
  -4   0  -8 1230.48   83.99
  -4   0  -8 1271.27   85.29
   4   0   8 1299.77   86.89
   4   0   8 1392.26   84.09
  -5   1  -8  335.67   28.20
  -5   1  -8  331.47   25.40
   5  -1   8  346.87   30.20
   5  -1   8  380.06   25.30
  -6   2  -8  121.69   14.60
  -6   2  -8  127.09   10.20
   6  -2   8  120.69   16.60
   6  -2   8  145.19   10.10
  -7   3  -8  106.39   14.10
   7  -3   8  111.09   16.90
  -8   4  -8   88.89   16.20
   8  -4   8   92.69   19.60
  -9   5  -8   36.80   10.70
   9  -5   8   36.70   12.30
 -10   6  -8   48.40   13.20
  10  -6   8   11.90   13.30
   0  -6  -8   14.20    8.30
   0   6   8   16.50    6.30
   0   6   8   13.60   15.10
  -1  -5  -8   64.69   14.30
   1   5   8   23.50   17.30
  -2  -4  -8  314.07   30.30
   2   4   8  321.27   40.10
  -3  -3  -8   34.50    9.10
   3   3   8   27.80    5.40
   3   3   8   32.90   10.00
  -4  -2  -8    1.30    1.90
   4   2   8   -0.10    1.60
   4   2   8   -1.20    2.70
  -5  -1  -8  325.37   27.20
  -5  -1  -8  338.97   27.40
   5   1   8  347.07   26.60
   5   1   8  347.47   30.60
  -6   0  -8  555.64   42.50
  -6   0  -8  543.05   41.10
   6   0   8  581.74   45.20
   6   0   8  681.93   41.70
  -7   1  -8   12.30    3.40
  -7   1  -8   17.70    5.60
   7  -1   8   19.40    6.60
   7  -1   8   24.90    4.50
  -8   2  -8   51.79   10.40
  -8   2  -8   45.60    5.30
   8  -2   8   53.59    4.90
   8  -2   8   49.00   12.00
  -9   3  -8  556.24   45.60
   9  -3   8  614.84   51.29
 -10   4  -8  968.50   75.29
  10  -4   8 1129.59   83.89
 -11   5  -8   26.00    9.30
  11  -5   8   30.30   12.80
 -12   6  -8   20.60    7.40
  12  -6   8    1.50    8.50
  -2  -6  -8   65.79   15.10
   2   6   8   25.00   18.50
   2   6   8   28.40    8.80
  -3  -5  -8   11.80    7.80
   3   5   8   24.50    7.40
   3   5   8   26.70    9.80
  -4  -4  -8  828.82   61.89
   4   4   8  789.52   75.29
  -5  -3  -8   27.40    8.10
   5   3   8   32.60   13.30
   5   3   8   28.50    5.80
  -6  -2  -8  142.79   15.50
   6   2   8  133.79   19.20
   6   2   8  115.39   12.20
  -7  -1  -8   13.10    5.00
  -7  -1  -8   17.10    5.10
   7   1   8   15.60    6.10
   7   1   8   14.90    4.60
  -8   0  -8   16.70    4.70
  -8   0  -8   15.70    4.70
   8   0   8    9.80    4.70
  -9   1  -8  986.90   73.29
   9  -1   8 1181.18   69.29
   9  -1   8 1082.19   78.19
 -10   2  -8  549.35   44.30
 -10   2  -8  572.24   38.00
  10  -2   8  566.94   48.70
  10  -2   8  610.24   37.20
 -11   3  -8    5.20    5.00
  11  -3   8    5.70    5.10
 -12   4  -8  357.56   34.30
  12  -4   8  355.56   39.50
 -13   5  -8   48.90   12.20
  13  -5   8   41.40   14.40
 -14   6  -8    5.90    5.60
  14  -6   8    3.80    8.40
  -4  -6  -8   20.60    9.10
   4   6   8   -2.70   14.40
   4   6   8   10.30    7.70
  -5  -5  -8  402.76   37.30
   5   5   8  369.66   51.99
  -6  -4  -8   42.10   11.30
   6   4   8   57.59    7.80
   6   4   8   32.20   14.50
  -7  -3  -8   96.89   14.30
   7   3   8  134.69   11.90
   7   3   8  114.19   25.30
  -8  -2  -8   54.09   10.60
   8   2   8   55.59   14.70
   8   2   8   50.69    6.90
  -9  -1  -8  965.00   66.29
  -9  -1  -8 1010.60   66.29
   9   1   8  911.01   64.39
   9   1   8 1016.70   73.49
 -10   0  -8  396.26   31.80
 -10   0  -8  391.46   30.40
  10   0   8  412.36   36.80
 -11   1  -8    8.60    3.40
 -11   1  -8   11.20    4.60
  11  -1   8   10.90    4.10
  11  -1   8   13.30    3.60
 -12   2  -8 1357.26   97.39
 -12   2  -8 1471.45   90.79
  12  -2   8 1499.35  104.39
  12  -2   8 1478.35   89.69
 -13   3  -8   58.49   13.20
  13  -3   8   71.99   16.50
 -14   4  -8    4.20    2.80
  14  -4   8    2.40    5.40
 -15   5  -8   44.20   12.70
  15  -5   8   23.60   14.70
  -6  -6  -8   67.19   15.00
   6   6   8   87.19   30.70
   6   6   8   72.79   12.20
  -7  -5  -8   -1.50    2.70
   7   5   8    0.60    3.10
   7   5   8    2.10   11.70
  -8  -4  -8   64.59   15.00
   8   4   8   64.29   20.90
  -9  -3  -8  524.55   42.60
   9   3   8  534.25   36.10
   9   3   8  481.25   52.59
 -10  -2  -8  523.35   42.20
  10   2   8  571.24   38.70
  10   2   8  536.55   50.89
 -11  -1  -8   20.70    6.30
 -11  -1  -8   22.70    6.00
  11   1   8   12.20    6.80
 -12   0  -8  185.58   17.20
 -12   0  -8  172.98   18.00
  12   0   8  184.48   23.20
 -13   1  -8  156.48   18.00
 -13   1  -8  183.18   16.10
  13  -1   8  168.38   22.20
 -14   2  -8  211.58   18.10
 -14   2  -8  233.78   23.70
  14  -2   8  291.17   30.70
  14  -2   8  230.68   17.50
 -15   3  -8   45.10   11.30
  15  -3   8   46.80   14.20
 -16   4  -8  143.19   20.20
  16  -4   8  146.99   28.30
 -17   5  -8   13.80    7.00
  17  -5   8   31.30   11.50
  -8  -6  -8   -3.10    7.10
   8   6   8   -8.60   14.70
   8   6   8   -3.10    4.30
  -9  -5  -8   11.10    8.90
   9   5   8   34.80    7.20
   9   5   8   15.20   12.40
 -10  -4  -8  953.30   71.69
  10   4   8  952.60   88.89
 -11  -3  -8    4.30    3.80
  11   3   8    4.00    2.30
  11   3   8   -3.90    5.20
 -12  -2  -8 1389.96   90.99
  12   2   8 1192.68  100.19
  12   2   8 1381.86   85.79
 -13  -1  -8  172.38   17.10
 -13  -1  -8  147.09   16.70
  13   1   8  173.38   23.70
 -14   0  -8  128.39   14.60
 -14   0  -8  101.49   12.50
  14   0   8  107.19   17.60
 -15   1  -8  158.78   18.00
 -15   1  -8  136.99   14.50
  15  -1   8  174.78   23.20
 -16   2  -8   27.90    8.10
 -16   2  -8   41.80    7.00
 -16   2  -8   26.50    5.90
  16  -2   8   28.50    9.30
  16  -2   8   37.80    5.50
 -17   3  -8    2.90    3.60
  17  -3   8    0.90    7.10
 -18   4  -8   -3.50    3.90
  18  -4   8   -6.80    3.50
 -19   5  -8    8.80    6.30
  19  -5   8   -2.20   10.50
 -10  -6  -8   47.50   12.20
  10   6   8   24.80    7.60
  10   6   8   33.60   16.90
 -11  -5  -8   18.20    8.60
  11   5   8   40.70   17.60
  11   5   8   46.10    8.30
  12   4   8  409.26   55.79
  12   4   8  568.54   36.20
 -13  -3  -8   51.49   11.90
  13   3   8   51.39    6.40
  13   3   8   55.19   16.90
 -14  -2  -8  234.68   20.30
 -14  -2  -8  225.98   22.70
  14   2   8  232.88   31.00
  14   2   8  180.48   17.50
 -15  -1  -8  139.59   16.10
 -15  -1  -8  136.89   15.50
  15   1   8  157.58   23.20
 -16   0  -8  123.09   14.00
 -16   0  -8  113.59   14.50
  16   0   8  111.99   22.60
 -17   1  -8    8.80    4.60
 -17   1  -8   17.00    7.30
  17  -1   8   12.00    7.40
 -18   2  -8  202.98   23.20
 -18   2  -8  209.58   18.30
  18  -2   8  225.88   29.40
 -19   3  -8   -5.40    3.90
 -19   3  -8   -0.50    2.40
  19  -3   8   -4.20    4.50
 -20   4  -8    2.00    5.40
  20  -4   8   -7.30   10.00
 -12  -6  -8   -4.00    7.10
  12   6   8    3.80   15.90
 -13  -5  -8   39.10   13.00
  13   5   8   44.20   18.80
  13   5   8   40.60    7.20
 -14  -4  -8   -4.30    2.70
  14   4   8   -1.50    2.60
  14   4   8   -1.60   13.50
 -15  -3  -8   30.20    9.40
  15   3   8   35.40   15.40
  15   3   8   32.60    5.00
 -16  -2  -8   28.50    7.30
 -16  -2  -8   35.00    9.60
  16   2   8   17.90   11.70
  16   2   8   28.70    6.00
 -17  -1  -8    9.20    3.80
 -17  -1  -8    5.30    4.30
  17   1   8    7.10    7.00
 -18   0  -8  344.87   29.70
 -18   0  -8  314.57   28.40
  18   0   8  334.97   38.50
 -19   1  -8  172.38   19.70
 -19   1  -8  156.88   16.70
  19  -1   8  173.88   26.40
 -20   2  -8   44.00    8.60
 -20   2  -8   52.79   12.90
  20  -2   8   52.29   15.90
 -21   3  -8   36.60   11.60
 -21   3  -8   42.30    6.70
  21  -3   8   70.59   17.60
 -22   4  -8   39.20   13.10
  22  -4   8   41.20   18.80
 -14  -6  -8   -2.40    7.50
  14   6   8   38.60   21.00
 -15  -5  -8   43.70   12.60
  15   5   8   21.90   15.40
 -16  -4  -8  112.59   20.80
  16   4   8  114.19   31.30
 -17  -3  -8   13.20    6.80
  17   3   8    5.80    9.50
  17   3   8   10.10    2.80
  17   3   8   18.50    4.10
 -18  -2  -8  208.78   23.10
 -18  -2  -8  199.48   18.80
  18   2   8  195.18   17.40
  18   2   8  187.88   30.50
 -19  -1  -8  185.78   18.70
 -19  -1  -8  173.08   19.90
  19   1   8  166.88   27.10
 -20   0  -8 1506.25  105.39
 -20   0  -8 1527.65  104.59
  20   0   8 1756.62  123.19
 -21   1  -8   47.30   10.00
 -21   1  -8   38.50   10.30
  21  -1   8   52.79   16.90
 -22   2  -8    2.00    4.20
  22  -2   8   -8.30    7.60
 -23   3  -8   39.60   11.50
  23  -3   8   14.60   11.90
 -17  -5  -8   14.30    9.50
  17   5   8   30.40   17.90
 -18  -4  -8    2.90    5.90
  18   4   8  -11.50   10.50
 -19  -3  -8    4.80    4.50
  19   3   8    7.20   10.80
  19   3   8    6.20    2.20
 -20  -2  -8   39.60    8.00
 -20  -2  -8   45.80   11.80
  20   2   8   35.50    6.80
  20   2   8   52.59   18.60
 -21  -1  -8   48.80    9.90
 -21  -1  -8   43.70   10.60
  21   1   8   40.30   15.80
 -22   0  -8  344.57   32.40
 -22   0  -8  367.76   32.60
  22   0   8  414.96   46.70
 -23   1  -8   -0.80    4.10
 -23   1  -8    5.60    4.30
  23  -1   8    5.30    8.50
 -24   2  -8    6.60    6.00
 -24   2  -8   15.00    7.20
  24  -2   8    4.80   10.10
 -25   3  -8  208.18   25.80
  25  -3   8  165.88   34.00
 -19  -5  -8   15.20    9.40
  19   5   8   -8.10    8.80
 -20  -4  -8    7.00    7.40
  20   4   8   -0.80    9.30
 -21  -3  -8   59.09   14.70
  21   3   8   28.00   14.90
  21   3   8   36.70    5.20
 -22  -2  -8   -1.00    4.20
 -22  -2  -8    4.60    4.20
  22   2   8   -8.90    7.50
  22   2   8    1.80    3.00
 -23  -1  -8    3.00    4.00
  23   1   8   -2.70   11.10
 -24   0  -8   41.10   10.10
 -24   0  -8   44.90   11.40
  24   0   8   45.30   16.40
 -25   1  -8   45.00   11.90
 -25   1  -8   37.10   10.10
  25  -1   8   84.89   24.50
 -26   2  -8   24.80    9.80
 -26   2  -8   23.20    7.80
  26  -2   8   17.60   12.10
 -22  -4  -8   63.19   16.10
  22   4   8   50.69   23.10
 -23  -3  -8   17.40    7.90
  23   3   8   14.70   15.30
 -24  -2  -8   23.70    9.50
 -24  -2  -8   11.70    5.60
  24   2   8   -1.40   11.60
  24   2   8   13.30    5.20
 -25  -1  -8   60.19   13.80
 -25  -1  -8   39.10    8.70
  25   1   8   50.09   19.50
 -26   0  -8  300.27   30.70
 -26   0  -8  335.37   31.70
  26   0   8  359.86   47.30
 -27   1  -8   71.79   12.50
 -27   1  -8   46.60   12.10
  27  -1   8   32.20   14.00
 -28   2  -8   54.59   13.00
 -28   2  -8   51.89   12.00
  28  -2   8   43.40   18.50
 -25  -3  -8  156.58   22.20
  25   3   8  197.68   44.20
 -26  -2  -8   25.90   10.60
  26   2   8   40.20   20.40
 -27  -1  -8   53.39   11.90
 -27  -1  -8   46.00   12.80
  27   1   8   85.09   27.10
 -28   0  -8   66.99   14.70
 -28   0  -8   67.39   15.00
  28   0   8   90.59   24.20
 -29   1  -8    2.30    6.60
 -29   1  -8    9.30    7.50
  29  -1   8    2.20   10.50
 -28  -2  -8   44.10   14.00
  28   2   8   34.90   19.40
 -29  -1  -8   -9.30    8.30
  29   1   8  -16.40   10.00
  32   0  -9  -17.40   13.60
 -32   0   9    4.30    4.50
 -32   0   9   16.50    5.80
  31   1  -9   11.90   16.50
 -31  -1   9    3.60    3.50
  30   2  -9   27.30   21.40
 -30  -2   9   63.29   13.60
  29   3  -9   74.09   26.20
 -29  -3   9  111.19   20.60
  31  -1  -9   -1.00   13.60
 -31   1   9   13.00    4.80
 -31   1   9   19.10    9.10
  30   0  -9  -25.40   10.60
 -30   0   9   -4.00    4.60
 -30   0   9   -7.90    5.00
  29   1  -9  287.17   38.90
 -29  -1   9  240.88   28.60
 -29  -1   9  266.87   22.50
  28   2  -9   11.20   12.60
 -28  -2   9    5.60    3.70
  27   3  -9    5.80   17.80
 -27  -3   9   -0.50    3.70
  26   4  -9  120.49   40.10
 -26  -4   9  159.18   21.10
 -30   2   9   35.80   10.90
 -30   2   9   52.19   13.60
  29  -1  -9  206.98   30.60
 -29   1   9  257.37   27.20
 -29   1   9  216.98   22.70
  28   0  -9   -2.40   11.10
 -28   0   9   -2.10    4.70
 -28   0   9   -8.90    3.80
  27   1  -9   19.90   11.70
 -27  -1   9   34.80   11.00
 -27  -1   9   36.10    6.90
  26   2  -9   69.69   24.70
 -26  -2   9  101.19   10.40
 -26  -2   9   90.59   13.40
  25   3  -9  154.18   39.30
 -25  -3   9  199.08   22.70
  24   4  -9   24.50   16.10
 -24  -4   9   11.30    6.90
 -29   3   9  130.69   17.60
  28  -2  -9    0.50   11.70
 -28   2   9    6.50    6.20
 -28   2   9    1.90    5.90
  27  -1  -9   14.40   12.40
 -27   1   9   24.20    9.10
 -27   1   9   12.10    7.20
  26   0  -9   -1.90    8.00
 -26   0   9   -5.50    3.50
 -26   0   9   -1.00    3.60
  25   1  -9    3.90    9.10
 -25  -1   9   -0.30    3.00
 -25  -1   9    2.10    4.80
  24   2  -9   -7.70    8.90
 -24  -2   9   13.50    6.70
 -24  -2   9    4.30    2.80
  23   3  -9   18.60   16.60
  22   4  -9   56.09   25.80
 -22  -4   9   20.30    8.10
  21   5  -9   61.79   25.70
 -27   3   9    6.20    3.70
 -27   3   9    9.20    5.40
  26  -2  -9   67.79   16.00
 -26   2   9   65.59   14.20
 -26   2   9   67.39   14.20
  25  -1  -9    2.70    7.10
 -25   1   9   -5.30    3.90
 -25   1   9   -5.70    4.00
  24   0  -9   -2.00    9.90
 -24   0   9    2.70    3.70
 -24   0   9   17.30    6.80
  23   1  -9    5.70    9.50
 -23  -1   9   37.90    6.60
 -23  -1   9   18.30    6.70
  22   2  -9   17.60   14.70
 -22  -2   9   25.00    4.90
 -22  -2   9   17.00    6.00
 -22  -2   9   16.00    5.10
  21   3  -9  -12.10    8.80
 -21  -3   9   -1.50    5.10
  20   4  -9  -19.90   11.20
 -20  -4   9    7.60    5.30
  19   5  -9   45.50   26.80
  26  -4  -9  133.99   17.40
 -26   4   9  111.29   16.50
 -26   4   9  123.89   18.60
  25  -3  -9  201.98   20.80
 -25   3   9  156.98   21.00
 -25   3   9  183.48   20.90
  24  -2  -9  -10.20    6.20
  24  -2  -9    2.60    4.90
 -24   2   9    2.10    3.70
 -24   2   9    7.20    4.90
  23  -1  -9   20.70    6.70
  23  -1  -9   47.80    9.80
 -23   1   9   18.20    7.00
 -23   1   9   13.80    7.70
  22   0  -9   -2.90    7.60
 -22   0   9    9.30    4.60
 -22   0   9    6.00    4.40
  21   1  -9   29.90   12.30
 -21  -1   9   19.20    7.10
  20   2  -9  213.68   33.90
 -20  -2   9  221.78   19.00
 -20  -2   9  242.58   24.20
  19   3  -9  715.53   79.59
 -19  -3   9  779.22   58.19
 -19  -3   9  782.12   48.60
  18   4  -9   35.00   21.60
 -18  -4   9   29.60    8.80
  17   5  -9   45.60   25.60
 -17  -5   9   62.59   12.60
  16   6  -9  -28.20   14.40
 -16  -6   9   -6.00    6.00
  24  -4  -9   14.00    6.00
 -24   4   9   25.80    6.30
 -24   4   9   31.80   10.10
  23  -3  -9   20.90    6.00
  23  -3  -9   15.40    6.40
 -23   3   9   25.70    8.10
 -23   3   9   17.90    7.20
  22  -2  -9   28.70   10.40
  22  -2  -9   13.60    7.20
  22  -2  -9    4.90    5.00
 -22   2   9   12.60    3.90
 -22   2   9   11.40    6.60
 -22   2   9   28.00    8.80
  21  -1  -9   31.00    8.10
  21  -1  -9   44.90    9.60
 -21   1   9   48.00   10.00
 -21   1   9   21.90    7.90
 -21   1   9   51.39    6.70
  20   0  -9    1.30    3.30
  20   0  -9    4.90    6.90
 -20   0   9    0.50    2.50
 -20   0   9    1.50    3.60
  19   1  -9   17.00    9.80
 -19  -1   9   28.60    8.30
 -19  -1   9   33.30    6.00
  18   2  -9 1793.62  151.18
 -18  -2   9 2390.86  126.99
 -18  -2   9 1846.72  128.29
 -18  -2   9 2116.39  134.79
  17   3  -9  168.88   38.10
 -17  -3   9  148.09   12.40
 -17  -3   9  153.38   12.20
 -17  -3   9  152.68   17.70
  16   4  -9   13.70   15.70
 -16  -4   9    3.40    2.40
 -16  -4   9    4.30    5.50
 -16  -4   9    4.20    3.00
  15   5  -9   28.10   19.50
 -15  -5   9   97.39   13.10
 -15  -5   9   65.59    8.00
  14   6  -9  343.47   70.49
 -14  -6   9  457.15   37.70
  22  -4  -9   24.70    9.00
 -22   4   9   14.60    7.90
 -22   4   9   21.70    8.50
  21  -3  -9    6.90    3.90
  21  -3  -9   -0.80    3.20
 -21   3   9   -1.40    5.00
 -21   3   9   -0.50    4.70
  20  -2  -9  230.28   22.60
  20  -2  -9  240.88   20.10
  20  -2  -9  210.58   19.30
 -20   2   9  196.78   22.20
  19  -1  -9   15.80    5.80
  19  -1  -9   33.10    8.20
 -19   1   9   26.50    8.80
 -19   1   9   26.30    5.60
 -19   1   9   45.30    8.70
  18   0  -9    3.20    2.90
  18   0  -9    6.90    6.60
 -18   0   9    2.90    4.10
 -18   0   9    2.50    2.70
 -18   0   9    4.20    3.70
  17   1  -9    6.20    4.10
  17   1  -9   14.60    8.30
 -17  -1   9   11.90    4.10
 -17  -1   9   10.00    4.60
  16   2  -9  387.06   47.30
 -16  -2   9  428.96   29.10
 -16  -2   9  429.46   34.60
 -16  -2   9  389.66   30.50
  15   3  -9  418.76   55.49
 -15  -3   9  478.85   37.90
 -15  -3   9  504.55   32.70
 -15  -3   9  436.86   32.20
  14   4  -9   25.40   15.90
 -14  -4   9    4.70    3.00
 -14  -4   9   -2.20    3.00
 -14  -4   9    3.50    3.30
  13   5  -9   21.70    6.70
  13   5  -9   -0.10   14.60
 -13  -5   9   39.80    9.80
 -13  -5   9   21.60    6.20
  12   6  -9   -1.70    7.60
 -12  -6   9   10.90    6.30
  21  -5  -9   -4.90    5.60
 -21   5   9    9.80    6.40
 -21   5   9   -5.40    5.90
  20  -4  -9   13.40    5.30
  20  -4  -9    9.80    4.40
 -20   4   9    6.40    6.50
 -20   4   9    0.10    3.70
  19  -3  -9  641.84   47.00
  19  -3  -9  757.82   52.59
  19  -3  -9  683.53   45.50
 -19   3   9  661.63   51.69
  18  -2  -9 1779.92  112.59
  18  -2  -9 2040.40  120.39
  18  -2  -9 1700.83  113.09
 -18   2   9 1785.42  119.39
  17  -1  -9    8.30    4.60
  17  -1  -9    9.10    4.60
 -17   1   9   11.90    5.60
 -17   1   9   11.50    2.90
 -17   1   9   14.80    4.90
  16   0  -9    0.10    3.10
  16   0  -9   -5.50    4.20
 -16   0   9    2.30    2.70
 -16   0   9    1.40    2.70
 -16   0   9    4.60    3.70
  15   1  -9  144.79   23.70
  15   1  -9  208.98   18.90
 -15  -1   9  175.48   19.00
 -15  -1   9  198.08   16.00
  14   2  -9  716.53   67.39
 -14  -2   9  701.73   47.90
 -14  -2   9  718.43   49.20
 -14  -2   9  738.93   52.59
  13   3  -9   63.69   21.90
 -13  -3   9   74.29    9.00
 -13  -3   9   72.59   11.20
 -13  -3   9   79.99    8.80
  12   4  -9    4.10   12.70
  12   4  -9    2.80    3.40
 -12  -4   9    4.50    2.70
 -12  -4   9    0.60    3.30
  11   5  -9   38.80   17.20
  11   5  -9   48.40   10.50
 -11  -5   9   49.10   10.90
  10   6  -9   28.30    8.70
  10   6  -9   11.20   14.80
 -10  -6   9   15.00    8.00
  19  -5  -9   87.49   15.00
 -19   5   9   65.09   15.20
  18  -4  -9   35.20    9.60
  18  -4  -9   28.80    6.70
 -18   4   9   15.10    9.10
  17  -3  -9  183.78   19.30
  17  -3  -9  157.98   13.00
  17  -3  -9  156.58   14.10
  16  -2  -9  455.75   37.00
  15  -1  -9  156.28   14.40
  15  -1  -9  191.08   18.30
 -15   1   9  169.18   12.40
  14   0  -9    1.50    3.40
  14   0  -9    2.20    2.40
 -14   0   9   -1.10    1.30
 -14   0   9    7.40    3.10
 -14   0   9    0.70    1.70
  13   1  -9    1.30    4.70
  13   1  -9   -2.90    1.70
 -13  -1   9   -0.80    1.50
 -13  -1   9    1.40    2.50
  12   2  -9  101.39   23.60
 -12  -2   9  106.29   11.20
 -12  -2   9  104.29   12.70
  11   3  -9  103.39   27.10
  11   3  -9   80.69   10.60
 -11  -3   9   82.39   11.60
 -11  -3   9   89.79   10.60
  10   4  -9   15.90    5.20
  10   4  -9    5.10    9.70
 -10  -4   9   13.10    4.40
   9   5  -9    2.70    9.20
   9   5  -9    3.00    5.40
  -9  -5   9   -0.70    3.30
   8   6  -9   37.90   10.70
   8   6  -9   16.70   17.90
  -8  -6   9   42.60    9.20
  17  -5  -9   57.89   11.40
  17  -5  -9   56.49   12.90
 -17   5   9   34.70   10.70
  16  -4  -9   -4.80    3.80
  16  -4  -9   -1.20    3.70
  16  -4  -9   -0.20    6.80
 -16   4   9    9.30    5.50
  15  -3  -9  430.36   30.50
  15  -3  -9  436.46   37.20
  15  -3  -9  473.65   29.60
  14  -2  -9  734.13   53.99
  13  -1  -9   -0.20    2.40
 -13   1   9    2.30    2.60
  12   0  -9   -1.60    1.70
  12   0  -9    1.50    2.70
 -12   0   9   -0.80    2.30
 -12   0   9    0.60    1.50
  11   1  -9  244.48   20.90
  11   1  -9  229.58   26.90
 -11  -1   9  222.58   19.40
 -11  -1   9  227.68   25.40
 -11  -1   9  251.37   21.70
  10   2  -9  611.14   60.79
  10   2  -9  673.73   47.50
  10   2  -9  749.82   47.70
 -10  -2   9  656.43   47.70
 -10  -2   9  644.44   46.50
   9   3  -9  312.57   40.90
   9   3  -9  261.57   23.60
  -9  -3   9  284.17   23.70
   8   4  -9  457.25   57.99
   8   4  -9  411.26   35.60
  -8  -4   9  496.65   35.00
   7   5  -9  -10.90   13.90
   7   5  -9   -2.50    3.90
   6   6  -9   29.50    8.60
   6   6  -9   32.10   17.50
  -6  -6   9   10.70    7.90
  -6  -6   9   28.70    6.50
  16  -6  -9    0.90    7.40
 -16   6   9   -6.00    5.50
  15  -5  -9   74.29   13.80
  15  -5  -9   81.89   14.70
 -15   5   9   62.59   14.10
  14  -4  -9   -1.60    3.90
  14  -4  -9    9.60    4.70
  14  -4  -9   10.10    6.90
 -14   4   9   -0.20    5.70
  13  -3  -9   70.29    8.00
  13  -3  -9   72.69    6.90
  13  -3  -9   87.09   12.70
  12  -2  -9   96.29   13.50
 -12   2   9  144.39   14.30
  11  -1  -9  236.48   22.60
 -11   1   9  266.87   21.20
  10   0  -9    1.80    1.90
  10   0  -9   -3.00    2.90
 -10   0   9    1.30    1.90
   9   1  -9  509.85   35.50
   9   1  -9  477.75   43.20
  -9  -1   9  437.86   35.10
  -9  -1   9  468.15   34.70
  -9  -1   9  496.05   42.50
   8   2  -9  142.19   15.30
   8   2  -9  168.38   25.80
   8   2  -9  150.28   14.50
  -8  -2   9  181.38   16.20
  -8  -2   9  153.88   15.30
   7   3  -9   12.40    5.00
   7   3  -9   -2.00    5.00
  -7  -3   9   11.60    3.90
   6   4  -9   54.19   21.20
   6   4  -9   44.40   10.30
  -6  -4   9   61.29    8.20
   5   5  -9   48.50   11.20
   5   5  -9   36.30   17.40
  -5  -5   9   53.39   15.30
  -5  -5   9   59.19    7.80
   4   6  -9  324.07   31.50
   4   6  -9  334.07   65.69
  -4  -6   9  305.97   26.20
  -4  -6   9  352.16   41.00
  14  -6  -9  382.46   35.80
 -14   6   9  315.07   34.20
  13  -5  -9   29.40    8.80
  13  -5  -9   29.50    9.40
 -13   5   9   25.60    8.10
  12  -4  -9   12.30    6.50
  12  -4  -9   -0.60    3.30
 -12   4   9   -2.30    4.80
  11  -3  -9   77.29    9.30
  11  -3  -9   95.09   14.00
  11  -3  -9   97.99    8.70
  10  -2  -9  667.33   54.59
 -10   2   9  861.01   53.79
   9  -1  -9  499.45   38.50
  -9   1   9  505.95   36.30
   8   0  -9    4.70    3.10
   8   0  -9    2.70    2.60
  -8   0   9    0.40    1.30
  -8   0   9    1.60    1.40
  -8   0   9   -1.20    3.00
   7   1  -9 1679.63  115.39
   7   1  -9 1677.93  106.79
   7   1  -9 1678.33  105.39
  -7  -1   9 1593.94  113.89
  -7  -1   9 1658.23  105.89
   6   2  -9   57.29    7.30
   6   2  -9   48.70    9.20
   6   2  -9   29.30   11.60
  -6  -2   9   50.49    7.40
   5   3  -9   17.30    5.80
   5   3  -9   19.20   11.50
  -5  -3   9   26.60    5.60
   4   4  -9    2.30    3.00
   4   4  -9  -12.90    5.90
  -4  -4   9    2.00    4.10
  -4  -4   9    2.00    2.90
   3   5  -9   62.29   13.30
   3   5  -9   63.99   23.90
  -3  -5   9   84.29    9.50
  -3  -5   9   67.29   17.90
   2   6  -9  134.99   40.50
   2   6  -9  138.69   17.00
  -2  -6   9  132.69   13.80
  -2  -6   9  117.09   25.70
  12  -6  -9    9.10    7.00
  12  -6  -9   15.20   10.40
 -12   6   9    1.50    7.40
  11  -5  -9   35.80    9.50
  11  -5  -9   37.70   10.10
 -11   5   9   63.89   13.20
  10  -4  -9    4.70    6.60
  10  -4  -9   15.00    4.50
  10  -4  -9    7.20    7.30
 -10   4   9   14.10    8.50
 -10   4   9   14.40    5.80
   9  -3  -9  273.47   23.60
   9  -3  -9  293.07   28.30
   9  -3  -9  341.37   22.80
   8  -2  -9  156.28   17.40
  -8   2   9  156.68   15.20
   7  -1  -9 1649.04  107.39
  -7   1   9 1658.63  105.09
   6   0  -9    3.10    1.80
  -6   0   9    0.70    1.60
  -6   0   9    5.20    3.30
  -6   0   9    1.10    1.50
   5   1  -9  566.74   48.10
   5   1  -9  553.34   40.70
   5   1  -9  571.84   39.30
  -5  -1   9  523.55   46.50
  -5  -1   9  555.44   40.20
  -5  -1   9  553.14   40.10
   4   2  -9   13.10    3.80
   4   2  -9   -4.60    2.90
   4   2  -9    0.30    2.40
  -4  -2   9    7.00    3.30
  -4  -2   9    2.00    2.70
   3   3  -9  153.28   31.00
   3   3  -9  159.28   16.90
  -3  -3   9  151.18   13.20
  -3  -3   9  139.49   14.50
  -3  -3   9  159.38   19.60
   2   4  -9  301.87   27.60
   2   4  -9  318.07   44.70
  -2  -4   9  272.27   22.60
  -2  -4   9  322.77   22.20
  -2  -4   9  267.07   31.00
   1   5  -9   42.10   22.20
   1   5  -9   57.69   12.30
  -1  -5   9   55.49   14.30
  -1  -5   9   40.10    6.70
  -1  -5   9   53.39    6.80
   0   6  -9  188.88   40.20
   0   6  -9  127.39   19.00
   0  -6   9  153.28   25.00
  10  -6  -9   14.00    9.50
  10  -6  -9   15.20    8.00
 -10   6   9   15.60    6.80
 -10   6   9    7.10   16.80
   9  -5  -9   19.10    5.70
   9  -5  -9    3.30    6.80
  -9   5   9    1.00    5.60
  -9   5   9  -10.30    7.90
   8  -4  -9  548.55   40.20
   8  -4  -9  458.35   41.80
  -8   4   9  528.05   47.40
   7  -3  -9   19.10    7.70
   7  -3  -9   14.90    4.40
  -7   3   9    7.40    5.20
  -7   3   9   18.70    5.80
   6  -2  -9   52.79   11.00
   6  -2  -9   55.39    5.70
  -6   2   9   56.19    7.40
  -6   2   9   52.39    7.60
   5  -1  -9  564.64   36.30
   5  -1  -9  556.34   42.30
  -5   1   9  522.95   40.00
  -5   1   9  588.84   38.90
  -5   1   9  610.04   37.60
   4   0  -9    3.40    1.90
   4   0  -9   -0.40    1.40
  -4   0   9    0.80    1.90
  -4   0   9    3.70    2.90
  -4   0   9    0.20    1.60
   3   1  -9  755.72   49.99
   3   1  -9  737.83   51.99
   3   1  -9  772.42   60.19
  -3  -1   9  707.03   58.49
  -3  -1   9  713.03   49.99
  -3  -1   9  756.72   51.79
   2   2  -9 1629.34  114.79
   2   2  -9 1557.14   94.19
   2   2  -9 1468.55   98.29
  -2  -2   9 1510.45   94.59
  -2  -2   9 1532.95  100.79
  -2  -2   9 1381.26   94.69
   1   3  -9  330.27   42.30
   1   3  -9  309.97   28.30
  -1  -3   9  315.77   24.30
  -1  -3   9  354.66   23.80
  -1  -3   9  336.47   32.10
   0   4  -9    3.80    3.40
   0   4  -9   -7.20    8.30
   0  -4   9   -0.20    4.60
   0  -4   9    2.10    1.50
   0  -4   9    3.80    2.70
  -1   5  -9   13.00    6.30
  -1   5  -9    5.70   13.70
   1  -5   9   12.80    6.10
   1  -5   9   15.50    2.50
   1  -5   9   13.50    2.80
  -2   6  -9   21.30   14.80
  -2   6  -9   11.60    7.50
   2  -6   9   -3.70    8.10
   8  -6  -9   42.40   12.90
   8  -6  -9   42.90   13.20
  -8   6   9   21.70    8.90
  -8   6   9   44.00   18.80
   7  -5  -9    3.60    6.00
   7  -5  -9    1.90    5.40
  -7   5   9   18.50   10.50
  -7   5   9    3.50    6.60
   6  -4  -9   44.60   12.10
  -6   4   9   60.69   17.20
   5  -3  -9   28.30    8.60
   5  -3  -9   31.00    6.50
  -5   3   9   31.30    8.90
  -5   3   9   24.90    6.10
   4  -2  -9    2.80    2.30
   4  -2  -9   -0.10    2.30
  -4   2   9    1.90    2.00
  -4   2   9    0.70    2.70
   3  -1  -9  785.52   55.99
   3  -1  -9  842.42   51.69
  -3   1   9  811.52   52.79
  -3   1   9  730.63   53.59
   2   0  -9    1.70    2.10
   2   0  -9    1.50    2.20
   2   0  -9    5.30    2.10
  -2   0   9   -4.00    2.30
  -2   0   9    2.20    1.60
  -2   0   9    3.40    2.90
   1   1  -9  271.67   21.40
   1   1  -9  280.37   24.40
   1   1  -9  258.97   23.30
  -1  -1   9  259.27   21.40
  -1  -1   9  299.07   24.30
   0   2  -9  312.87   35.90
   0   2  -9  284.07   20.60
   0   2  -9  289.87   25.00
   0  -2   9  253.57   20.90
   0  -2   9  295.17   26.80
  -1   3  -9   30.80   13.90
  -1   3  -9   31.40    8.30
   1  -3   9   39.90   10.90
   1  -3   9   27.70    5.10
   1  -3   9   37.00    4.40
  -2   4  -9   68.29   13.50
  -2   4  -9  122.39   30.80
   2  -4   9  102.79   16.40
   2  -4   9   99.39    7.00
   2  -4   9   83.79    7.40
  -3   5  -9   51.79   11.20
  -3   5  -9   50.99   20.60
   3  -5   9   30.10   11.90
  -4   6  -9   36.40   19.10
  -4   6  -9   39.40   11.60
   4  -6   9   47.30   15.90
   6  -6  -9   35.60    9.20
   6  -6  -9    9.90    8.80
  -6   6   9   29.50   16.80
   5  -5  -9   70.09   15.30
  -5   5   9   61.09   17.30
   4  -4  -9   11.40    6.90
  -4   4   9   11.00    6.80
  -4   4   9   13.70    5.90
   3  -3  -9  163.78   16.90
   3  -3  -9  154.48   18.70
  -3   3   9  168.78   21.60
  -3   3   9  177.48   16.30
   2  -2  -9 1512.95  102.09
   2  -2  -9 1642.64   98.99
  -2   2   9 1453.65   98.09
  -2   2   9 1555.24  103.19
   1  -1  -9  289.17   22.80
   1  -1  -9  289.57   25.20
  -1   1   9  293.87   23.90
  -1   1   9  304.97   24.20
   0   0  -9    0.80    1.60
   0   0  -9    3.50    1.70
   0   0  -9    0.40    1.10
   0   0   9    0.40    1.20
   0   0   9    7.70    3.30
   0   0   9    2.80    2.10
  -1   1  -9  389.06   29.30
  -1   1  -9  392.86   31.90
   1  -1   9  418.36   29.60
   1  -1   9  423.76   33.00
  -2   2  -9   24.10    6.80
  -2   2  -9   29.00    4.20
   2  -2   9   17.50    6.80
   2  -2   9   27.20    4.80
  -3   3  -9   15.10    5.80
  -3   3  -9   16.40   12.10
   3  -3   9   24.00    2.90
   3  -3   9   17.40    7.50
   3  -3   9   14.60    2.60
  -4   4  -9   39.20   10.30
  -4   4  -9   38.40   17.00
   4  -4   9   44.00   13.50
  -5   5  -9  121.29   17.30
  -5   5  -9  162.48   39.70
   5  -5   9  137.39   26.80
  -6   6  -9   27.60   10.50
   6  -6   9   45.90   16.70
   4  -6  -9  314.67   33.80
  -4   6   9  327.47   47.70
  -4   6   9  366.46   32.60
   3  -5  -9   58.79   13.50
  -3   5   9   45.90   16.80
   2  -4  -9  281.47   28.70
  -2   4   9  308.27   37.30
   1  -3  -9  333.37   31.80
  -1   3   9  339.27   36.80
  -1   3   9  421.86   29.40
   0  -2  -9  294.77   27.00
   0  -2  -9  317.97   25.80
   0   2   9  302.67   24.40
   0   2   9  306.07   29.40
  -1  -1  -9  417.86   33.10
  -1  -1  -9  395.46   31.40
   1   1   9  427.66   31.90
   1   1   9  437.76   33.50
  -2   0  -9    8.20    3.90
  -2   0  -9   11.60    4.00
  -2   0  -9    7.30    3.40
   2   0   9   14.70    4.50
   2   0   9    4.90    3.00
   2   0   9    9.50    4.80
  -3   1  -9 1162.58   75.89
  -3   1  -9 1078.29   78.59
   3  -1   9 1265.87   81.39
   3  -1   9 1226.98   76.09
  -4   2  -9  328.17   23.50
  -4   2  -9  332.47   29.20
   4  -2   9  357.86   24.20
   4  -2   9  355.16   31.90
  -5   3  -9 3135.99  200.18
   5  -3   9 3197.18  205.28
  -6   4  -9  344.07   32.80
   6  -4   9  383.26   38.90
  -7   5  -9   -3.80    2.40
   7  -5   9   -5.90    5.20
  -8   6  -9    0.40    6.60
   8  -6   9   -4.60   10.00
   2  -6  -9  119.39   22.10
  -2   6   9  170.68   38.90
  -2   6   9  179.98   19.10
   1  -5  -9   40.10   12.50
  -1   5   9   50.19   20.50
   0  -4  -9    0.30    3.70
   0   4   9   -5.70    4.80
   0   4   9   -2.30    3.40
  -1  -3  -9   31.60    9.00
   1   3   9   30.40    6.20
   1   3   9   16.50    8.60
  -2  -2  -9   26.10    7.50
   2   2   9   24.20    6.00
   2   2   9   27.10    8.90
  -3  -1  -9 1309.17   86.99
  -3  -1  -9 1197.78   81.89
  -3  -1  -9 1266.67   82.39
   3   1   9 1147.39   80.29
   3   1   9 1256.67   84.09
  -4   0  -9   -0.30    1.50
  -4   0  -9    0.40    1.50
   4   0   9    4.20    2.80
  -5   1  -9   11.80    4.80
  -5   1  -9    3.00    2.80
   5  -1   9    7.30    3.10
   5  -1   9    8.10    4.90
  -6   2  -9   53.09    6.20
  -6   2  -9   70.19   10.40
   6  -2   9   67.99    6.30
   6  -2   9   61.29   13.10
  -7   3  -9   15.70    6.00
   7  -3   9   21.30    8.10
  -8   4  -9   85.59   16.10
   8  -4   9  120.49   19.20
  -9   5  -9  112.09   17.50
   9  -5   9  135.99   22.10
 -10   6  -9   -0.30    4.10
  10  -6   9   -6.70    9.70
   0  -6  -9  158.38   20.80
   0   6   9  140.29   17.10
   0   6   9  122.69   31.90
  -1  -5  -9    9.20    7.80
   1   5   9   19.10    7.50
   1   5   9   20.90   13.30
  -2  -4  -9  109.19   18.60
   2   4   9  120.59   13.10
   2   4   9   74.39   21.90
  -3  -3  -9    9.40    5.60
   3   3   9   16.40    4.60
   3   3   9    9.60    8.10
  -4  -2  -9  317.87   27.70
   4   2   9  342.87   32.80
   4   2   9  279.67   24.00
  -5  -1  -9   10.30    4.20
  -5  -1  -9    4.40    2.80
   5   1   9   16.30    6.30
  -6   0  -9    3.70    2.90
  -6   0  -9    5.30    3.00
   6   0   9    7.50    4.40
  -7   1  -9  173.78   18.40
  -7   1  -9  177.68   16.00
   7  -1   9  200.08   15.50
   7  -1   9  178.28   20.50
  -8   2  -9  119.59   10.40
  -8   2  -9  108.79   14.60
   8  -2   9  103.99   16.30
   8  -2   9  136.89   10.00
  -9   3  -9   11.90    4.80
   9  -3   9    7.30    5.70
 -10   4  -9   38.00   11.40
  10  -4   9   33.20   13.20
 -11   5  -9   62.49   15.20
  11  -5   9   46.80   17.40
 -12   6  -9    6.60    8.80
  12  -6   9   28.70   11.50
  -2  -6  -9   10.30   10.00
   2   6   9   22.80   17.90
   2   6   9   13.90    6.70
  -3  -5  -9   32.50   10.10
   3   5   9   66.99   11.70
   3   5   9   40.60   19.70
  -4  -4  -9   46.30   11.90
   4   4   9   50.89   20.00
   4   4   9   56.09    8.10
  -5  -3  -9 2679.93  193.58
   5   3   9 3320.37  188.98
   5   3   9 3194.78  208.58
  -6  -2  -9   72.39   12.80
   6   2   9   56.89   14.90
   6   2   9   55.29    7.80
  -7  -1  -9  186.78   18.10
  -7  -1  -9  175.68   17.90
   7   1   9  161.68   16.50
   7   1   9  185.58   21.40
  -8   0  -9   -1.90    1.90
  -8   0  -9    2.60    2.50
   8   0   9   -0.40    1.70
  -9   1  -9   64.49   12.10
  -9   1  -9   80.09    9.60
   9  -1   9   83.49   16.00
   9  -1   9   88.69    8.60
 -10   2  -9  496.75   41.10
 -10   2  -9  497.55   34.60
  10  -2   9  454.35   44.10
  10  -2   9  572.44   33.80
 -11   3  -9   24.50    7.90
  11  -3   9   18.90    8.60
 -12   4  -9   95.89   18.10
  12  -4   9  107.69   21.20
 -13   5  -9   22.40    9.80
  13  -5   9    6.50    7.80
  -4  -6  -9   41.60   12.50
   4   6   9   35.80    9.40
   4   6   9   69.99   26.80
  -5  -5  -9  117.89   21.30
   5   5   9  133.29   32.70
  -6  -4  -9  296.27   32.60
   6   4   9  440.46   29.00
   6   4   9  320.17   44.00
  -7  -3  -9    6.40    4.80
   7   3   9   23.30   10.30
   7   3   9   19.50    4.90
  -8  -2  -9  118.59   15.00
   8   2   9  128.99   13.20
   8   2   9  139.89   20.60
  -9  -1  -9   66.29    9.90
  -9  -1  -9   73.59   10.20
   9   1   9   56.99   13.70
   9   1   9   68.49    9.40
 -10   0  -9    0.60    2.50
 -10   0  -9   -3.40    2.50
  10   0   9   -0.20    2.40
 -11   1  -9  307.27   27.40
 -11   1  -9  298.67   23.90
  11  -1   9  291.17   30.90
 -12   2  -9   53.19   11.60
 -12   2  -9   55.59    7.00
  12  -2   9   52.59    5.90
  12  -2   9   61.59   15.70
 -13   3  -9   18.50    7.00
  13  -3   9   32.80   12.90
 -14   4  -9   79.19   16.10
  14  -4   9   65.69   18.40
 -15   5  -9   22.40   10.00
  15  -5   9   18.10    9.50
  -6  -6  -9   17.40    9.90
   6   6   9   46.30   21.20
   6   6   9   29.80    8.30
  -7  -5  -9    5.10    6.40
   7   5   9    4.70    4.80
   7   5   9   -4.70   11.90
  -8  -4  -9  114.79   20.30
   8   4   9   91.99   26.30
   8   4   9  130.19   12.50
  -9  -3  -9    4.40    3.40
   9   3   9    4.70    3.20
   9   3   9   12.90    9.10
 -10  -2  -9  490.15   40.30
  10   2   9  489.85   36.40
  10   2   9  549.85   50.29
 -11  -1  -9  310.57   26.70
 -11  -1  -9  310.07   26.90
  11   1   9  310.27   32.80
  11   1   9  289.67   25.10
 -12   0  -9    1.10    2.80
 -12   0  -9   -0.80    1.70
  12   0   9    6.10    4.30
 -13   1  -9    8.70    3.70
 -13   1  -9   17.20    6.20
  13  -1   9   10.60    5.20
 -14   2  -9  465.15   40.20
  14  -2   9  444.36   44.60
  14  -2   9  500.65   32.70
 -15   3  -9    4.10    4.90
  15  -3   9    8.30    6.70
 -16   4  -9   36.80   10.70
  16  -4   9   21.30   11.30
 -17   5  -9  107.09   21.30
  17  -5   9  122.29   27.40
  -8  -6  -9    5.70    6.70
   8   6   9  -23.90   12.40
   8   6   9   -9.00    5.60
  -9  -5  -9  108.49   20.90
   9   5   9   77.29   27.00
 -10  -4  -9   55.19   13.20
  10   4   9   49.30    7.30
  10   4   9   44.00   18.40
 -11  -3  -9   20.00    7.40
  11   3   9    2.80    7.50
  11   3   9   18.00    4.70
 -12  -2  -9   42.70   10.10
  12   2   9   49.20    7.30
  12   2   9   29.90    9.20
 -13  -1  -9   17.70    5.00
 -13  -1  -9   16.40    5.90
  13   1   9   12.20    7.20
 -14   0  -9   -1.90    1.80
 -14   0  -9   -0.30    3.30
  14   0   9    0.30    4.00
 -15   1  -9  626.44   48.10
 -15   1  -9  593.04   43.70
  15  -1   9  621.34   54.89
 -16   2  -9  323.77   25.70
 -16   2  -9  338.67   32.20
  16  -2   9  360.26   38.60
 -17   3  -9  160.48   21.10
  17  -3   9  185.88   27.40
 -18   4  -9   82.29   18.30
  18  -4   9   61.79   18.90
 -19   5  -9   -2.50    7.60
  19  -5   9   30.60   13.00
 -10  -6  -9    6.00    7.50
  10   6   9    3.10    5.90
  10   6   9   -3.20    9.20
 -11  -5  -9   55.99   15.10
  11   5   9   48.10   22.60
  11   5   9   70.19   10.50
 -12  -4  -9   87.09   17.50
  12   4   9   82.59   24.70
  12   4   9  124.09   11.50
 -13  -3  -9   23.30    9.70
  13   3   9   10.40    9.90
  13   3   9   18.90    5.30
 -14  -2  -9  531.65   36.80
 -14  -2  -9  454.65   38.50
  14   2   9  404.56   33.00
  14   2   9  407.46   46.40
 -15  -1  -9  579.44   45.60
 -15  -1  -9  605.74   46.80
  15   1   9  669.53   58.49
 -16   0  -9   -3.70    2.80
 -16   0  -9   -1.90    2.50
  16   0   9   -4.40    2.90
 -17   1  -9  524.05   38.80
 -17   1  -9  505.45   42.20
  17  -1   9  504.45   49.60
 -18   2  -9   14.70    7.80
 -18   2  -9   16.90    4.60
  18  -2   9   29.30   11.90
 -19   3  -9   62.09    5.70
 -19   3  -9   69.29   16.00
  19  -3   9   80.99   21.30
 -20   4  -9    5.20    5.20
  20  -4   9    9.30   10.80
 -12  -6  -9   11.70    7.80
  12   6   9   20.50   16.80
 -13  -5  -9    9.00    8.50
  13   5   9   27.90    6.60
  13   5   9   11.50   11.80
 -14  -4  -9   77.79   16.60
  14   4   9   96.09    9.60
  14   4   9   64.69   23.10
 -15  -3  -9   17.60    8.50
  15   3   9   18.60    5.00
  15   3   9   15.60   11.90
 -16  -2  -9  317.67   26.90
 -16  -2  -9  309.17   30.10
  16   2   9  314.77   25.00
  16   2   9  267.97   37.50
 -17  -1  -9  497.15   41.70
 -17  -1  -9  524.15   41.10
  17   1   9  560.24   54.09
 -18   0  -9   -0.20    3.10
 -18   0  -9    5.20    4.50
  18   0   9    0.90    3.70
 -19   1  -9    9.00    4.50
 -19   1  -9    6.20    4.00
  19  -1   9    9.20    7.40
 -20   2  -9   21.50    6.30
 -20   2  -9   23.80    9.30
  20  -2   9   10.60    8.50
 -21   3  -9   67.29   16.10
  21  -3   9   32.70   15.80
 -22   4  -9  217.58   28.00
  22  -4   9  217.18   32.60
 -15  -5  -9   27.50   10.00
  15   5   9   16.20   13.00
 -16  -4  -9   20.70    9.00
  16   4   9   32.60    5.50
  16   4   9   -2.00   12.70
 -17  -3  -9  182.88   22.40
  17   3   9  146.69   13.60
  17   3   9  167.68   35.60
 -18  -2  -9   19.80    5.90
 -18  -2  -9   12.10    5.80
  18   2   9   19.80    5.40
  18   2   9   15.00   10.70
 -19  -1  -9    3.50    5.00
 -19  -1  -9    9.40    4.50
  19   1   9   12.70    7.00
 -20   0  -9    5.70    4.40
 -20   0  -9    9.00    5.10
  20   0   9   -0.90    6.10
 -21   1  -9  673.83   53.79
 -21   1  -9  754.12   58.69
  21  -1   9  907.11   73.99
 -22   2  -9    3.50    5.70
 -22   2  -9    7.90    4.90
  22  -2   9   -6.30    8.40
 -23   3  -9    9.30    7.80
  23  -3   9   -3.80    7.50
 -17  -5  -9  151.28   21.40
  17   5   9   89.09   31.10
 -18  -4  -9   80.49   17.60
  18   4   9   61.89   22.20
 -19  -3  -9   89.99   18.30
  19   3   9   75.79   24.20
  19   3   9   70.79    8.20
 -20  -2  -9   15.60    4.80
 -20  -2  -9   16.10    6.30
  20   2   9    7.60   10.10
  20   2   9   21.90    5.70
 -21  -1  -9  732.93   54.99
 -21  -1  -9  705.83   56.79
  21   1   9  831.42   74.89
 -22   0  -9   -7.40    4.20
 -22   0  -9    2.30    3.80
  22   0   9    7.90    8.60
 -23   1  -9    4.70    6.00
 -23   1  -9    5.00    5.00
  23  -1   9    6.10   10.00
 -24   2  -9   -1.90    5.00
  24  -2   9    2.80    8.90
 -25   3  -9   70.39   17.90
 -19  -5  -9   11.80    8.30
  19   5   9   24.10   16.40
 -20  -4  -9   -1.60    4.00
  20   4   9   -8.10   12.00
 -21  -3  -9   53.39   13.90
  21   3   9   62.19   24.20
  21   3   9   70.89    7.20
 -22  -2  -9    7.30    6.60
 -22  -2  -9    5.80    4.20
  22   2   9    6.00    4.20
  22   2   9  -11.00    8.30
 -23  -1  -9    7.80    4.50
 -23  -1  -9    5.30    5.40
  23   1   9    0.70    9.60
 -24   0  -9   -3.40    4.10
 -24   0  -9    8.10    5.90
  24   0   9   -4.60    9.00
 -25   1  -9    7.70    5.30
 -25   1  -9    7.00    6.00
  25  -1   9    6.30   11.60
 -26   2  -9    1.70    6.70
 -26   2  -9   20.70    8.90
  26  -2   9    7.00   12.10
 -22  -4  -9  183.08   24.40
  22   4   9  161.48   36.80
 -23  -3  -9    2.40    7.30
  23   3   9   -6.70   12.00
 -24  -2  -9   -1.40    5.80
 -24  -2  -9   -3.20    4.50
  24   2   9   -8.60    4.50
  24   2   9  -18.50    9.50
 -25  -1  -9   -1.80    5.00
 -25  -1  -9   17.90    5.70
  25   1   9    7.90    9.60
 -26   0  -9   -1.90    4.40
 -26   0  -9    0.40    5.20
  26   0   9    2.30    7.70
 -27   1  -9   86.39   17.00
 -27   1  -9   91.69   16.80
  27  -1   9   68.39   21.80
 -25  -3  -9   76.09   17.20
  25   3   9   65.59   26.50
 -26  -2  -9   15.80    6.50
  26   2   9   -2.90    7.90
 -27  -1  -9   86.99   13.20
 -27  -1  -9   69.99   15.20
  27   1   9  125.29   32.60
 -28   0  -9    2.20    5.40
 -28   0  -9    3.90    7.30
  31   1 -10   -4.90   17.20
 -31  -1  10   19.10    9.50
  30   2 -10    1.00   18.60
 -30  -2  10   12.80    6.10
 -31   1  10   10.30    6.50
 -31   1  10    3.10    6.40
  30   0 -10   29.60   16.70
 -30   0  10   11.30    7.30
 -30   0  10    6.90    5.00
  29   1 -10    7.90   13.60
 -29  -1  10   11.10    4.90
  28   2 -10   43.90   21.60
  27   3 -10  173.98   43.60
 -27  -3  10  148.89   20.60
 -30   2  10    5.80    6.70
 -30   2  10   -1.50    5.70
  29  -1 -10  -14.20   13.50
 -29   1  10   -4.40    6.30
 -29   1  10   -3.70    4.90
  28   0 -10   76.99   20.90
 -28   0  10   65.99   11.80
 -28   0  10  100.89   18.70
  27   1 -10   39.00   19.50
 -27  -1  10   37.30    7.30
 -27  -1  10   29.10   10.20
  26   2 -10   38.60   15.40
 -26  -2  10   43.20   10.60
  25   3 -10    5.50   12.00
 -25  -3  10   12.00    6.30
  24   4 -10   -9.20   15.60
 -24  -4  10  -14.20    6.20
 -28   2  10   12.60    6.10
 -28   2  10   19.70    8.40
  27  -1 -10   20.10   14.00
 -27   1  10   51.59   11.30
 -27   1  10   30.00    9.60
  26   0 -10   14.40   11.30
 -26   0  10   17.60    6.00
 -26   0  10   24.10    8.20
  25   1 -10  -15.00    7.30
 -25  -1  10   -2.60    3.80
  24   2 -10   48.40   19.60
 -24  -2  10   62.39   14.60
 -24  -2  10   64.39    7.70
  23   3 -10   29.80   19.80
 -23  -3  10   46.80   13.50
  22   4 -10    8.70   14.90
 -22  -4  10    3.60    5.00
  21   5 -10   22.20   18.30
 -21  -5  10    5.20    7.00
  27  -3 -10  148.19   18.30
 -27   3  10  117.29   18.00
 -27   3  10  155.38   19.00
  26  -2 -10   63.99   13.00
  26  -2 -10   44.90   11.70
 -26   2  10   59.89   12.00
 -26   2  10   54.09   13.50
  25  -1 -10    8.40    8.60
  25  -1 -10   10.10    5.30
 -25   1  10   -0.40    4.00
  24   0 -10  206.58   29.20
 -24   0  10  251.67   26.10
  23   1 -10   33.10   14.00
 -23  -1  10   49.40   11.80
  22   2 -10   99.19   26.40
 -22  -2  10  134.89   17.40
  21   3 -10  117.99   30.70
 -21  -3  10  152.58   11.40
  20   4 -10   54.39   27.80
 -20  -4  10   71.49   14.80
  19   5 -10   26.50   27.90
  25  -3 -10   27.70   10.50
 -25   3  10   29.30    8.90
 -25   3  10   11.90    7.10
  24  -2 -10   67.79   13.60
  24  -2 -10   46.70   10.20
 -24   2  10   94.59   12.10
 -24   2  10   60.69   13.80
  23  -1 -10   50.09   10.80
  23  -1 -10   44.00   11.50
 -23   1  10   83.09   11.70
 -23   1  10   48.10   12.30
 -23   1  10   52.29    8.40
  22   0 -10  791.02   54.69
  22   0 -10  640.04   59.39
 -22   0  10  684.93   54.39
  21   1 -10  105.09   24.90
 -21  -1  10  136.99   17.30
  20   2 -10   11.00   12.40
 -20  -2  10   16.60    4.60
 -20  -2  10   20.40    7.40
  19   3 -10   15.10   14.00
 -19  -3  10   16.10    6.70
 -19  -3  10   20.30    3.90
 -19  -3  10   19.10    4.00
  18   4 -10  253.17   51.89
 -18  -4  10  284.47   19.60
 -18  -4  10  320.37   29.20
  17   5 -10  158.18   42.90
 -17  -5  10  148.39   19.00
  24  -4 -10   -6.80    5.90
 -24   4  10    2.10    7.00
 -24   4  10    3.50    6.70
  23  -3 -10   41.70   10.80
 -23   3  10   47.40   11.40
 -23   3  10   33.70   10.00
  22  -2 -10  148.59   16.70
  22  -2 -10  105.79   12.40
  22  -2 -10  123.19   12.10
 -22   2  10  143.89   17.90
  21  -1 -10   94.49   14.90
 -21   1  10   78.69   10.30
 -21   1  10  101.39   14.60
  20   0 -10   44.90   10.70
  20   0 -10   34.50   11.90
 -20   0  10   47.40   11.00
 -19  -1  10   15.40    5.50
 -19  -1  10    6.10    3.90
  18   2 -10  724.73   71.29
 -18  -2  10  705.23   54.59
 -18  -2  10  738.73   48.00
  17   3 -10  587.04   66.29
 -17  -3  10  576.14   38.50
 -17  -3  10  593.14   45.80
 -17  -3  10  553.64   38.90
  16   4 -10    2.50   13.30
 -16  -4  10   17.90    6.50
 -16  -4  10   11.10    3.70
  15   5 -10  122.79   39.10
 -15  -5  10  166.58   18.80
 -15  -5  10  146.09   13.90
  14   6 -10  -24.90   11.10
 -14  -6  10   36.80    9.60
  22  -4 -10   -4.40    3.60
 -22   4  10   -1.80    5.00
 -22   4  10    6.10    7.30
  21  -3 -10   86.39   15.90
 -21   3  10   71.69   15.10
 -21   3  10  124.09   16.60
  20  -2 -10   12.90    6.00
 -20   2  10   28.80    8.10
 -20   2  10   12.90    7.70
  19  -1 -10    0.90    3.70
  19  -1 -10    9.70    5.00
 -19   1  10   14.80    6.20
 -19   1  10    7.10    5.30
 -19   1  10    5.00    2.80
  18   0 -10  990.40   78.69
  18   0 -10 1130.09   75.49
 -18   0  10 1156.48   74.79
 -18   0  10 1057.59   75.99
  17   1 -10   42.30    9.00
  17   1 -10   52.59   15.70
 -17  -1  10   47.50    6.80
 -17  -1  10   41.60    9.90
  16   2 -10 1073.69   93.89
 -16  -2  10 1077.39   76.49
 -16  -2  10 1136.39   71.29
  15   3 -10 1045.20   97.29
 -15  -3  10 1089.49   74.09
 -15  -3  10 1035.50   68.69
  14   4 -10   27.20   21.60
 -14  -4  10   27.10    6.40
 -14  -4  10   27.70    8.30
  13   5 -10  -13.70    9.20
  13   5 -10    0.10    5.10
 -13  -5  10   -3.90    5.20
  12   6 -10  -15.70   17.80
  12   6 -10    0.00    8.00
 -12  -6  10   14.80    6.80
  21  -5 -10    7.40    7.20
 -21   5  10  -12.70    5.90
 -21   5  10  -15.00    6.00
  20  -4 -10   68.69   13.20
 -20   4  10   77.49   16.60
 -19   3  10   40.40   11.00
  18  -2 -10  709.73   53.59
  17  -1 -10   40.30    7.70
  17  -1 -10   49.50   10.40
 -17   1  10   78.89   10.00
 -17   1  10   48.50    5.00
 -17   1  10   44.60    9.70
  16   0 -10  836.32   58.79
  16   0 -10  704.83   60.49
 -16   0  10  733.93   58.59
 -16   0  10  922.41   56.29
 -16   0  10  888.91   57.89
  15   1 -10    0.40    2.90
  15   1 -10   -7.60    5.90
 -15  -1  10    2.40    2.30
 -15  -1  10   -1.50    2.00
  14   2 -10   14.90   11.10
 -14  -2  10   21.10    6.60
 -14  -2  10   16.80    4.80
  13   3 -10  436.36   53.59
 -13  -3  10  456.25   36.10
 -13  -3  10  448.56   33.60
  12   4 -10   61.89   24.70
  12   4 -10   68.79   10.40
 -12  -4  10   73.69   10.30
 -12  -4  10   82.99   11.50
  11   5 -10   -4.80   11.40
  11   5 -10   -2.90    5.60
 -11  -5  10    0.50    4.10
  10   6 -10  142.09   18.60
  10   6 -10  116.39   42.30
 -10  -6  10  176.48   18.70
  19  -5 -10   82.89   15.70
 -19   5  10   70.69   15.40
  18  -4 -10  234.68   17.10
  18  -4 -10  285.77   26.80
  17  -3 -10  615.04   48.40
  16  -2 -10 1167.28   80.99
  15  -1 -10   -0.70    2.30
 -15   1  10   -0.10    2.00
  14   0 -10   48.90   10.90
  14   0 -10   41.30    8.90
 -14   0  10   41.90    9.60
 -14   0  10   50.49    7.60
 -14   0  10   67.79    9.40
  13   1 -10  121.39   13.50
  13   1 -10  119.79   19.40
 -13  -1  10  110.39   11.90
 -13  -1  10  105.79   13.40
  12   2 -10   -1.90    4.60
  12   2 -10   -1.00    2.20
 -12  -2  10   -1.90    2.40
 -12  -2  10    4.20    2.30
  11   3 -10  502.15   39.00
  11   3 -10  497.15   58.29
 -11  -3  10  527.95   39.40
 -11  -3  10  519.85   38.30
  10   4 -10    5.60    3.80
  10   4 -10    9.90   11.30
 -10  -4  10    5.40    3.80
   9   5 -10    3.70    4.10
  -9  -5  10   -0.90    3.90
   8   6 -10    4.80    6.70
   8   6 -10  -10.50   16.20
  -8  -6  10   -1.50    4.70
  -8  -6  10   -9.90    4.40
 -17   5  10   92.29   17.50
  16  -4 -10   13.30    5.70
  16  -4 -10   15.20    5.00
  16  -4 -10    7.30    3.50
 -16   4  10   17.30    7.70
  15  -3 -10 1069.09   76.29
  14  -2 -10   18.00    7.10
 -14   2  10   28.50    7.20
  13  -1 -10  109.39   14.10
 -13   1  10  138.89   13.70
  12   0 -10  901.61   66.49
  12   0 -10  935.31   65.79
 -12   0  10 1022.20   65.09
 -12   0  10  965.00   63.89
  11   1 -10  283.67   30.70
  11   1 -10  303.37   24.20
 -11  -1  10  240.48   23.50
 -11  -1  10  279.97   23.00
  10   2 -10  337.67   28.00
  10   2 -10  357.06   27.30
  10   2 -10  302.47   38.60
 -10  -2  10  337.67   27.90
 -10  -2  10  331.27   27.20
   9   3 -10   15.80    6.60
   9   3 -10   31.80   16.40
  -9  -3  10   15.70    5.50
  -9  -3  10   11.30    5.00
   8   4 -10  106.69   14.40
   8   4 -10   96.99   28.00
  -8  -4  10  145.89   14.30
   7   5 -10  -24.60   15.00
   7   5 -10   -0.20    3.20
  -7  -5  10   -5.70    2.90
   6   6 -10   -8.40   12.10
   6   6 -10   10.50    7.50
  -6  -6  10   -3.40    5.00
  -6  -6  10   12.40    6.20
  15  -5 -10  135.09   16.40
  15  -5 -10  139.19   18.60
 -15   5  10  166.68   20.90
  14  -4 -10   21.90    8.90
  14  -4 -10   29.50    5.70
 -14   4  10   24.60    9.00
  13  -3 -10  484.65   40.70
  12  -2 -10    0.10    3.30
  11  -1 -10  256.47   24.30
 -11   1  10  279.97   22.80
  10   0 -10 1212.98   82.29
  10   0 -10 1261.47   82.99
 -10   0  10 1246.58   81.89
 -10   0  10 1209.98   77.59
 -10   0  10 1259.27   80.99
   9   1 -10  107.89   17.30
   9   1 -10  134.69   13.50
  -9  -1  10  129.49   13.30
  -9  -1  10   91.09   18.40
   8   2 -10   39.90    7.40
   8   2 -10   33.70    8.00
   8   2 -10   27.60   12.30
  -8  -2  10   36.30    7.90
  -8  -2  10   33.60    7.50
   7   3 -10  229.88   35.80
   7   3 -10  218.88   21.20
  -7  -3  10  222.88   19.60
   6   4 -10  118.49   15.50
   6   4 -10  131.49   31.90
  -6  -4  10  135.99   13.60
   5   5 -10    1.20    3.50
   5   5 -10   -9.80    8.20
  -5  -5  10   -5.40    3.10
  -5  -5  10   -6.00    5.00
   4   6 -10    4.80    7.00
   4   6 -10  -14.70   11.80
  -4  -6  10    9.90    4.30
  -4  -6  10    2.40    6.00
  14  -6 -10   42.60   11.50
 -14   6  10   26.80   10.70
  13  -5 -10    5.60    5.50
 -13   5  10    0.90    5.30
  12  -4 -10   61.59    8.80
  12  -4 -10   60.99   11.10
  12  -4 -10   83.49   15.70
  11  -3 -10  554.74   50.19
 -11   3  10  782.92   50.59
  10  -2 -10  308.87   29.50
 -10   2  10  365.66   27.90
   9  -1 -10  124.39   14.90
  -9   1  10  131.99   13.40
   8   0 -10  476.55   36.40
   8   0 -10  482.75   35.70
  -8   0  10  465.75   34.60
  -8   0  10  442.76   35.80
  -8   0  10  439.86   31.30
   7   1 -10  185.88   17.60
   7   1 -10  200.98   24.50
   7   1 -10  208.58   19.30
  -7  -1  10  173.28   17.50
  -7  -1  10  215.28   18.80
  -7  -1  10  191.88   23.20
   6   2 -10  239.68   18.90
   6   2 -10  214.88   20.60
   6   2 -10  215.08   30.20
  -6  -2  10  199.48   21.60
  -6  -2  10  211.48   19.00
   5   3 -10   71.89   21.70
   5   3 -10   79.39   11.40
  -5  -3  10   86.39    9.60
  -5  -3  10   66.49   14.50
   4   4 -10   17.00    9.40
   4   4 -10    6.60    4.20
  -4  -4  10   -1.20    4.10
  -4  -4  10    3.80    3.10
   3   5 -10   92.29   26.70
   3   5 -10   66.49   13.80
  -3  -5  10   47.80   14.80
  -3  -5  10   73.19    8.80
   2   6 -10   -3.20   12.10
   2   6 -10    9.10    5.90
  -2  -6  10  -10.40    5.60
  12  -6 -10   17.90    9.00
  12  -6 -10    1.70    8.90
 -12   6  10   -6.20    8.40
  11  -5 -10    1.80    5.60
  11  -5 -10    1.80    6.30
 -11   5  10   -2.70    2.70
  10  -4 -10    5.80    5.40
  10  -4 -10   11.00    5.40
  10  -4 -10    3.40    3.30
 -10   4  10   12.80    7.00
   9  -3 -10   15.10    7.70
   9  -3 -10   21.60    4.50
   9  -3 -10   17.00    3.80
  -9   3  10   22.40    6.70
   8  -2 -10   23.90    7.70
  -8   2  10   40.60    7.90
   7  -1 -10  207.18   20.20
  -7   1  10  197.58   18.20
   6   0 -10   -0.20    2.20
  -6   0  10    1.10    1.20
  -6   0  10    0.00    2.50
  -6   0  10   -3.60    2.80
   5   1 -10  440.96   35.30
   5   1 -10  476.45   34.10
   5   1 -10  499.65   43.60
  -5  -1  10  424.26   34.10
  -5  -1  10  446.96   41.60
  -5  -1  10  468.55   35.20
   4   2 -10  814.82   52.99
   4   2 -10  822.12   70.29
   4   2 -10  762.82   56.19
  -4  -2  10  824.12   58.69
  -4  -2  10  762.22   53.19
   3   3 -10   75.19   21.80
   3   3 -10  105.69   13.80
  -3  -3  10  103.99   15.60
  -3  -3  10  115.69   11.00
   2   4 -10  368.86   36.80
   2   4 -10  570.44   63.59
  -2  -4  10  440.96   43.30
  -2  -4  10  512.35   32.40
   1   5 -10   -6.00   13.00
   1   5 -10    9.20    4.80
  -1  -5  10    2.20    3.10
  -1  -5  10    7.10    5.70
   0   6 -10    4.90   18.20
   0   6 -10   12.70    6.70
   0  -6  10   13.20    8.20
  10  -6 -10  183.98   22.40
  10  -6 -10  186.08   22.60
 -10   6  10  144.39   20.20
 -10   6  10  127.09   30.60
   9  -5 -10   -8.60    4.50
   9  -5 -10    2.60    5.60
  -9   5  10   -1.80    5.10
   8  -4 -10  118.39   17.70
   8  -4 -10  131.49   15.00
   8  -4 -10  124.39   17.30
  -8   4  10  149.88   20.80
   7  -3 -10  227.28   19.30
   7  -3 -10  227.18   24.20
  -7   3  10  263.27   21.90
  -7   3  10  204.78   22.10
   6  -2 -10  249.28   24.20
   6  -2 -10  257.17   17.30
  -6   2  10  228.98   19.60
  -6   2  10  230.48   20.70
   5  -1 -10  477.85   31.20
   5  -1 -10  452.45   36.90
  -5   1  10  465.45   34.00
  -5   1  10  459.65   35.10
  -5   1  10  487.05   32.30
   4   0 -10   28.00    7.40
   4   0 -10   27.60    6.80
  -4   0  10   31.20    7.80
  -4   0  10   28.70    6.80
  -4   0  10   23.50    5.30
   3   1 -10   54.39   10.00
   3   1 -10   54.29    7.80
  -3  -1  10   53.59    9.70
  -3  -1  10   59.39    8.80
   2   2 -10  158.18   16.60
   2   2 -10  144.39   13.00
   2   2 -10  138.99   27.60
  -2  -2  10  147.99   17.40
  -2  -2  10  141.79   13.90
   1   3 -10  114.79   27.30
   1   3 -10   90.39   13.40
  -1  -3  10   96.19   15.20
  -1  -3  10  104.19   10.70
  -1  -3  10  113.19   10.30
   0   4 -10  246.08   26.00
   0   4 -10  310.77   45.80
   0  -4  10  240.68   20.50
   0  -4  10  283.07   31.40
   0  -4  10  313.37   20.10
  -1   5 -10   16.20    7.20
  -1   5 -10    0.90   11.60
   1  -5  10   16.40    2.20
   1  -5  10   19.80    2.50
   1  -5  10   12.70   10.10
  -2   6 -10   28.30   16.60
  -2   6 -10   35.00   10.50
   8  -6 -10   -6.10    5.40
   8  -6 -10  -10.90    8.00
  -8   6  10  -29.00   13.10
  -8   6  10    2.90    6.50
   7  -5 -10   -0.80    4.80
  -7   5  10   -6.80    4.60
  -7   5  10    9.60   10.00
   6  -4 -10  120.59   17.50
  -6   4  10  126.09   24.50
   5  -3 -10   82.19   10.50
   5  -3 -10   79.99   15.20
  -5   3  10   98.49   11.60
  -5   3  10   66.89   14.60
   4  -2 -10  794.52   58.49
   4  -2 -10  829.32   52.59
  -4   2  10  786.72   54.69
  -4   2  10  768.32   56.29
   3  -1 -10   59.59    7.00
   3  -1 -10   57.29   10.90
  -3   1  10   58.99    8.80
  -3   1  10   57.89    7.80
   2   0 -10  244.58   22.30
   2   0 -10  262.37   21.20
   2   0 -10  279.57   23.80
  -2   0  10  275.27   23.00
  -2   0  10  236.38   20.90
  -2   0  10  268.17   26.90
   1   1 -10   38.20    8.10
   1   1 -10   34.20    6.60
  -1  -1  10   34.30    6.40
  -1  -1  10   31.90    7.60
   0   2 -10 3007.70  186.08
   0   2 -10 2222.38  159.58
   0   2 -10 2665.03  166.28
   0  -2  10 2592.84  161.28
   0  -2  10 2749.92  168.78
  -1   3 -10  284.47   40.20
  -1   3 -10  279.17   26.30
   1  -3  10  252.07   20.40
   1  -3  10  258.17   28.30
   1  -3  10  300.67   20.10
  -2   4 -10   23.30    8.10
  -2   4 -10   20.90   14.00
   2  -4  10   22.80    3.40
   2  -4  10   10.90    7.10
   2  -4  10   25.10    2.90
  -3   5 -10   -5.00   10.60
  -3   5 -10    2.00    4.60
   3  -5  10    2.00    3.60
  -4   6 -10    1.70    5.60
  -4   6 -10   15.50   20.10
   4  -6  10   14.00   10.80
   6  -6 -10   21.10    9.90
   6  -6 -10    9.90    7.70
  -6   6  10    1.40   14.30
  -6   6  10   33.20    9.40
   5  -5 -10    8.60    5.60
  -5   5  10    1.60    5.20
  -5   5  10   -9.10    8.60
   4  -4 -10   -3.20    5.60
  -4   4  10   10.90    9.60
  -4   4  10    7.20    4.70
   3  -3 -10  118.59   14.10
   3  -3 -10  103.49   15.10
  -3   3  10  117.09   12.90
  -3   3  10  113.49   17.20
   2  -2 -10  128.89   13.60
   2  -2 -10  130.79   16.20
  -2   2  10  140.29   14.30
  -2   2  10  164.88   18.10
   1  -1 -10   49.20    9.50
   1  -1 -10   25.50    5.90
  -1   1  10   32.00    7.40
  -1   1  10   28.10    6.90
   0   0 -10   17.60    4.80
   0   0 -10   20.30    4.60
   0   0 -10   14.50    4.90
   0   0  10   10.10    4.10
   0   0  10   17.40    5.20
  -1   1 -10 3771.22  235.38
  -1   1 -10 3942.01  232.28
   1  -1  10 3708.53  235.78
   1  -1  10 3765.92  231.98
  -2   2 -10   58.39    6.70
  -2   2 -10   53.59   10.60
   2  -2  10   50.89   11.70
   2  -2  10   60.19    6.90
  -3   3 -10  151.18   18.20
   3  -3  10  159.78   20.80
   3  -3  10  161.98   12.70
   3  -3  10  163.28   11.90
  -4   4 -10   84.49   15.70
   4  -4  10   66.89   16.20
  -5   5 -10  237.18   27.60
   5  -5  10  291.97   34.60
  -6   6 -10   20.20   10.30
   6  -6  10   19.30   10.10
   4  -6 -10   10.90    6.60
  -4   6  10    1.40    5.70
  -4   6  10   -2.50   13.20
   3  -5 -10   83.79   18.00
  -3   5  10  148.99   17.30
  -3   5  10  131.09   19.20
   2  -4 -10  416.26   38.10
  -2   4  10  428.36   46.00
   1  -3 -10  115.49   15.50
  -1   3  10   99.49   20.50
  -1   3  10  113.59   12.50
   0  -2 -10 2822.42  173.38
   0  -2 -10 2731.63  175.68
   0   2  10 2732.73  177.98
   0   2  10 2758.92  171.88
  -1  -1 -10 3950.60  248.48
  -1  -1 -10 3977.40  246.58
   1   1  10 3974.50  246.88
   1   1  10 4161.48  248.88
  -2   0 -10  223.88   21.30
  -2   0 -10  219.48   20.40
   2   0  10  207.28   20.30
   2   0  10  266.77   22.60
  -3   1 -10  467.55   35.00
  -3   1 -10  441.36   37.50
   3  -1  10  542.75   40.40
   3  -1  10  506.55   35.20
  -4   2 -10  220.18   17.20
  -4   2 -10  217.68   22.30
   4  -2  10  247.08   25.20
   4  -2  10  227.68   17.70
  -5   3 -10  147.09   17.70
   5  -3  10  135.09    9.40
   5  -3  10  136.69   19.60
   5  -3  10  141.29    9.50
  -6   4 -10   48.80   13.10
   6  -4  10   68.89   17.50
  -7   5 -10   -1.70    3.60
   7  -5  10   -4.40    7.30
  -8   6 -10   18.90    9.40
   8  -6  10   46.60   15.60
   2  -6 -10   13.60    8.40
  -2   6  10    0.10    4.40
  -2   6  10   -4.10   13.70
   1  -5 -10   13.80    6.50
  -1   5  10   12.30    6.20
  -1   5  10    9.50   15.50
   0  -4 -10  309.47   32.40
   0   4  10  413.36   29.50
   0   4  10  289.07   39.50
  -1  -3 -10  310.07   28.90
   1   3  10  299.47   33.30
   1   3  10  281.97   24.00
  -2  -2 -10   61.19   12.20
   2   2  10   60.49   13.70
   2   2  10   46.00    8.90
  -3  -1 -10  489.05   38.60
  -3  -1 -10  489.25   38.60
   3   1  10  512.55   40.40
   3   1  10  505.05   37.70
  -4   0 -10 1229.18   79.99
  -4   0 -10 1126.99   80.59
   4   0  10 1254.67   82.89
  -5   1 -10   -0.80    1.70
  -5   1 -10   -4.20    1.60
   5  -1  10    1.10    1.90
   5  -1  10   -2.60    2.20
  -6   2 -10   27.10    7.70
  -6   2 -10   28.60    5.10
   6  -2  10   28.70    4.30
   6  -2  10   28.90    9.30
  -7   3 -10  266.67   26.90
   7  -3  10  285.07   31.00
  -8   4 -10  100.09   15.10
   8  -4  10   96.09   20.40
  -9   5 -10   92.09   18.70
   9  -5  10  124.89   25.00
 -10   6 -10   97.99   19.70
  10  -6  10   67.69   21.30
   0  -6 -10   21.50    8.20
   0   6  10    1.60    5.50
   0   6  10   -1.00   15.80
  -1  -5 -10   16.40    7.80
   1   5  10   20.90    7.40
   1   5  10   36.10   16.10
  -2  -4 -10   20.70    8.60
   2   4  10   33.10    7.60
   2   4  10   40.10   13.20
  -3  -3 -10  142.09   18.10
   3   3  10  154.18   14.90
   3   3  10  148.79   23.20
  -4  -2 -10  200.08   21.00
   4   2  10  212.38   25.30
   4   2  10  207.68   18.90
  -5  -1 -10    1.60    2.00
  -5  -1 -10    0.30    1.60
   5   1  10   -0.40    2.90
   5   1  10   -1.20    1.60
  -6   0 -10 2219.78  140.39
  -6   0 -10 2111.39  141.49
   6   0  10 2331.27  145.49
  -7   1 -10   93.99   11.10
  -7   1 -10   91.89   13.10
   7  -1  10   96.39   14.30
   7  -1  10  127.79   11.20
  -8   2 -10   16.70    3.80
  -8   2 -10   10.80    5.20
   8  -2  10   17.10    3.60
   8  -2  10   21.00    8.00
  -9   3 -10  133.99   17.70
   9  -3  10  156.68   22.10
 -10   4 -10   -5.50    4.10
  10  -4  10    2.70    5.50
 -11   5 -10    0.00    5.40
  11  -5  10    5.10    7.00
  -2  -6 -10    6.30    8.00
   2   6  10   24.20    8.40
   2   6  10   55.09   21.00
  -3  -5 -10    8.30    4.90
   3   5  10   -7.50    8.50
   3   5  10   -4.90    3.90
  -4  -4 -10   79.79   16.60
   4   4  10   52.59   19.70
   4   4  10  103.79   11.70
  -5  -3 -10  105.89   15.20
   5   3  10  108.89   12.00
   5   3  10   92.19   22.00
  -6  -2 -10   20.20    6.60
   6   2  10   20.00    9.00
   6   2  10   26.20    6.30
  -7  -1 -10  104.89   13.30
  -7  -1 -10  106.99   13.40
   7   1  10  121.99   13.30
   7   1  10   93.29   15.10
  -8   0 -10   13.90    5.00
  -8   0 -10   10.00    4.20
   8   0  10   10.50    5.10
  -9   1 -10   92.69   10.70
  -9   1 -10   81.69   12.20
   9  -1  10   86.39   14.20
 -10   2 -10  413.16   31.70
 -10   2 -10  460.85   38.90
  10  -2  10  511.05   44.20
  10  -2  10  484.45   30.90
 -11   3 -10    4.50    4.20
  11  -3  10    2.40    3.20
 -12   4 -10    0.90    3.40
  12  -4  10   17.00    8.20
 -13   5 -10   25.60    8.70
  13  -5  10   23.80   11.30
  -4  -6 -10   12.60    8.90
   4   6  10   45.40   21.90
   4   6  10    0.80    5.10
  -5  -5 -10  283.47   31.10
   5   5  10  234.78   38.50
  -6  -4 -10   65.29   14.60
   6   4  10   86.39   10.50
   6   4  10   93.29   23.20
  -7  -3 -10  290.77   28.60
   7   3  10  272.07   22.90
   7   3  10  300.57   37.20
  -8  -2 -10   14.10    6.10
   8   2  10   13.60    4.80
   8   2  10    8.20    8.20
  -9  -1 -10   85.79   12.10
  -9  -1 -10   88.59   12.00
   9   1  10   80.89   10.80
   9   1  10   82.39   17.00
 -10   0 -10   -0.50    2.80
 -10   0 -10   -4.40    2.00
  10   0  10   -1.20    2.00
 -11   1 -10   55.29   11.50
 -11   1 -10   70.89    9.30
  11  -1  10   51.19   13.00
 -12   2 -10  240.18   24.90
 -12   2 -10  223.68   19.00
  12  -2  10  252.97   18.20
  12  -2  10  250.07   29.20
 -13   3 -10  200.58   24.00
  13  -3  10  230.68   29.60
 -14   4 -10   11.20    7.80
  14  -4  10   19.90    8.50
 -15   5 -10   57.79   14.70
  15  -5  10   65.49   19.30
  -6  -6 -10   33.10   11.30
   6   6  10    8.00   14.00
   6   6  10   44.90   10.30
  -7  -5 -10    1.30    6.10
   7   5  10   -2.60   14.00
   7   5  10   -0.70    4.40
  -8  -4 -10   86.79   18.00
   8   4  10   90.69   25.80
   8   4  10  130.59   12.60
  -9  -3 -10  154.18   19.40
   9   3  10  151.68   14.60
   9   3  10  135.29   27.70
 -10  -2 -10  415.76   35.90
  10   2  10  432.96   32.70
  10   2  10  411.16   43.60
 -11  -1 -10   70.99   10.70
 -11  -1 -10   70.99   10.70
  11   1  10   71.19   17.20
  11   1  10   64.09    9.80
 -12   0 -10   -0.10    2.60
 -12   0 -10    2.90    3.80
  12   0  10    7.60    4.60
 -13   1 -10    1.90    4.40
 -13   1 -10    2.80    2.80
  13  -1  10   -0.60    2.50
 -14   2 -10  479.35   33.90
 -14   2 -10  435.76   39.40
  14  -2  10  488.55   46.80
  14  -2  10  475.25   32.40
 -15   3 -10   12.20    7.30
  15  -3  10   11.00    8.50
 -16   4 -10    5.20    4.00
  16  -4  10   -3.70    7.40
 -17   5 -10  256.97   30.80
  17  -5  10  292.97   38.60
  -8  -6 -10   21.40   10.30
   8   6  10   44.10    8.40
   8   6  10   13.90   18.00
  -9  -5 -10  122.49   22.80
   9   5  10  150.38   35.00
 -10  -4 -10   -0.80    3.30
  10   4  10    0.30   13.20
  10   4  10    2.70    3.10
 -11  -3 -10    1.10    3.60
  11   3  10   -8.80    6.50
  11   3  10   -0.30    2.30
 -12  -2 -10  223.78   23.60
  12   2  10  222.08   20.50
  12   2  10  244.58   30.60
 -13  -1 -10   -4.50    2.70
 -13  -1 -10    7.10    3.60
  13   1  10    3.10    3.40
  13   1  10    3.90    3.60
 -14   0 -10   99.59   14.10
 -14   0 -10  112.49   14.00
  14   0  10  137.39   20.50
 -15   1 -10  379.46   35.00
 -15   1 -10  403.66   31.80
  15  -1  10  427.86   42.30
 -16   2 -10    8.70    3.80
 -16   2 -10   19.80    8.20
  16  -2  10   16.80    9.90
 -17   3 -10   76.69   16.40
  17  -3  10   72.89   18.50
 -18   4 -10  143.29   19.80
  18  -4  10  108.39   25.90
 -10  -6 -10   63.09   15.70
  10   6  10   64.39   22.60
  10   6  10   85.19   12.40
 -11  -5 -10    4.80    5.70
  11   5  10   27.90   17.00
  11   5  10    9.70    5.20
  12   4  10   -7.20    8.80
  12   4  10    5.80    2.90
 -13  -3 -10  189.38   22.70
  13   3  10  183.08   16.80
  13   3  10  220.48   32.70
 -14  -2 -10  429.06   37.60
 -14  -2 -10  476.65   35.80
  14   2  10  442.96   47.80
  14   2  10  388.56   32.50
 -15  -1 -10  415.06   34.30
 -15  -1 -10  384.16   34.30
  15   1  10  422.86   44.00
 -16   0 -10  179.98   20.30
 -16   0 -10  185.78   19.60
  16   0  10  204.48   28.40
 -17   1 -10  309.17   26.90
 -17   1 -10  310.37   30.20
  17  -1  10  333.87   37.80
 -18   2 -10   47.20   11.20
 -18   2 -10   44.70    8.50
  18  -2  10   47.00   13.70
 -19   3 -10   18.30    9.30
  19  -3  10   19.50    9.70
 -20   4 -10   14.40    8.20
  20  -4  10   10.80   13.30
 -13  -5 -10   14.80    7.80
  13   5  10   32.00    8.40
  13   5  10   36.10   19.30
 -14  -4 -10    9.90    7.60
  14   4  10    5.60   14.20
  14   4  10   18.30    4.20
 -15  -3 -10   22.40    7.80
  15   3  10   14.00    4.30
  15   3  10   23.50   13.20
 -16  -2 -10    7.00    7.00
 -16  -2 -10   11.90    4.90
  16   2  10    9.00    3.80
  16   2  10   13.30   10.20
 -17  -1 -10  279.27   26.70
 -17  -1 -10  302.97   28.00
  17   1  10  286.27   36.60
 -18   0 -10  390.16   34.90
 -18   0 -10  400.26   33.90
  18   0  10  419.16   45.00
 -19   1 -10   38.60    9.40
 -19   1 -10   49.60   12.60
  19  -1  10   49.99   16.70
 -20   2 -10   25.60    8.90
 -20   2 -10   19.50    6.20
  20  -2  10   20.50   10.80
 -21   3 -10   92.99   19.50
  21  -3  10  127.69   27.20
 -22   4 -10   75.69   18.70
  22  -4  10   74.69   21.10
 -15  -5 -10   65.09   16.70
  15   5  10   52.69   22.40
 -16  -4 -10    1.80    6.60
  16   4  10   -1.10   12.70
  16   4  10   -1.90    3.80
 -17  -3 -10   48.70   13.30
  17   3  10   51.99   16.80
  17   3  10   43.40    7.70
 -18  -2 -10   35.30   10.00
 -18  -2 -10   65.89   11.40
  18   2  10   46.70   15.30
  18   2  10   36.90    7.90
 -19  -1 -10   47.50   11.60
 -19  -1 -10   66.29   12.90
  19   1  10   36.30   12.30
 -20   0 -10  111.39   15.70
 -20   0 -10  127.79   16.60
  20   0  10  156.58   25.00
 -21   1 -10   77.59   16.20
 -21   1 -10   97.09   13.70
  21  -1  10  124.49   27.20
 -22   2 -10    4.40    4.60
 -22   2 -10    0.60    5.20
  22  -2  10   -9.90    8.00
 -23   3 -10   40.90   12.00
  23  -3  10   54.59   20.50
 -17  -5 -10  231.08   28.50
  17   5  10  227.98   48.80
 -18  -4 -10   83.39   17.90
  18   4  10   70.39   27.20
  18   4  10  118.69   12.80
 -19  -3 -10   39.60   11.50
  19   3  10   16.50    4.70
  19   3  10   20.70   11.20
 -20  -2 -10   12.30    7.80
 -20  -2 -10    7.20    6.70
  20   2  10   24.40   14.70
  20   2  10   17.40    5.20
 -21  -1 -10   93.79   17.40
 -21  -1 -10   79.79   14.20
  21   1  10  145.09   22.60
 -22   0 -10   18.00    7.90
 -22   0 -10   27.30    8.80
  22   0  10   26.90   13.00
 -23   1 -10   -5.40    4.30
 -23   1 -10   -7.20    4.30
  23  -1  10   -3.90    7.90
 -24   2 -10   28.40    9.30
 -24   2 -10   35.90   11.50
  24  -2  10   36.80   15.50
  25  -3  10   41.00   13.20
 -20  -4 -10   23.10    8.10
  20   4  10   -5.30   12.50
 -21  -3 -10  140.49   18.00
  21   3  10   83.69    9.80
  21   3  10   67.79   20.80
 -22  -2 -10    1.40    6.10
 -22  -2 -10   -0.90    4.60
  22   2  10    0.70    4.90
  22   2  10   -7.70   12.10
 -23  -1 -10   -2.60    5.50
 -23  -1 -10   10.40    4.80
  23   1  10  -11.50    7.50
 -24   0 -10   -3.10    3.80
 -24   0 -10    0.20    4.20
  24   0  10  -16.10    9.30
 -25   1 -10   12.10    8.60
 -25   1 -10   19.50    7.40
  25  -1  10   -5.20   11.60
 -26   2 -10   36.80    9.20
 -26   2 -10    7.00    6.70
  26  -2  10   21.40   13.90
 -22  -4 -10   78.69   17.10
  22   4  10   80.99   25.10
 -23  -3 -10   47.00   13.30
  23   3  10    8.70   11.70
 -24  -2 -10   21.10    7.40
 -24  -2 -10   34.90   11.70
  24   2  10   41.10   18.90
  24   2  10   25.50    7.70
 -25  -1 -10   16.90    9.00
 -25  -1 -10   11.30    7.50
  25   1  10   25.00   14.50
 -26   0 -10   40.10   11.20
 -26   0 -10   53.79   12.00
  26   0  10   28.50   17.80
 -27   1 -10   29.50    8.70
 -27   1 -10    1.50    8.40
  27  -1  10   15.10   12.70
  25   3  10   -4.90    7.10
 -26  -2 -10   -4.60    6.80
  26   2  10    7.00   14.90
 -27  -1 -10    7.80    6.50
 -27  -1 -10   31.70    8.60
  27   1  10   21.10   17.50
  27   1  10   18.30    7.30
 -28   0 -10   76.99   16.50
  28   0  10   59.19   23.20
  31   1 -11    2.70   18.30
 -31  -1  11   28.80    8.90
  30   2 -11   12.40   14.70
 -30  -2  11   24.00    8.00
 -31   1  11    9.00    6.90
 -31   1  11    2.50    6.40
  30   0 -11   -1.90   15.00
 -30   0  11    4.00    4.70
 -30   0  11   17.20    5.50
  29   1 -11   52.09   26.10
 -29  -1  11   69.79   10.40
 -29  -1  11   92.69   17.60
  28   2 -11  128.69   29.90
 -28  -2  11  122.99   18.60
  27   3 -11   15.50   12.30
 -30   2  11    9.80    8.20
 -29   1  11  101.39   19.20
 -29   1  11   81.59   15.50
  28   0 -11   -4.60   11.90
 -28   0  11    2.80    4.40
 -28   0  11    2.90    6.10
  27   1 -11   61.99   23.50
 -27  -1  11  124.29   12.50
 -27  -1  11   95.29   19.60
  26   2 -11   17.70   17.60
 -26  -2  11   38.40    6.50
 -26  -2  11   44.60   12.20
  25   3 -11  243.38   38.20
 -25  -3  11  231.08   26.10
  24   4 -11   32.10   22.40
 -24  -4  11   27.00    9.90
 -28   2  11   85.79   18.20
 -28   2  11   93.19   17.50
  27  -1 -11  134.69   18.70
 -27   1  11  141.59   16.40
  26   0 -11   -1.20    9.00
 -26   0  11    5.60    5.40
 -26   0  11   -8.90    4.50
  25   1 -11   34.80   16.30
 -25  -1  11   35.50    9.60
  24   2 -11   15.50   13.90
 -24  -2  11   47.40    7.60
 -24  -2  11   43.20   11.40
  23   3 -11   88.49   27.50
 -23  -3  11   75.19   16.40
  22   4 -11    3.40   18.50
 -22  -4  11   34.10   10.50
  21   5 -11  105.59   38.10
 -21  -5  11  112.19   20.50
  27  -3 -11   -6.10    5.70
 -27   3  11   -6.10    5.20
 -27   3  11   11.50    7.70
  26  -2 -11   59.59   12.90
 -26   2  11   71.89   13.20
 -26   2  11   30.50   11.30
  25  -1 -11   36.30   13.00
  25  -1 -11   63.99   13.50
 -25   1  11   83.59   12.30
 -25   1  11   54.79   13.40
  24   0 -11    4.20    7.90
 -24   0  11   -1.10    3.20
 -24   0  11    1.20    3.80
  23   1 -11  463.05   50.79
 -23  -1  11  474.85   41.20
  22   2 -11  109.09   29.40
 -22  -2  11  139.29   17.80
  21   3 -11    3.50   17.60
 -21  -3  11    2.80    3.00
 -21  -3  11    7.00    4.90
  20   4 -11   -7.20   15.90
 -20  -4  11   11.50    5.60
  19   5 -11   15.50   19.00
 -19  -5  11    3.90    6.70
  25  -3 -11  205.98   22.70
 -25   3  11  162.78   22.70
 -25   3  11  199.38   23.70
  24  -2 -11   42.90    9.70
 -24   2  11   50.99   11.10
 -24   2  11   27.40   10.00
  23  -1 -11  378.76   34.80
  23  -1 -11  498.75   38.10
 -23   1  11  375.26   31.30
 -23   1  11  454.95   38.60
  22   0 -11   -5.50    6.40
  22   0 -11    7.00    4.20
 -22   0  11    2.20    3.50
 -22   0  11    4.60    5.10
  21   1 -11   11.20   11.90
 -21  -1  11   31.80    6.80
 -21  -1  11   46.50    7.90
  20   2 -11  180.98   38.90
 -20  -2  11  202.68   23.20
 -20  -2  11  255.97   19.00
  19   3 -11   49.99   20.20
 -19  -3  11   30.30    9.20
 -19  -3  11   34.30    5.30
  18   4 -11  255.47   53.79
 -18  -4  11  267.47   19.90
 -18  -4  11  280.27   27.80
  17   5 -11    4.30   17.00
 -17  -5  11    1.60    6.10
  24  -4 -11   31.00   10.00
 -24   4  11   51.19   11.20
 -24   4  11   25.80   10.90
  23  -3 -11   84.59   15.80
 -23   3  11   63.59   15.50
 -23   3  11   73.99   15.70
  22  -2 -11  157.28   18.20
 -22   2  11  113.19   16.80
  21  -1 -11   34.20    9.10
  21  -1 -11   33.50    6.70
 -21   1  11   59.99   10.70
 -21   1  11   22.40    4.80
 -21   1  11   22.80    7.70
  20   0 -11    2.50    4.10
 -20   0  11    2.10    3.00
 -20   0  11   -1.70    2.20
  19   1 -11   40.10    9.60
  19   1 -11   45.30   15.50
 -19  -1  11   44.30   11.30
 -19  -1  11   51.09    7.40
  18   2 -11   39.40   16.90
 -18  -2  11   40.30   11.30
 -18  -2  11   36.00    6.90
  17   3 -11  186.28   39.90
 -17  -3  11  191.98   21.10
 -17  -3  11  187.48   16.30
  16   4 -11   -5.30   11.50
 -16  -4  11   -2.90    4.50
 -16  -4  11    2.80    3.00
  15   5 -11  143.39   41.20
 -15  -5  11  187.48   16.80
 -15  -5  11  178.48   20.90
  14   6 -11   43.10   21.70
 -14  -6  11   41.20   10.30
  22  -4 -11   10.90    7.50
 -22   4  11   19.40    7.90
 -22   4  11    4.70    8.80
  21  -3 -11   11.30    6.60
 -21   3  11   -3.80    5.50
 -21   3  11    5.00    4.90
  20  -2 -11  190.78   21.20
 -20   2  11  188.68   21.60
  19  -1 -11   35.40    6.30
  19  -1 -11   40.50   10.00
 -19   1  11   31.20    9.30
 -19   1  11   36.20    4.30
  18   0 -11    0.90    6.40
  18   0 -11   -1.40    2.10
 -18   0  11   10.90    4.60
 -18   0  11    1.40    3.00
 -18   0  11    9.90    3.70
  17   1 -11   70.89   10.40
  17   1 -11   48.70   16.00
 -17  -1  11   54.99   12.30
 -17  -1  11   54.79    7.90
  16   2 -11   70.69   21.60
 -16  -2  11   69.59   13.50
 -16  -2  11   70.39    9.10
  15   3 -11  145.59   32.50
 -15  -3  11  138.79   13.30
 -15  -3  11   99.89   14.70
  14   4 -11   45.70   21.90
  14   4 -11   70.89   12.10
 -14  -4  11   69.59    9.70
 -14  -4  11   51.19   11.70
  13   5 -11   24.70   18.50
  13   5 -11   24.90    8.00
 -13  -5  11   13.30    7.60
  12   6 -11   20.10   18.20
  12   6 -11    4.20    8.60
 -12  -6  11    9.10    6.90
  21  -5 -11  140.69   17.70
 -21   5  11  103.49   20.00
 -21   5  11  127.69   18.20
  20  -4 -11    1.80    4.30
 -20   4  11   -1.10    6.00
  19  -3 -11   35.60   10.40
 -19   3  11   74.59   15.10
  18  -2 -11   41.30    9.80
 -18   2  11   65.19   12.10
  17  -1 -11   55.09   11.40
 -17   1  11   57.09   12.30
  16   0 -11   -0.80    2.80
 -16   0  11    2.30    3.00
 -16   0  11   -1.20    3.40
 -16   0  11    1.00    3.20
  15   1 -11   69.39   10.30
  15   1 -11   51.29   15.20
 -15  -1  11   67.39    8.90
 -15  -1  11   78.79   11.60
  14   2 -11  703.13   47.60
  14   2 -11  557.34   60.39
 -14  -2  11  590.24   44.50
 -14  -2  11  653.53   48.10
  13   3 -11  938.61   88.59
 -13  -3  11  995.30   67.69
 -13  -3  11  936.71   65.09
  12   4 -11   -3.80   10.10
  12   4 -11   -2.00    4.20
 -12  -4  11    4.10    3.20
  11   5 -11   45.30   10.10
  11   5 -11   14.40   12.90
 -11  -5  11   45.70    9.80
  10   6 -11   82.69   35.80
  10   6 -11   77.29   15.10
 -10  -6  11   90.59   14.70
  19  -5 -11    1.10    6.30
 -19   5  11   29.50    8.50
  18  -4 -11  281.57   28.90
  17  -3 -11  227.88   24.50
  16  -2 -11   80.49   15.50
 -16   2  11  136.59   15.20
  15  -1 -11   64.89   12.50
 -15   1  11   82.59   10.80
  14   0 -11   -0.60    3.50
  14   0 -11    2.20    2.60
 -14   0  11    2.90    2.40
 -14   0  11    5.10    3.00
  13   1 -11  106.89   21.50
  13   1 -11  120.69   14.10
 -13  -1  11  128.29   13.50
 -13  -1  11  130.59   15.20
  12   2 -11  186.68   18.20
  12   2 -11  176.48   29.00
 -12  -2  11  168.38   17.20
 -12  -2  11  199.28   19.50
  11   3 -11 1990.10  154.28
  11   3 -11 1983.50  128.09
 -11  -3  11 2056.39  127.99
 -11  -3  11 1908.51  126.79
  10   4 -11    4.20    4.20
  10   4 -11    3.90   10.50
 -10  -4  11    3.70    3.60
   9   5 -11   -1.00    7.80
   9   5 -11   17.90    7.20
  -9  -5  11   10.20    4.70
   8   6 -11   16.90   17.40
   8   6 -11   13.20   10.20
  -8  -6  11    4.50    6.50
  -8  -6  11   26.00    8.00
  17  -5 -11   13.00    6.40
 -17   5  11    6.40    5.00
  16  -4 -11   11.30    6.10
 -16   4  11   -0.30    4.30
  15  -3 -11  113.19   16.20
  14  -2 -11  608.24   52.59
 -14   2  11  807.22   52.19
  13  -1 -11  124.29   15.40
 -13   1  11  123.29   13.40
  12   0 -11   -0.20    1.30
  12   0 -11   -1.80    3.60
 -12   0  11    4.40    3.10
 -12   0  11    1.60    1.50
 -12   0  11   -2.80    1.30
  11   1 -11   16.90    7.50
  11   1 -11   18.50    5.30
 -11  -1  11   12.90    5.10
 -11  -1  11   25.10    7.10
  10   2 -11  756.32   68.99
  10   2 -11  739.23   54.49
  10   2 -11  790.92   53.29
 -10  -2  11  787.02   54.09
 -10  -2  11  723.43   53.79
   9   3 -11  257.17   38.40
   9   3 -11  225.88   22.70
  -9  -3  11  250.77   22.20
  -9  -3  11  244.48   22.40
   8   4 -11   53.99   11.90
   8   4 -11   66.89   23.30
  -8  -4  11   60.79    8.60
   7   5 -11  123.39   36.70
   7   5 -11  232.28   23.80
  -7  -5  11  199.18   29.00
  -7  -5  11  233.18   20.20
   6   6 -11   19.10    8.90
   6   6 -11   34.80   26.80
  -6  -6  11   22.80   12.70
  -6  -6  11   32.70    8.80
  15  -5 -11  189.38   22.30
 -15   5  11  213.98   24.50
  14  -4 -11   83.19   16.90
 -14   4  11  118.49   16.10
  13  -3 -11  946.81   69.89
  12  -2 -11  182.58   21.10
 -12   2  11  225.48   20.20
  11  -1 -11   14.60    6.10
 -11   1  11   19.40    5.50
  10   0 -11    5.20    3.60
  10   0 -11    4.60    4.10
 -10   0  11    6.10    2.70
 -10   0  11   15.50    5.40
 -10   0  11    9.20    3.80
   9   1 -11 2003.00  125.59
   9   1 -11 1998.10  135.79
  -9  -1  11 1998.40  125.89
  -9  -1  11 1879.71  124.79
   8   2 -11  301.27   23.10
   8   2 -11  279.87   35.40
   8   2 -11  233.98   23.50
  -8  -2  11  243.78   23.30
  -8  -2  11  281.37   23.60
   7   3 -11   -1.60    3.50
   7   3 -11    5.00    8.60
  -7  -3  11    5.80    4.60
  -7  -3  11    9.00    4.60
   6   4 -11  211.98   23.20
   6   4 -11  207.98   44.90
  -6  -4  11  226.38   27.90
  -6  -4  11  251.17   20.50
   5   5 -11   -6.70    9.60
   5   5 -11    1.20    5.90
  -5  -5  11   -5.60    2.90
  -5  -5  11    5.40    6.10
   4   6 -11  136.69   19.00
  -4  -6  11  179.68   22.00
  -4  -6  11  154.28   31.00
  14  -6 -11   40.60   12.10
 -14   6  11   32.10   11.00
  13  -5 -11   20.30    6.20
  13  -5 -11   21.60    8.60
 -13   5  11   23.00    9.00
  12  -4 -11    3.80    2.90
  12  -4 -11    2.10    4.00
  12  -4 -11    1.40    2.80
 -12   4  11   -0.60    3.90
  11  -3 -11 2024.90  158.08
 -11   3  11 2883.31  157.98
  10  -2 -11  696.13   54.69
 -10   2  11  753.52   51.79
   9  -1 -11 2016.70  133.59
  -9   1  11 2108.69  131.19
   8   0 -11    2.70    3.40
  -8   0  11   -0.30    3.50
  -8   0  11    3.60    2.10
  -8   0  11    1.90    1.90
   7   1 -11 1177.28   84.69
   7   1 -11 1094.09   76.09
   7   1 -11 1049.00   73.79
  -7  -1  11 1122.59   75.39
  -7  -1  11 1143.09   74.69
   6   2 -11   19.70    5.30
   6   2 -11   22.30    6.30
   6   2 -11   15.90    8.80
  -6  -2  11   14.50    5.20
  -6  -2  11   28.20    6.80
  -6  -2  11   12.00    5.70
   5   3 -11   68.39   21.40
   5   3 -11   78.49   11.50
  -5  -3  11   90.49   10.00
  -5  -3  11   53.89   13.20
   4   4 -11   28.50    8.60
   4   4 -11   84.69   26.30
  -4  -4  11   41.10    7.20
  -4  -4  11   43.10   12.60
   3   5 -11   17.50    6.90
  -3  -5  11   15.40    5.00
  -3  -5  11   31.90   12.60
   2   6 -11   20.60   17.40
   2   6 -11   13.10    6.90
  -2  -6  11   11.10    9.80
  12  -6 -11    6.40   10.00
 -12   6  11   18.30    6.90
  11  -5 -11   34.00    9.00
  11  -5 -11   31.30   10.00
 -11   5  11   49.50   11.60
  10  -4 -11    0.40    4.90
  10  -4 -11    1.00    3.50
  10  -4 -11    2.30    4.00
 -10   4  11    1.00    5.40
   9  -3 -11  262.97   18.40
   9  -3 -11  288.87   28.40
   9  -3 -11  255.47   18.30
  -9   3  11  322.97   25.70
   8  -2 -11  251.47   25.40
  -8   2  11  268.67   22.90
   7  -1 -11 1131.29   78.59
  -7   1  11 1104.79   71.39
  -7   1  11 1146.49   76.39
  -7   1  11 1184.38   70.59
   6   0 -11   -1.60    1.30
  -6   0  11   -0.10    2.30
  -6   0  11    3.10    2.60
   5   1 -11  258.37   28.80
   5   1 -11  216.38   20.10
   5   1 -11  206.98   21.40
  -5  -1  11  247.68   22.00
  -5  -1  11  234.58   21.10
   4   2 -11    3.90    7.30
   4   2 -11    5.20    4.10
   4   2 -11    3.60    2.60
  -4  -2  11   -1.30    2.00
  -4  -2  11    4.00    3.10
   3   3 -11  142.19   32.00
   3   3 -11  173.88   18.80
  -3  -3  11  198.38   16.10
  -3  -3  11  141.19   19.80
   2   4 -11    8.40    5.70
   2   4 -11    6.20    9.00
  -2  -4  11    9.90    7.30
  -2  -4  11   23.30    4.70
   1   5 -11   -6.50    2.90
   1   5 -11  -17.00   11.20
  -1  -5  11    0.70    4.60
  -1  -5  11   -1.50    2.60
   0   6 -11    1.20   18.10
   0   6 -11   25.30   10.80
   0  -6  11   26.40   11.50
  10  -6 -11   62.89   14.50
  10  -6 -11   93.89   18.30
 -10   6  11   68.79   15.50
 -10   6  11   54.19   21.50
   9  -5 -11   22.60    9.00
  -9   5  11    7.90   12.30
  -9   5  11   30.00   10.40
   8  -4 -11   66.79   15.70
   8  -4 -11  111.69   12.40
  -8   4  11   91.29   17.80
  -8   4  11  125.89   15.00
   7  -3 -11    8.50    3.30
   7  -3 -11    2.10    4.50
  -7   3  11   12.90    5.10
  -7   3  11   -5.40    4.30
   6  -2 -11   27.80    8.40
   6  -2 -11   28.40    3.60
  -6   2  11   22.60    6.00
  -6   2  11   18.00    5.10
   5  -1 -11  238.18   23.50
   5  -1 -11  275.67   19.00
  -5   1  11  260.57   22.20
  -5   1  11  239.18   19.50
  -5   1  11  236.18   22.00
   4   0 -11    1.60    1.90
   4   0 -11    3.40    3.40
  -4   0  11    1.90    3.60
  -4   0  11    3.00    2.30
  -4   0  11   -1.60    1.70
   3   1 -11  349.57   29.40
   3   1 -11  345.37   27.10
  -3  -1  11  337.07   28.60
  -3  -1  11  327.97   28.10
   2   2 -11  182.98   15.60
   2   2 -11  152.48   17.80
   2   2 -11  198.78   28.60
  -2  -2  11  164.28   19.30
   1   3 -11   65.29    7.30
   1   3 -11   51.39   18.80
   1   3 -11   49.00   11.30
  -1  -3  11   56.49    7.50
  -1  -3  11   48.40   12.40
  -1  -3  11   56.29    7.60
   0   4 -11  125.69   33.00
   0   4 -11  114.39   16.10
   0  -4  11  129.89   11.70
   0  -4  11  123.89   10.80
   0  -4  11  124.09   19.80
  -1   5 -11   52.29   17.90
  -1   5 -11   26.20    8.00
   1  -5  11   15.60    8.90
  -2   6 -11   30.90   10.30
  -2   6 -11   11.70   19.30
   2  -6  11   25.70   11.10
   8  -6 -11   10.20    9.20
   8  -6 -11   12.80    9.00
  -8   6  11   -3.90   17.60
  -8   6  11   19.10    9.60
   7  -5 -11  192.68   25.20
  -7   5  11  225.08   33.60
   6  -4 -11  270.67   28.70
  -6   4  11  257.77   31.30
   5  -3 -11   61.09   13.40
   5  -3 -11   83.59   10.00
  -5   3  11   88.09   11.40
  -5   3  11   62.29   14.70
   4  -2 -11    2.60    3.10
   4  -2 -11    0.40    1.80
  -4   2  11   -3.40    3.00
  -4   2  11   -2.20    1.40
   3  -1 -11  364.36   26.80
   3  -1 -11  327.87   30.10
  -3   1  11  402.46   28.60
  -3   1  11  339.17   28.90
   2   0 -11    8.10    2.80
   2   0 -11    4.30    3.10
  -2   0  11    4.10    3.90
  -2   0  11    5.30    2.30
  -2   0  11   -4.10    3.70
   1   1 -11  152.88   17.30
   1   1 -11  166.78   15.90
  -1  -1  11  167.88   17.60
   0   2 -11 1648.94  111.09
   0   2 -11 1700.23  105.39
   0  -2  11 1722.43  113.39
   0  -2  11 1652.23  106.29
  -1   3 -11    3.40    1.80
  -1   3 -11    6.10    6.60
  -1   3 -11    1.10    2.60
   1  -3  11    0.00    1.70
   1  -3  11    5.10    5.50
  -2   4 -11   22.60   14.20
  -2   4 -11   15.80    7.30
   2  -4  11   29.10    3.80
   2  -4  11   21.20    3.00
   2  -4  11   15.40    6.80
  -3   5 -11    2.10    5.60
  -3   5 -11    3.90   14.00
   3  -5  11    8.10    6.90
  -4   6 -11    4.50    6.70
   4  -6  11  -13.30    6.60
   6  -6 -11   24.50   10.10
   6  -6 -11   26.40    9.80
  -6   6  11   23.50    8.70
  -6   6  11   30.50   19.70
   5  -5 -11   11.90    8.80
  -5   5  11   -0.30    4.10
   4  -4 -11   39.30   11.90
  -4   4  11   40.10   13.60
   3  -3 -11  196.78   18.80
   3  -3 -11  146.69   19.70
  -3   3  11  151.48   22.10
  -3   3  11  186.48   17.60
   2  -2 -11  156.68   15.60
   2  -2 -11  155.08   18.50
  -2   2  11  175.18   19.40
  -2   2  11  173.18   16.80
   1  -1 -11  195.98   20.10
   1  -1 -11  174.88   16.40
  -1   1  11  184.48   18.20
  -1   1  11  183.48   18.10
   0   0 -11   23.90    6.40
   0   0 -11   15.00    4.80
   0   0 -11   10.90    3.70
   0   0  11   12.20    4.10
   0   0  11   14.10    4.50
  -1   1 -11  869.41   63.19
  -1   1 -11  885.61   60.29
   1  -1  11  928.01   64.29
  -2   2 -11  561.14   45.10
  -2   2 -11  571.04   39.40
   2  -2  11  585.04   47.30
   2  -2  11  600.24   40.50
  -3   3 -11   46.10    5.20
  -3   3 -11   34.30    9.20
   3  -3  11   37.80    5.20
   3  -3  11   54.89   13.50
   3  -3  11   51.29    6.10
  -4   4 -11  202.78   23.60
   4  -4  11  217.08   27.40
  -5   5 -11   11.50    6.60
   5  -5  11    7.60    7.80
  -6   6 -11    5.30    5.30
   6  -6  11    2.40    9.40
   4  -6 -11  132.29   23.30
  -4   6  11  130.99   34.40
  -4   6  11  174.58   21.00
   3  -5 -11   17.90    7.60
  -3   5  11  -12.60   11.90
  -3   5  11   26.30    8.60
   2  -4 -11   -1.30    4.50
  -2   4  11   13.40    9.10
  -2   4  11   30.30    7.40
   1  -3 -11   57.39   13.10
  -1   3  11   63.79   17.00
  -1   3  11   47.10    9.00
   0  -2 -11 1717.63  119.69
   0  -2 -11 1797.72  117.89
   0   2  11 1903.81  116.89
   0   2  11 1834.32  122.29
  -1  -1 -11  872.91   65.69
  -1  -1 -11  993.40   65.89
   1   1  11  959.60   66.29
   1   1  11  927.51   64.79
  -2   0 -11   -0.50    1.90
  -2   0 -11    0.80    2.40
   2   0  11    0.90    2.50
   2   0  11   -1.60    1.60
  -3   1 -11   12.90    5.50
  -3   1 -11   16.00    4.80
   3  -1  11   18.60    6.70
  -4   2 -11  468.55   39.00
  -4   2 -11  462.25   32.80
   4  -2  11  495.95   41.80
  -5   3 -11  238.48   26.10
   5  -3  11  248.38   29.10
   5  -3  11  280.17   18.20
   5  -3  11  275.47   18.30
  -6   4 -11    4.30    4.90
   6  -4  11   20.00    6.90
  -7   5 -11   30.80   11.00
   7  -5  11   29.50   12.50
  -8   6 -11   30.90   11.30
   8  -6  11   32.70   13.20
   2  -6 -11   14.10    9.40
  -2   6  11   16.70    9.60
  -2   6  11   -5.00   13.20
   1  -5 -11   -0.20    4.70
  -1   5  11    2.30   10.80
   0  -4 -11  119.39   21.30
   0   4  11  142.29   15.00
   0   4  11  109.29   25.60
  -1  -3 -11   -1.20    4.20
   1   3  11    8.20    3.60
   1   3  11    0.80    4.50
  -2  -2 -11  609.94   47.50
   2   2  11  627.24   51.09
   2   2  11  592.04   44.20
  -3  -1 -11   14.30    5.60
  -3  -1 -11   24.40    6.50
   3   1  11   16.40    5.50
   3   1  11   13.40    5.90
  -4   0 -11    7.90    3.90
  -4   0 -11    6.30    4.00
   4   0  11    9.20    4.80
  -5   1 -11    2.20    3.00
  -5   1 -11    0.70    3.00
   5  -1  11    3.20    4.20
  -6   2 -11  151.88   13.40
  -6   2 -11  153.28   18.50
   6  -2  11  162.28   13.60
   6  -2  11  157.88   20.30
  -7   3 -11  303.27   30.50
   7  -3  11  308.87   33.80
   7  -3  11  329.77   19.70
   7  -3  11  314.67   19.70
  -8   4 -11  149.59   20.20
   8  -4  11  170.18   24.60
  -9   5 -11   21.40    8.30
   9  -5  11   19.40    9.70
  10  -6  11    7.90    8.70
   0  -6 -11   31.10   11.70
   0   6  11   21.80   17.60
   0   6  11   30.70    8.60
  -1  -5 -11   42.30   13.40
   1   5  11   51.79   10.50
   1   5  11   38.50   17.90
  -2  -4 -11   11.80    7.70
   2   4  11   17.30   10.70
   2   4  11   26.00    6.70
  -3  -3 -11   37.80   10.30
   3   3  11   39.10    8.30
   3   3  11   39.90   13.80
  -4  -2 -11  458.45   38.90
   4   2  11  474.05   43.00
   4   2  11  478.25   36.20
  -5  -1 -11   -1.60    1.80
  -5  -1 -11    0.50    3.10
   5   1  11    1.80    2.00
   5   1  11   -0.30    3.20
  -6   0 -11    2.50    3.10
  -6   0 -11    2.80    3.40
   6   0  11    5.30    3.70
  -7   1 -11    1.80    2.50
  -7   1 -11    1.70    2.90
   7  -1  11   -2.80    3.20
  -8   2 -11  115.29   11.40
  -8   2 -11  101.99   15.40
   8  -2  11  135.19   10.90
   8  -2  11  134.49   18.80
  -9   3 -11   -1.80    2.40
   9  -3  11    3.80    4.40
 -10   4 -11   -0.60    4.10
  10  -4  11   -9.20    5.80
 -11   5 -11    3.70    5.60
  11  -5  11    3.80    6.10
  -2  -6 -11   32.60   10.50
   2   6  11   26.70   22.70
   2   6  11   38.70    8.10
  -3  -5 -11    0.00    8.30
   3   5  11    1.20   12.40
   3   5  11    8.60    6.20
  -4  -4 -11  192.18   24.60
   4   4  11  252.67   20.80
   4   4  11  194.08   31.90
  -5  -3 -11  247.48   26.70
   5   3  11  257.97   33.40
   5   3  11  272.77   22.80
  -6  -2 -11  153.38   17.80
   6   2  11  143.39   15.20
   6   2  11  130.89   20.70
  -7  -1 -11    2.70    3.00
  -7  -1 -11    3.30    2.90
   7   1  11   -2.40    3.00
  -8   0 -11    4.00    2.80
  -8   0 -11    3.90    3.30
   8   0  11   -3.30    3.20
  -9   1 -11  435.36   33.20
  -9   1 -11  415.06   36.30
   9  -1  11  450.25   40.60
 -10   2 -11  176.48   22.10
 -10   2 -11  192.48   17.30
  10  -2  11  234.18   27.30
  10  -2  11  243.38   16.80
 -11   3 -11  158.28   20.90
  11  -3  11  205.88   26.80
 -12   4 -11   85.49   17.80
  12  -4  11   76.69   19.80
 -13   5 -11    2.40    4.50
  13  -5  11    1.80    6.00
  -4  -6 -11   -1.30    7.70
   4   6  11   -4.90    6.00
   4   6  11   22.40   19.40
  -5  -5 -11    5.90    6.00
   5   5  11    0.90   12.60
   5   5  11   17.80    5.40
  -6  -4 -11    8.00    4.00
   6   4  11   10.20    4.50
   6   4  11   16.60   12.90
  -7  -3 -11  283.67   29.30
   7   3  11  307.77   25.10
   7   3  11  305.97   37.90
  -8  -2 -11  123.19   16.10
   8   2  11   97.09   12.60
   8   2  11  136.99   21.00
  -9  -1 -11  413.16   34.90
  -9  -1 -11  388.56   34.30
   9   1  11  421.06   33.70
   9   1  11  470.25   41.80
 -10   0 -11   -0.70    2.70
 -10   0 -11    0.40    3.40
  10   0  11    1.80    3.50
 -11   1 -11   -0.70    3.00
 -11   1 -11   -2.60    2.00
  11  -1  11    0.00    4.00
 -12   2 -11    3.50    3.40
 -12   2 -11    7.90    3.60
  12  -2  11    7.20    2.80
  12  -2  11    9.60    5.30
 -13   3 -11   22.40    7.60
  13  -3  11   34.10   11.90
 -14   4 -11    8.40    6.90
  14  -4  11   20.80   11.20
  15  -5  11    1.20    6.70
  -6  -6 -11    9.30    5.10
   6   6  11   24.80    7.50
   6   6  11  -11.70   15.90
  -7  -5 -11   22.40    9.20
   7   5  11   33.10   18.10
   7   5  11   27.60    8.30
  -8  -4 -11  132.69   18.70
   8   4  11  119.59   29.20
   8   4  11  133.79   13.70
  -9  -3 -11   -0.10    3.10
   9   3  11   -2.20    2.20
   9   3  11   -3.60    6.10
 -10  -2 -11  207.08   22.60
  10   2  11  222.38   30.20
  10   2  11  209.88   19.90
 -11  -1 -11   -0.70    3.20
 -11  -1 -11    2.00    3.90
  11   1  11    3.00    3.70
  11   1  11   -0.40    2.60
 -12   0 -11   -2.70    2.10
 -12   0 -11   -2.10    2.60
  12   0  11   -2.60    2.50
 -13   1 -11  155.28   16.70
 -13   1 -11  153.78   19.20
  13  -1  11  200.98   25.50
 -14   2 -11   13.00    6.40
 -14   2 -11   14.70    5.30
  14  -2  11   12.80    9.30
 -15   3 -11   12.40    7.20
  15  -3  11   25.80   11.40
  16  -4  11    3.10    5.20
 -17   5 -11  184.68   27.20
  17  -5  11  220.88   32.40
  -8  -6 -11   20.20   10.20
   8   6  11   33.40   20.00
   8   6  11   26.20    8.70
  -9  -5 -11    9.40    8.50
   9   5  11   27.70    8.00
   9   5  11   -9.80   13.10
 -10  -4 -11   -4.00    5.10
  10   4  11   -5.60    6.90
  10   4  11   -4.30    2.60
 -11  -3 -11  196.78   23.10
  11   3  11  184.68   29.60
  11   3  11  176.38   17.20
 -12  -2 -11    2.90    4.60
  12   2  11    1.40    7.10
  12   2  11   -1.30    3.40
 -13  -1 -11  164.68   19.10
 -13  -1 -11  189.48   19.50
  13   1  11  190.98   26.40
  13   1  11  145.09   17.10
 -14   0 -11   -0.70    3.40
 -14   0 -11    4.80    4.10
  14   0  11   -2.10    5.40
 -15   1 -11  117.19   16.60
 -15   1 -11  120.49   14.30
  15  -1  11  149.69   23.20
 -16   2 -11    9.20    6.20
 -16   2 -11    2.70    3.00
  16  -2  11   11.00    8.00
 -17   3 -11   53.09   13.90
  17  -3  11   63.19   19.60
 -18   4 -11   23.20    9.00
  18  -4  11   -2.90    7.20
 -10  -6 -11   -1.30    7.60
  10   6  11   20.70   22.80
  10   6  11    2.20    6.30
  11   5  11    2.60   14.70
  11   5  11   -5.00    6.00
 -12  -4 -11  105.99   20.10
  12   4  11   67.49   22.10
  12   4  11   92.29   10.70
 -13  -3 -11   13.90    6.60
  13   3  11   24.50   12.40
  13   3  11   25.80    6.20
 -14  -2 -11   12.50    6.90
 -14  -2 -11    5.00    5.90
  14   2  11    5.50    9.20
  14   2  11   13.20    5.20
 -15  -1 -11  122.19   15.70
 -15  -1 -11  120.29   16.40
  15   1  11  127.39   25.90
  15   1  11  139.39   15.70
 -16   0 -11    1.10    4.10
 -16   0 -11   -5.00    2.80
  16   0  11   -6.40    4.20
 -17   1 -11    3.20    2.90
  17  -1  11    4.80    3.90
 -18   2 -11   21.00    6.10
 -18   2 -11   20.60    8.20
  18  -2  11   25.80   11.40
 -19   3 -11    5.30    6.80
  19  -3  11    6.30   10.20
 -20   4 -11   30.20   12.40
  20  -4  11   41.60   13.40
 -13  -5 -11    3.70    7.00
  13   5  11    6.20   15.20
  13   5  11   24.90    7.70
 -14  -4 -11    4.20    6.90
  14   4  11   -4.80   11.80
  14   4  11   16.20    4.90
 -15  -3 -11   31.40   11.30
  15   3  11   11.50   11.80
  15   3  11   27.50    6.20
 -16  -2 -11    6.20    5.80
 -16  -2 -11    5.50    4.50
  16   2  11   10.20    3.80
  16   2  11   12.00    9.40
 -17  -1 -11   -2.40    4.00
 -17  -1 -11   -4.90    2.50
  17   1  11   14.30   10.80
  17   1  11   -1.50    2.60
 -18   0 -11    1.10    3.90
 -18   0 -11    2.70    4.20
 -19   1 -11  251.37   24.50
 -19   1 -11  270.47   28.40
  19  -1  11  319.47   38.50
 -20   2 -11   15.60    7.40
 -20   2 -11   24.20    7.30
  20  -2  11   18.80   13.50
 -21   3 -11    5.40    4.90
  21  -3  11    0.40    8.10
  15   5  11    7.50    9.80
 -16  -4 -11    4.90    6.80
  16   4  11    1.20    3.80
  16   4  11    2.80    8.10
 -17  -3 -11   34.00   10.30
  17   3  11   41.30   18.00
  17   3  11   36.70    7.40
 -18  -2 -11   17.20    6.90
 -18  -2 -11   20.40    9.70
  18   2  11   21.70    7.00
  18   2  11   22.10   12.80
 -19  -1 -11  250.17   26.60
 -19  -1 -11  269.97   26.20
  19   1  11  245.48   23.90
  19   1  11  253.27   36.60
 -20   0 -11    6.30    4.20
 -20   0 -11   -7.50    3.80
  20   0  11    1.70    7.70
 -21   1 -11   84.39   17.10
 -21   1 -11   63.19   13.50
  21  -1  11   89.29   23.50
 -22   2 -11   58.79   15.30
 -22   2 -11   40.80    9.50
  22  -2  11   60.59   19.70
 -23   3 -11   92.19   20.10
  23  -3  11  125.69   28.70
 -17  -5 -11  178.08   25.90
  17   5  11  157.48   38.20
 -18  -4 -11   27.90   10.70
  18   4  11   17.20    7.30
  18   4  11   -1.70   16.70
 -19  -3 -11    7.10    4.60
  19   3  11    5.70    4.10
 -20  -2 -11   17.90    6.90
 -20  -2 -11   16.40    8.90
  20   2  11   29.90   14.40
  20   2  11   18.60    5.80
 -21  -1 -11   89.09   12.90
 -21  -1 -11   80.49   16.30
  21   1  11   70.89   10.90
  21   1  11   70.19   22.50
 -22   0 -11    2.90    4.40
 -22   0 -11    2.60    5.00
  22   0  11  -12.80    7.70
 -23   1 -11    1.70    5.50
 -23   1 -11    4.00    6.30
  23  -1  11    3.00    9.80
 -24   2 -11   53.89   15.00
 -24   2 -11   59.79   12.90
  24  -2  11   80.49   23.30
 -20  -4 -11   39.20   11.90
  20   4  11   41.20   16.40
 -21  -3 -11   10.00    7.50
  21   3  11   -6.30    4.30
 -22  -2 -11   45.10   12.30
 -22  -2 -11   44.50   10.00
  22   2  11   52.29    9.80
  22   2  11   19.70   17.40
 -23  -1 -11    9.40    6.40
 -23  -1 -11   11.00    5.30
  23   1  11   -3.30    6.70
  23   1  11   -0.50    4.90
 -24   0 -11    3.70    5.30
 -24   0 -11    3.80    4.80
  24   0  11   -2.00    9.10
 -25   1 -11   -4.90    5.50
 -25   1 -11   -7.80    5.80
  25  -1  11    9.70    8.60
  26  -2  11    5.20   13.20
 -23  -3 -11   97.99   20.30
  23   3  11  155.58   33.50
 -24  -2 -11   77.99   15.30
 -24  -2 -11   74.39   13.30
  24   2  11   52.19   21.10
  24   2  11   44.10   10.30
 -25  -1 -11   21.60    8.10
 -25  -1 -11   -4.20    5.60
  25   1  11   10.20    5.30
  25   1  11    6.40    8.40
 -26   0 -11   -2.10    5.90
 -26   0 -11    1.40    6.80
  26   0  11   -7.50    8.10
 -27   1 -11   35.10   10.50
  27  -1  11   27.90   15.00
  26   2  11    5.50    8.70
  27   1  11   38.40   20.00
  27   1  11   25.70    8.10
  30   0 -12  163.88   39.10
 -30   0  12  166.28   22.70
  29   1 -12  -10.10   14.20
 -29  -1  12    3.90    6.40
 -29  -1  12    4.20    4.50
  28   2 -12   61.09   21.90
  27   3 -12   85.89   30.90
 -27  -3  12  107.69   20.30
 -29   1  12    0.10    6.20
 -29   1  12   11.60    6.40
  28   0 -12  104.49   23.50
 -28   0  12   84.19   17.00
  27   1 -12    3.50   12.70
 -27  -1  12   10.80    7.30
 -27  -1  12   23.30    6.50
  26   2 -12   14.10   17.40
 -26  -2  12   31.70    9.70
 -26  -2  12   17.40    4.50
  25   3 -12    4.00   15.10
 -25  -3  12   -1.90    4.00
 -24  -4  12    7.90    7.60
  28  -2 -12    5.70    7.30
 -28   2  12   25.40    8.80
 -28   2  12   21.20    9.30
 -27   1  12   29.80    8.70
 -27   1  12   11.30    7.80
  26   0 -12   64.49   17.80
 -26   0  12   60.29   13.90
  25   1 -12   26.90   16.40
 -25  -1  12   59.19   13.40
  24   2 -12   -8.20    8.80
 -24  -2  12   -6.20    3.40
 -24  -2  12    0.50    3.20
  23   3 -12    6.00   12.60
 -23  -3  12    1.20    3.80
  22   4 -12   -2.50   15.40
 -22  -4  12    8.20    5.90
  27  -3 -12  134.69   17.40
 -27   3  12   73.19   17.40
 -27   3  12  106.49   20.60
  26  -2 -12   17.20    8.50
 -26   2  12   16.70    8.70
 -26   2  12   13.60    6.40
  25  -1 -12   53.99   12.80
  25  -1 -12   84.39   12.50
 -25   1  12   41.40   12.80
  24   0 -12    1.00    5.10
  24   0 -12  -15.00    8.60
 -24   0  12    2.40    3.90
 -24   0  12    3.80    4.70
  23   1 -12  153.48   31.80
 -23  -1  12  175.08   21.20
  22   2 -12   41.40   21.10
 -22  -2  12   53.59   12.70
 -22  -2  12   78.19    9.10
  21   3 -12  207.88   41.10
 -21  -3  12  256.57   18.50
 -21  -3  12  204.48   24.80
  20   4 -12   74.39   24.10
 -20  -4  12   87.29   16.00
  19   5 -12  242.28   55.49
 -19  -5  12  265.67   27.20
  25  -3 -12    1.30    4.20
 -25   3  12   -2.90    6.10
 -25   3  12    7.00    6.40
  24  -2 -12   -5.40    4.10
 -24   2  12   -2.10    3.60
 -24   2  12    7.70    4.50
  23  -1 -12  223.58   23.00
  23  -1 -12  147.29   16.70
 -23   1  12  220.38   23.20
  22   0 -12   17.90    8.00
  22   0 -12   13.90    9.50
 -22   0  12   19.30    7.00
 -22   0  12   29.10    7.00
  21   1 -12  360.96   32.60
 -21  -1  12  412.36   29.20
 -21  -1  12  307.67   32.50
  20   2 -12  437.16   55.19
 -20  -2  12  557.24   37.40
 -20  -2  12  536.65   44.00
  19   3 -12  124.29   33.40
 -19  -3  12  103.69   18.30
 -19  -3  12  108.59   11.00
  18   4 -12  491.45   65.39
 -18  -4  12  495.45   40.50
 -18  -4  12  447.56   32.90
  17   5 -12   41.50   27.70
 -17  -5  12   67.59   12.70
[truncated: 220,768 more chars]
