# Supplementary material for: Crystal structure of 4-[(2-hy­droxy-3-meth­oxy­benz­yl)amino]­benzoic acid hemihydrate
Source: Acta Crystallogr E Crystallogr Commun. 2019 Jan 8;75(Pt 2):159–62. doi: 10.1107/S2056989018018455 (PMC6362667; doi:10.1107/S2056989018018455)
Supplement: Supplementary file 2 [file e-75-00159-Isup2.hkl]

data_I                                                                          
_shelx_title ' shelxt_a.res in C2/c'                                            
_shelx_refln_list_code          4                                               
_shelx_F_calc_maximum      214.54                                               
_exptl_crystal_F_000      1192.00                                               
_reflns_d_resolution_high  0.8107                                               
                                                                                
loop_                                                                           
 _space_group_symop_operation_xyz                                               
 'x, y, z'                                                                      
 '-x, y, -z+1/2'                                                                
 'x+1/2, y+1/2, z'                                                              
 '-x+1/2, y+1/2, -z+1/2'                                                        
 '-x, -y, -z'                                                                   
 'x, -y, z-1/2'                                                                 
 '-x+1/2, -y+1/2, -z'                                                           
 'x+1/2, -y+1/2, z-1/2'                                                         
                                                                                
_cell_length_a    24.7422                                                       
_cell_length_b     5.5002                                                       
_cell_length_c    19.3873                                                       
_cell_angle_alpha  90.000                                                       
_cell_angle_beta   98.292                                                       
_cell_angle_gamma  90.000                                                       
                                                                                
_shelx_F_squared_multiplier     1.000                                           
                                                                                
loop_                                                                           
 _refln_index_h                                                                 
 _refln_index_k                                                                 
 _refln_index_l                                                                 
 _refln_F_squared_calc                                                          
 _refln_F_squared_meas                                                          
 _refln_F_squared_sigma                                                         
 _refln_observed_status                                                         
   4   0   0       1795.16       1846.50        48.19 o                         
   6   0   0        818.38        723.71        30.66 o                         
   8   0   0        663.28        615.49        21.22 o                         
  10   0   0        803.55        914.35        34.63 o                         
  12   0   0      11294.57      12137.84       433.09 o                         
  14   0   0       1653.24       1735.43        77.17 o                         
  16   0   0         38.40         45.66         9.16 o                         
  18   0   0        121.57        162.82        21.75 o                         
  20   0   0        410.35        484.46        40.62 o                         
  22   0   0        413.35        357.50        32.38 o                         
  24   0   0        164.22        161.35        24.24 o                         
  26   0   0         43.69         63.37        16.84 o                         
  28   0   0        197.52        259.36        35.26 o                         
  30   0   0        342.61        472.57        44.24 o                         
   1   1   0      13368.80      12605.72       290.29 o                         
   3   1   0        225.19        203.98         6.44 o                         
   5   1   0       7729.66       6698.65       125.43 o                         
   7   1   0       5206.38       4542.49        91.76 o                         
   9   1   0         18.71         92.18         5.65 o                         
  11   1   0      13160.51      13768.57       299.13 o                         
  13   1   0        526.05        479.56        18.79 o                         
  15   1   0       1073.53       1277.16        51.89 o                         
  17   1   0       3501.70       3516.41        92.58 o                         
  19   1   0        236.97        320.65        16.42 o                         
  21   1   0        241.98        298.94        17.34 o                         
  23   1   0       2958.45       2926.59        91.48 o                         
  25   1   0        604.58        546.64        34.47 o                         
  27   1   0         64.81         45.27        12.25 o                         
  29   1   0        435.24        555.88        35.79 o                         
   0   2   0       7769.61       7619.72       283.38 o                         
   2   2   0       6196.46       5837.52       136.06 o                         
   4   2   0       3572.58       3391.82        69.48 o                         
   6   2   0       4664.87       4710.47        92.56 o                         
   8   2   0       6976.29       7072.56       150.44 o                         
  10   2   0        677.19        735.42        23.32 o                         
  12   2   0       2035.67       2119.24        65.14 o                         
  14   2   0         76.95         65.19         8.63 o                         
  16   2   0        181.74        154.80        17.06 o                         
  18   2   0       3872.53       3887.58       146.60 o                         
  20   2   0        253.92        355.77        27.32 o                         
  22   2   0       2035.85       2038.27        81.22 o                         
  24   2   0         11.31         -3.58         8.85 o                         
  26   2   0          5.59         22.02        21.39 o                         
  28   2   0        168.33        161.63        45.48 o                         
   1   3   0       4056.62       3829.70       110.08 o                         
   3   3   0         22.39         74.19         6.70 o                         
   5   3   0       3120.82       3583.86        82.16 o                         
   7   3   0        260.69        360.47        14.68 o                         
   9   3   0        609.96        826.80        24.67 o                         
  11   3   0        199.34        181.00        10.79 o                         
  13   3   0        663.83        523.17        29.68 o                         
  15   3   0          0.02         20.22         5.95 o                         
  17   3   0       3287.91       3561.79       120.81 o                         
  19   3   0        579.39        478.34        39.71 o                         
  21   3   0         69.65         51.16        12.08 o                         
  23   3   0        280.76        301.95        27.41 o                         
  25   3   0         58.06         45.37        13.65 o                         
  27   3   0          8.17          6.14        12.29 o                         
   0   4   0         59.27         63.30        14.45 o                         
   2   4   0        700.27        687.05        27.44 o                         
   4   4   0       3180.42       3444.18        89.20 o                         
   6   4   0       1315.25       1350.44        38.35 o                         
   8   4   0        634.79        616.77        24.52 o                         
  10   4   0         87.05        116.44         7.85 o                         
  12   4   0         27.73         28.06         5.51 o                         
  14   4   0         49.50         43.11         7.56 o                         
  16   4   0       6192.05       6317.81       244.49 o                         
  18   4   0        159.39        153.78        15.61 o                         
  20   4   0        225.30        250.86        38.97 o                         
  22   4   0        351.70        326.84        29.12 o                         
  24   4   0         27.88         33.29        20.51 o                         
   1   5   0       1751.05       1744.75        64.37 o                         
   3   5   0        908.40        947.32        44.51 o                         
   5   5   0        698.64        753.35        30.97 o                         
   7   5   0         17.57         36.42        11.27 o                         
   9   5   0        287.69        298.08        23.31 o                         
  11   5   0        559.27        581.43        21.18 o                         
  13   5   0        123.60        129.15        13.51 o                         
  15   5   0       2793.81       3035.23       162.91 o                         
  17   5   0         29.27         33.44        15.67 o                         
  19   5   0        142.20        146.49        33.01 o                         
   0   6   0        253.88        340.59        42.30 o                         
   2   6   0       1863.80       1859.98        72.84 o                         
   4   6   0          0.01         29.42         9.34 o                         
   6   6   0        117.24        110.20        28.04 o                         
   8   6   0        155.79        151.74        16.17 o                         
  10   6   0        338.29        377.56        32.48 o                         
  12   6   0        128.93        153.12        63.88 o                         
  14   6   0        493.69        552.88        51.93 o                         
 -29   1   1          0.23         -3.11        18.14 o                         
 -27   1   1        403.91        407.06        26.98 o                         
 -25   1   1        980.82       1068.13        45.28 o                         
 -23   1   1       1111.92       1031.79        49.91 o                         
 -21   1   1       2218.22       2334.03        68.06 o                         
 -19   1   1         48.69         42.03         6.82 o                         
 -17   1   1        257.73        293.10        14.47 o                         
 -15   1   1         39.30          9.42         3.60 o                         
 -13   1   1        227.84        247.40        10.42 o                         
 -11   1   1      11409.76      11914.15       241.03 o                         
  -9   1   1      18335.19      18280.13       319.04 o                         
  -7   1   1       5986.48       6338.90       125.73 o                         
  -5   1   1      17425.28      17888.77       383.06 o                         
  -3   1   1        877.54        777.08        17.91 o                         
  -1   1   1        626.98        648.62        16.01 o                         
   1   1   1       7974.06       8254.04       151.78 o                         
   3   1   1       4025.19       4409.55        80.74 o                         
   5   1   1        538.19        532.13        12.78 o                         
   7   1   1       1154.29       1118.48        22.72 o                         
   9   1   1       4397.91       4902.86        90.82 o                         
  11   1   1       1388.76       1622.53        44.47 o                         
  13   1   1        551.15        734.21        23.65 o                         
  15   1   1        147.93        211.12        14.05 o                         
  17   1   1        472.55        432.62        21.89 o                         
  19   1   1       5061.04       5004.54       177.11 o                         
  21   1   1        215.88        266.24        16.26 o                         
  23   1   1       2307.40       2406.91        80.40 o                         
  25   1   1        539.25        508.35        29.44 o                         
  27   1   1        717.05        704.75        37.14 o                         
  29   1   1        100.66        108.47        17.81 o                         
 -28   2   1        679.56        754.70        46.18 o                         
 -26   2   1        159.52        225.76        37.48 o                         
 -24   2   1        302.67        292.68        28.97 o                         
 -22   2   1         96.76        151.78        20.72 o                         
 -20   2   1        865.70        884.59        44.24 o                         
 -18   2   1        581.83        604.17        33.57 o                         
 -16   2   1        349.93        380.91        33.87 o                         
 -14   2   1       2948.85       2970.94        88.48 o                         
 -12   2   1        245.47        230.09        13.02 o                         
 -10   2   1       1969.99       2311.60        56.29 o                         
  -8   2   1         56.21         45.39         5.67 o                         
  -6   2   1        568.29        613.33        18.12 o                         
  -4   2   1       3739.99       3970.49        80.06 o                         
  -2   2   1        197.66        204.24         8.10 o                         
   0   2   1       3105.21       3000.71        64.96 o                         
   2   2   1          5.05         21.44         2.56 o                         
   4   2   1        156.09        148.32         6.25 o                         
   6   2   1          2.44          1.42         2.90 o                         
   8   2   1       8985.10       9412.01       176.25 o                         
  10   2   1        873.93        766.88        28.23 o                         
  12   2   1       3989.08       4237.21       117.87 o                         
  14   2   1        115.90        120.49        11.63 o                         
  16   2   1        137.25         99.08        13.22 o                         
  18   2   1         30.83         36.55         9.74 o                         
  20   2   1        934.49        938.60        45.83 o                         
  22   2   1        429.94        462.72        31.16 o                         
  24   2   1        476.33        493.08        34.36 o                         
  26   2   1         64.71         23.99        12.43 o                         
  28   2   1         29.95         15.12        13.24 o                         
 -27   3   1        636.14        631.08        44.05 o                         
 -25   3   1         16.81          4.23        18.74 o                         
 -23   3   1         30.00         68.78        26.21 o                         
 -21   3   1        371.15        366.06        28.22 o                         
 -19   3   1       1037.93        994.87        48.49 o                         
 -17   3   1       5346.12       5618.90       177.35 o                         
 -15   3   1       1114.85       1130.68        43.80 o                         
 -13   3   1        116.31         85.00        10.72 o                         
 -11   3   1          5.98          5.40         4.54 o                         
  -9   3   1         84.46         82.15         6.79 o                         
  -7   3   1       1703.06       1637.81        45.94 o                         
  -5   3   1       1042.82       1128.98        37.84 o                         
  -3   3   1       3530.24       3703.04        89.79 o                         
  -1   3   1       1502.46       1377.66        38.71 o                         
   1   3   1       4567.08       4325.61       102.70 o                         
   3   3   1       1007.96       1042.59        30.42 o                         
   5   3   1       2241.21       2374.07        61.40 o                         
   7   3   1        955.28        987.54        27.57 o                         
   9   3   1       5159.90       5330.62       108.04 o                         
  11   3   1       2142.79       2060.85        64.11 o                         
  13   3   1        724.60        638.91        31.09 o                         
  15   3   1         11.09         13.87         6.13 o                         
  17   3   1          9.82         -3.14         5.81 o                         
  19   3   1        189.04        190.83        19.78 o                         
  21   3   1        397.35        351.22        27.04 o                         
  23   3   1         77.10         51.21        15.04 o                         
  25   3   1         20.42         42.60        13.67 o                         
 -24   4   1        231.82        236.41        26.58 o                         
 -22   4   1          0.31         12.47        11.48 o                         
 -20   4   1         69.15         89.78        15.55 o                         
 -18   4   1          4.94         12.36         7.90 o                         
 -16   4   1          1.12          8.47         6.92 o                         
 -14   4   1       1052.64       1100.31        38.26 o                         
 -12   4   1       1787.10       1798.65        74.22 o                         
 -10   4   1       2995.89       2859.30        72.65 o                         
  -8   4   1        312.88        304.30        19.83 o                         
  -6   4   1        126.56        114.01         9.92 o                         
  -4   4   1       1415.57       1300.61        43.34 o                         
  -2   4   1        359.54        341.05        20.69 o                         
   0   4   1        152.82        147.94        11.95 o                         
   2   4   1          9.03          4.59         6.22 o                         
   4   4   1       1123.44       1169.52        38.62 o                         
   6   4   1         93.90         75.64         7.18 o                         
   8   4   1        319.71        311.66        13.03 o                         
  10   4   1         15.97         16.63         3.69 o                         
  12   4   1         36.58         50.42         7.45 o                         
  14   4   1        295.27        222.08        13.02 o                         
  16   4   1         44.60         68.43         8.47 o                         
  18   4   1        438.94        435.85        23.15 o                         
  20   4   1          4.79          3.81         8.58 o                         
  22   4   1        433.99        486.60        39.24 o                         
  24   4   1         65.16         69.04        20.10 o                         
 -19   5   1          9.93         10.28        12.95 o                         
 -17   5   1        127.17         83.72        14.88 o                         
 -15   5   1        451.18        464.23        39.37 o                         
 -13   5   1         16.32         21.02         8.04 o                         
 -11   5   1        244.86        214.29        13.74 o                         
  -9   5   1       1049.07       1164.83        39.89 o                         
  -7   5   1       2655.34       2628.01        89.30 o                         
  -5   5   1        761.94        751.34        36.62 o                         
  -3   5   1       1353.21       1517.45        58.53 o                         
  -1   5   1         92.87        115.27        15.45 o                         
   1   5   1          3.48          3.27         7.73 o                         
   3   5   1       2573.63       2674.64        75.48 o                         
   5   5   1       3432.25       3515.82        93.99 o                         
   7   5   1        164.31        204.74        18.41 o                         
   9   5   1        433.39        435.11        21.92 o                         
  11   5   1         98.21        120.87        10.50 o                         
  13   5   1        189.03        228.45        31.25 o                         
  15   5   1          4.73         21.30        29.27 o                         
  17   5   1          5.06         -6.44        12.22 o                         
  19   5   1        258.55        210.97        34.26 o                         
 -14   6   1        234.87        339.89        37.27 o                         
 -12   6   1        297.01        273.19        35.37 o                         
 -10   6   1        112.00        133.32        23.46 o                         
  -8   6   1         78.61         57.76        23.53 o                         
  -6   6   1        301.93        315.04        27.17 o                         
  -4   6   1        328.05        354.06        24.92 o                         
  -2   6   1         64.32         17.88        14.22 o                         
   0   6   1        179.48        159.73        28.14 o                         
   2   6   1        135.85        132.51        16.41 o                         
   4   6   1         13.71         -8.76        10.16 o                         
   6   6   1         69.85         77.21        13.04 o                         
   8   6   1        604.64        627.66        37.59 o                         
  10   6   1         39.56         65.98        32.34 o                         
  12   6   1        191.32        244.48        33.79 o                         
 -30   0   2       2295.27       2731.58       166.29 o                         
 -28   0   2        137.65        119.05        22.52 o                         
 -26   0   2         25.49          8.17        18.75 o                         
 -24   0   2         19.24         23.02        14.63 o                         
 -22   0   2        229.18        251.27        33.92 o                         
 -20   0   2          2.61          2.52         7.02 o                         
 -18   0   2        701.29        763.50        45.22 o                         
 -16   0   2       2115.61       2290.83       127.62 o                         
 -14   0   2         11.44          4.02         4.48 o                         
 -12   0   2       2879.51       3176.09        96.21 o                         
 -10   0   2      10503.72      10770.30       346.10 o                         
  -8   0   2       7307.03       7359.26       182.48 o                         
  -6   0   2       7461.69       7307.91       183.04 o                         
  -4   0   2      14426.64      12694.96       465.71 o                         
   2   0   2       9675.93       7990.43       343.15 o                         
   4   0   2        525.17        413.73        14.36 o                         
   6   0   2      15393.38      15005.62       370.15 o                         
   8   0   2      14444.51      14319.94       355.70 o                         
  10   0   2       6966.48       6874.61       194.75 o                         
  12   0   2        648.53        689.24        35.70 o                         
  14   0   2        516.80        431.55        23.60 o                         
  16   0   2         11.94         -6.65         6.65 o                         
  18   0   2       5644.03       5718.16       224.18 o                         
  20   0   2      18276.07      18954.09       682.77 o                         
  22   0   2       8630.65       8864.64       339.89 o                         
  24   0   2         35.95         37.14        13.26 o                         
  26   0   2        273.35        296.93        36.49 o                         
  28   0   2         49.31         64.78        20.35 o                         
 -29   1   2          3.29         -4.87        12.44 o                         
 -27   1   2        919.21        927.05        42.68 o                         
 -25   1   2       1748.95       1872.10        67.22 o                         
 -23   1   2         68.04        120.55        16.59 o                         
 -21   1   2        119.33        145.69        11.70 o                         
 -19   1   2       3985.08       4092.89       107.23 o                         
 -17   1   2       1649.37       1578.60        47.43 o                         
 -15   1   2        750.25        826.81        29.29 o                         
 -13   1   2        190.39        245.58        10.24 o                         
 -11   1   2       3433.14       3162.40       100.89 o                         
  -9   1   2        320.78        322.45         9.71 o                         
  -7   1   2         86.68         74.90         4.48 o                         
  -5   1   2       5934.05       5591.36        96.57 o                         
  -3   1   2       1314.05       1271.32        26.02 o                         
  -1   1   2      15127.83      13978.90       321.94 o                         
   1   1   2       3750.41       3807.97        67.21 o                         
   3   1   2        239.71        276.63         8.36 o                         
   5   1   2       2772.10       2715.88        47.10 o                         
   7   1   2      12867.21      12787.96       224.60 o                         
   9   1   2        154.67        175.38         7.93 o                         
  11   1   2        936.02        957.30        27.89 o                         
  13   1   2        133.05        177.07         9.00 o                         
  15   1   2       1029.42       1087.48        34.72 o                         
  17   1   2        119.48        114.61        10.14 o                         
  19   1   2       2909.33       3030.27        92.66 o                         
  21   1   2       2275.27       2369.84        77.90 o                         
  23   1   2        642.23        646.46        33.14 o                         
  25   1   2        669.26        726.49        42.02 o                         
  27   1   2        389.62        385.52        32.81 o                         
  29   1   2        388.35        501.30        31.14 o                         
 -28   2   2       2262.68       2641.58       152.96 o                         
 -26   2   2       3512.61       3549.11       175.74 o                         
 -24   2   2         45.43         43.33        11.74 o                         
 -22   2   2        149.49        108.38        17.17 o                         
 -20   2   2       3255.93       3101.67       108.51 o                         
 -18   2   2        863.46        852.46        41.38 o                         
 -16   2   2        249.82        292.23        24.32 o                         
 -14   2   2        803.27        815.85        32.70 o                         
 -12   2   2        431.89        425.34        16.87 o                         
 -10   2   2         77.66         57.67         6.67 o                         
  -8   2   2       1568.11       1807.74        50.50 o                         
  -6   2   2        211.29        229.70         9.17 o                         
  -4   2   2       4232.53       4299.15       109.47 o                         
  -2   2   2       8660.30       8608.59       181.50 o                         
   0   2   2        674.23        648.05        21.93 o                         
   2   2   2       1882.82       1899.45        39.88 o                         
   4   2   2       2413.39       2616.59        55.93 o                         
   6   2   2       4299.36       4225.54       100.68 o                         
   8   2   2        100.85        164.13         7.27 o                         
  10   2   2         54.00         62.76         4.13 o                         
  12   2   2       5395.10       5366.56       132.49 o                         
  14   2   2        188.85        209.34        14.83 o                         
  16   2   2       1638.02       1724.39        58.22 o                         
  18   2   2       1819.29       1850.33        71.31 o                         
  20   2   2       1551.84       1540.94        64.39 o                         
  22   2   2          1.85          0.22         7.84 o                         
  24   2   2        197.55        217.20        23.80 o                         
  26   2   2          0.56        -11.22        17.15 o                         
  28   2   2        170.69        198.50        27.28 o                         
 -27   3   2        524.45        592.09        40.52 o                         
 -25   3   2         87.78         78.76        15.16 o                         
 -23   3   2         77.38         61.71        15.81 o                         
 -21   3   2        353.25        403.71        30.78 o                         
 -19   3   2         20.22          3.82         9.43 o                         
 -17   3   2        149.48        206.14        17.29 o                         
 -15   3   2        311.95        341.89        20.44 o                         
 -13   3   2         89.61         80.18         8.97 o                         
 -11   3   2        191.73        203.87        14.37 o                         
  -9   3   2        129.21        170.64         9.34 o                         
  -7   3   2         17.65         55.37         5.45 o                         
  -5   3   2       2282.50       2313.97        65.17 o                         
  -3   3   2       6607.52       6886.87       206.10 o                         
  -1   3   2         14.94         23.19         6.14 o                         
   1   3   2       1221.86       1335.77        72.06 o                         
   3   3   2       1771.33       1941.47        48.34 o                         
   5   3   2       2214.77       2419.77        62.26 o                         
   7   3   2         29.04         16.18         4.74 o                         
   9   3   2        739.50        731.58        19.99 o                         
  11   3   2        192.67        159.00         9.10 o                         
  13   3   2         38.17         47.63        11.24 o                         
  15   3   2         10.92          4.28         6.09 o                         
  17   3   2        142.75        203.78        15.58 o                         
  19   3   2         70.22         95.77        12.21 o                         
  21   3   2        742.97        726.99        40.29 o                         
  23   3   2         16.57         -4.63        10.16 o                         
  25   3   2        291.86        384.16        36.04 o                         
 -24   4   2        449.97        537.89        51.76 o                         
 -22   4   2        137.95        120.98        19.81 o                         
 -20   4   2          7.90          8.69        10.06 o                         
 -18   4   2         78.41         83.43        14.64 o                         
 -16   4   2          3.10         -2.40         5.51 o                         
 -14   4   2       3278.48       3138.17        97.06 o                         
 -12   4   2        197.31        231.90        17.76 o                         
 -10   4   2       4610.28       4376.72       106.17 o                         
  -8   4   2       1975.06       2274.51        62.51 o                         
  -6   4   2       1465.12       1446.74        44.91 o                         
  -4   4   2        293.08        300.50        19.60 o                         
  -2   4   2        129.93        116.81        13.00 o                         
   0   4   2         18.25         10.92         5.02 o                         
   2   4   2       2978.85       2936.94        83.05 o                         
   4   4   2       2461.81       2284.02        68.33 o                         
   6   4   2         74.03         69.31         5.99 o                         
   8   4   2        109.65        127.99        12.80 o                         
  10   4   2         45.53         49.63         6.65 o                         
  12   4   2        516.33        520.73        24.46 o                         
  14   4   2       3443.51       3632.92       209.04 o                         
  16   4   2       2151.99       2115.74       100.28 o                         
  18   4   2         54.57         56.40        16.33 o                         
  20   4   2        345.84        290.06        29.19 o                         
  22   4   2          0.01         -7.04        13.14 o                         
 -19   5   2        318.55        429.00        33.10 o                         
 -17   5   2          0.69          3.09        10.42 o                         
 -15   5   2        572.84        501.32        27.02 o                         
 -13   5   2        251.93        228.74        19.27 o                         
 -11   5   2         80.32         69.97         8.43 o                         
  -9   5   2       2434.83       2289.60        74.12 o                         
  -7   5   2        247.82        239.36        20.62 o                         
  -5   5   2        318.66        286.32        21.97 o                         
  -3   5   2       1273.19       1252.56        51.22 o                         
  -1   5   2       1146.27       1155.67        48.44 o                         
   1   5   2         27.67         15.91         8.67 o                         
   3   5   2       2204.51       2272.87        66.28 o                         
   5   5   2       6437.17       6614.21       161.41 o                         
   7   5   2       1803.82       1911.26        55.34 o                         
   9   5   2         45.80         72.98        19.88 o                         
  11   5   2          0.95          5.90         6.62 o                         
  13   5   2        297.51        355.22        43.52 o                         
  15   5   2        133.31         95.95        22.64 o                         
  17   5   2        150.34        182.09        44.70 o                         
  19   5   2         47.67         61.20        40.53 o                         
 -14   6   2         76.65         37.72        19.03 o                         
 -12   6   2        194.99        270.46        58.83 o                         
 -10   6   2         37.81         38.76        11.58 o                         
  -8   6   2        320.72        237.36        22.89 o                         
  -6   6   2          1.91          6.38         9.43 o                         
  -4   6   2       2292.23       2362.07        88.57 o                         
  -2   6   2        401.93        385.54        27.31 o                         
   0   6   2        110.49        128.76        27.56 o                         
   2   6   2        208.77        245.10        31.04 o                         
   4   6   2        153.09        209.03        26.53 o                         
   6   6   2        105.60         63.98        20.41 o                         
   8   6   2        790.92        887.51        68.33 o                         
  10   6   2         57.81         60.13        15.62 o                         
  12   6   2        232.87        275.94        37.45 o                         
 -29   1   3        771.38        923.18        75.93 o                         
 -27   1   3       1496.50       1565.50        78.56 o                         
 -25   1   3         49.27         22.91        10.71 o                         
 -23   1   3       3185.70       2869.89        82.38 o                         
 -21   1   3        194.31        179.38        14.72 o                         
 -19   1   3       5443.76       5241.73       203.97 o                         
 -17   1   3         16.25         22.11         5.09 o                         
 -15   1   3         76.77         95.61         7.14 o                         
 -13   1   3       5502.17       5897.22       144.47 o                         
 -11   1   3       4290.30       4426.55        97.37 o                         
  -9   1   3        271.38        194.54         7.24 o                         
  -7   1   3         81.49        179.61         6.35 o                         
  -5   1   3      27700.02      25333.35       481.42 o                         
  -3   1   3      17335.90      16439.51       299.75 o                         
  -1   1   3      46029.43      42709.18      1825.15 o                         
   1   1   3      12506.58      12234.29       206.18 o                         
   3   1   3         18.14         16.12         1.77 o                         
   5   1   3       1417.86       1290.93        26.00 o                         
   7   1   3       3489.31       3437.11        62.61 o                         
   9   1   3        209.31        188.60         8.96 o                         
  11   1   3      15352.74      16127.90       362.52 o                         
  13   1   3       1686.96       1765.32        43.86 o                         
  15   1   3       1032.78       1013.61        62.02 o                         
  17   1   3        552.44        545.64        24.50 o                         
  19   1   3       1870.10       1970.31        66.49 o                         
  21   1   3        468.62        471.20        26.71 o                         
  23   1   3        683.21        737.10        36.15 o                         
  25   1   3       2036.42       2069.37        74.91 o                         
  27   1   3        592.17        575.62        34.04 o                         
  29   1   3       1230.05       1396.33        69.70 o                         
 -28   2   3         87.20        119.04        21.55 o                         
 -26   2   3        352.80        358.87        33.64 o                         
 -24   2   3        668.90        611.72        40.34 o                         
 -22   2   3        138.67        113.32        19.01 o                         
 -20   2   3       3419.47       3410.64       121.84 o                         
 -18   2   3       4251.39       4196.46       231.25 o                         
 -16   2   3          3.36          3.13         6.32 o                         
 -14   2   3        200.57        210.65        13.38 o                         
 -12   2   3        489.52        560.65        20.35 o                         
 -10   2   3        516.30        535.69        17.17 o                         
  -8   2   3       1241.81       1407.07        37.68 o                         
  -6   2   3       9308.44       9017.76       169.94 o                         
  -4   2   3        252.64        327.08        10.71 o                         
  -2   2   3        114.77        157.64         6.88 o                         
   0   2   3       2797.86       2838.73        56.20 o                         
   2   2   3        459.78        398.69        11.92 o                         
   4   2   3       2846.02       3021.76        68.23 o                         
   6   2   3       4461.67       4380.22       108.52 o                         
   8   2   3       9228.35       9953.60       217.56 o                         
  10   2   3        186.69        209.90         8.96 o                         
  12   2   3        500.43        616.07        19.48 o                         
  14   2   3        381.78        438.87        18.84 o                         
  16   2   3        112.12        109.63         7.31 o                         
  18   2   3        408.81        367.15        18.89 o                         
  20   2   3          1.26         24.57         6.71 o                         
  22   2   3        100.53         86.31         7.44 o                         
  24   2   3        369.16        395.78        31.30 o                         
  26   2   3         70.94         97.67        17.83 o                         
  28   2   3        311.09        269.21        40.37 o                         
 -27   3   3         61.25         83.55        18.19 o                         
 -25   3   3         54.46         27.08        17.81 o                         
 -23   3   3          8.53         -5.66        14.44 o                         
 -21   3   3         17.19          6.43        11.34 o                         
 -19   3   3        767.19        771.97        59.32 o                         
 -17   3   3        175.52        166.80        16.69 o                         
 -15   3   3       2847.87       2982.26        91.61 o                         
 -13   3   3        264.59        281.44        20.53 o                         
 -11   3   3        441.07        458.12        15.75 o                         
  -9   3   3       3830.78       4133.99       136.74 o                         
  -7   3   3        397.52        443.59        19.24 o                         
  -5   3   3        889.70       1020.57        32.42 o                         
  -3   3   3        567.03        573.55        20.67 o                         
  -1   3   3          5.85          1.52         3.89 o                         
   1   3   3         11.30         25.88         4.83 o                         
   3   3   3       5619.79       5676.80       133.15 o                         
   5   3   3        182.94        190.49        15.17 o                         
   7   3   3       1051.98       1046.23        41.55 o                         
   9   3   3       2118.55       2037.56        64.26 o                         
  11   3   3        168.56        188.22        15.32 o                         
  13   3   3          0.11         -1.32         2.37 o                         
  15   3   3        848.95        693.70        38.83 o                         
  17   3   3       1888.37       1725.90        59.01 o                         
  19   3   3         35.29         26.02         9.07 o                         
  21   3   3        217.26        225.84        23.51 o                         
  23   3   3        101.31         89.60        16.38 o                         
  25   3   3        247.36        336.07        32.19 o                         
 -24   4   3        386.63        365.30        39.03 o                         
 -22   4   3          2.75        -11.34        11.34 o                         
 -20   4   3        180.08        170.00        24.84 o                         
 -18   4   3       1674.74       1728.92        62.66 o                         
 -16   4   3         42.62         48.98         9.61 o                         
 -14   4   3       2472.96       2481.12       144.30 o                         
 -12   4   3       1068.45        947.13        35.56 o                         
 -10   4   3        223.90        193.84        12.42 o                         
  -8   4   3       1839.94       1761.28        83.11 o                         
  -6   4   3         24.30         34.24         9.22 o                         
  -4   4   3       1587.35       1633.98        57.98 o                         
  -2   4   3        588.95        548.67        29.83 o                         
   0   4   3         37.04         51.80         9.97 o                         
   2   4   3         25.41         48.10         7.50 o                         
   4   4   3        192.49        196.83        11.69 o                         
   6   4   3         12.15          8.31         7.63 o                         
   8   4   3         29.29         30.30         6.58 o                         
  10   4   3        632.38        604.29        24.46 o                         
  12   4   3        399.14        444.10        21.57 o                         
  14   4   3        219.00        251.60        31.96 o                         
  16   4   3       1390.24       1693.36        93.90 o                         
  18   4   3         69.31         88.72        28.44 o                         
  20   4   3         15.62         -3.72        12.26 o                         
  22   4   3        185.54        155.22        29.20 o                         
 -19   5   3         37.23         65.25        15.71 o                         
 -17   5   3        149.91        125.13        15.71 o                         
 -15   5   3         15.80          6.04        11.38 o                         
 -13   5   3        183.23        160.60        20.90 o                         
 -11   5   3        199.91        174.12        13.47 o                         
  -9   5   3         61.61         88.73        12.85 o                         
  -7   5   3       1874.51       1816.98        62.72 o                         
  -5   5   3        128.82        155.14        15.68 o                         
  -3   5   3        975.28        917.84        41.95 o                         
  -1   5   3        840.58        836.61        39.09 o                         
   1   5   3        189.82        171.73        15.08 o                         
   3   5   3          0.75          6.99         9.08 o                         
   5   5   3       1796.63       1907.87        54.15 o                         
   7   5   3        166.55        190.58        20.12 o                         
   9   5   3          2.62         12.00        21.16 o                         
  11   5   3         13.24          9.43         6.95 o                         
  13   5   3       1599.91       1638.12        87.65 o                         
  15   5   3       1472.36       1474.36       141.39 o                         
  17   5   3       1608.41       1706.13        92.94 o                         
  19   5   3          9.79         13.41        16.46 o                         
 -14   6   3          0.99         -5.35        14.78 o                         
 -12   6   3          7.06         24.23        36.36 o                         
 -10   6   3         21.80          0.70        13.79 o                         
  -8   6   3          7.60         -9.49        10.07 o                         
  -6   6   3         17.31         -6.56        15.04 o                         
  -4   6   3        812.82        815.11        39.99 o                         
  -2   6   3        707.37        768.61        47.34 o                         
   0   6   3       1086.14       1005.88        46.96 o                         
   2   6   3        110.97        110.65        14.29 o                         
   4   6   3        696.87        717.25        73.45 o                         
   6   6   3        690.49        733.12        42.79 o                         
   8   6   3         26.10         25.08        17.29 o                         
  10   6   3        133.89        123.03        23.07 o                         
  12   6   3         62.63         91.30        20.48 o                         
 -30   0   4        714.65        868.69       102.22 o                         
 -28   0   4        460.73        481.11        61.41 o                         
 -26   0   4        202.18        263.81        35.40 o                         
 -24   0   4       1912.60       1698.35       111.42 o                         
 -22   0   4       1751.90       1502.41        78.25 o                         
 -20   0   4        468.54        370.40        39.69 o                         
 -18   0   4        791.55        882.58        50.35 o                         
 -16   0   4       4411.98       4942.82       434.27 o                         
 -14   0   4       4382.92       4359.70       147.25 o                         
 -12   0   4       1726.46       1835.25        61.26 o                         
 -10   0   4      40639.96      41706.02      1613.32 o                         
  -8   0   4       8182.78       7407.09       241.48 o                         
  -6   0   4       1264.95       1110.82        33.50 o                         
  -4   0   4       5734.72       4899.41       115.88 o                         
  -2   0   4      20316.48      19450.58       440.92 o                         
   4   0   4       1693.69       1335.00        39.71 o                         
   6   0   4       4935.64       4910.42       127.63 o                         
   8   0   4        754.06        734.63        26.22 o                         
  10   0   4          0.03         -3.20         3.20 o                         
  12   0   4       5796.79       5598.94       182.28 o                         
  14   0   4       4194.75       4827.59       189.12 o                         
  16   0   4       1305.14       1340.33        67.87 o                         
  18   0   4       1817.14       1922.69        91.89 o                         
  20   0   4      10044.73      10216.18       385.33 o                         
  22   0   4       1231.50       1181.26        69.01 o                         
  24   0   4          4.14          4.81        15.69 o                         
  26   0   4        397.49        395.97        39.47 o                         
  28   0   4        758.59        756.51        63.82 o                         
 -29   1   4          4.43         15.84        11.29 o                         
 -27   1   4         10.09         26.64        13.57 o                         
 -25   1   4         87.09         69.72        11.72 o                         
 -23   1   4        814.77        666.14        34.09 o                         
 -21   1   4          1.37         -6.32         6.32 o                         
 -19   1   4       2620.85       2384.63        68.04 o                         
 -17   1   4         28.43         24.72         5.23 o                         
 -15   1   4        783.59        737.13        33.15 o                         
 -13   1   4       1461.54       1557.93        45.56 o                         
 -11   1   4       1050.78        927.79        26.19 o                         
  -9   1   4        928.92        895.18        23.54 o                         
  -7   1   4       2170.77       2149.13        42.51 o                         
  -5   1   4      14907.87      13798.55       232.58 o                         
  -3   1   4      44855.60      40929.50      1425.20 o                         
  -1   1   4      12991.95      12669.14       214.45 o                         
   1   1   4      40421.82      39841.23      1710.89 o                         
   3   1   4       2952.91       2856.92        50.98 o                         
   5   1   4       1043.83       1012.36        29.41 o                         
   7   1   4       1139.90       1205.54        25.78 o                         
   9   1   4       1094.92       1311.38        35.72 o                         
  11   1   4        800.40        939.56        28.22 o                         
  13   1   4       1667.73       1769.19        47.75 o                         
  15   1   4        101.11        139.27        10.50 o                         
  17   1   4       1999.56       2023.58        66.88 o                         
  19   1   4       2411.25       2449.18        85.22 o                         
  21   1   4        375.12        463.41        27.08 o                         
  23   1   4         60.80         81.65        13.26 o                         
  25   1   4        118.36         88.54        13.85 o                         
  27   1   4         50.53         59.63        12.83 o                         
 -28   2   4        634.46        606.71        50.51 o                         
 -26   2   4         89.07         94.46        19.01 o                         
 -24   2   4        305.06        220.60        26.08 o                         
 -22   2   4        199.61        145.46        20.88 o                         
 -20   2   4        697.67        663.19        37.23 o                         
 -18   2   4       1242.22       1405.25        63.03 o                         
 -16   2   4       1002.10        997.67        37.51 o                         
 -14   2   4        348.25        341.66        21.97 o                         
 -12   2   4       1297.32       1406.66        38.26 o                         
 -10   2   4        366.63        364.00        14.02 o                         
  -8   2   4       1736.01       1757.10        42.90 o                         
  -6   2   4      11781.61      11915.30       221.90 o                         
  -4   2   4       4760.67       4661.66       102.23 o                         
  -2   2   4       2752.84       3073.70        61.11 o                         
   0   2   4       6577.99       6458.73       125.67 o                         
   2   2   4         15.33         38.25         3.68 o                         
   4   2   4        804.96        822.37        27.28 o                         
   6   2   4        407.22        424.85        17.15 o                         
   8   2   4       9151.29       9673.45       212.49 o                         
  10   2   4        255.99        338.47        12.81 o                         
  12   2   4       1135.64       1248.84        35.58 o                         
  14   2   4       1816.57       1985.25        52.04 o                         
  16   2   4          0.18         -1.82         2.69 o                         
  18   2   4        145.44        165.25        13.12 o                         
  20   2   4       2318.80       2240.86        98.95 o                         
  22   2   4         51.11         44.94         6.25 o                         
  24   2   4        991.16        939.10        46.95 o                         
  26   2   4        239.92        264.15        29.69 o                         
 -27   3   4       1106.72       1354.89        67.14 o                         
 -25   3   4         15.14         10.17        11.93 o                         
 -23   3   4         54.65         15.38        21.23 o                         
 -21   3   4        179.94        109.17        17.41 o                         
 -19   3   4          1.65         -3.16         6.37 o                         
 -17   3   4       3562.52       3577.78       139.94 o                         
 -15   3   4       1583.17       1579.52        55.93 o                         
 -13   3   4        683.76        636.74        33.28 o                         
 -11   3   4        844.02        790.93        31.84 o                         
  -9   3   4        568.49        553.59        26.21 o                         
  -7   3   4        575.83        661.23        24.51 o                         
  -5   3   4         40.39         97.96        10.60 o                         
  -3   3   4       4318.41       4410.48       107.24 o                         
  -1   3   4       1149.41       1286.44        39.56 o                         
   1   3   4        469.65        539.08        20.35 o                         
   3   3   4         42.42         51.54         8.12 o                         
   5   3   4       1070.10       1174.87        45.25 o                         
   7   3   4        223.08        201.32        15.00 o                         
   9   3   4        241.02        247.67        19.60 o                         
  11   3   4        396.61        361.21        30.96 o                         
  13   3   4          0.19         -1.57         3.67 o                         
  15   3   4         42.34         36.94         7.31 o                         
  17   3   4       1266.37       1131.74        47.04 o                         
  19   3   4       1387.29       1279.15        48.50 o                         
  21   3   4        122.89        134.65        18.58 o                         
  23   3   4       1192.42       1201.08        79.03 o                         
  25   3   4        194.45        163.87        24.78 o                         
 -24   4   4         75.58         26.41        19.58 o                         
 -22   4   4        106.32        105.39        19.05 o                         
 -20   4   4       1242.32       1258.19        65.02 o                         
 -18   4   4        309.98        313.99        26.30 o                         
 -16   4   4        964.65        934.11        40.70 o                         
 -14   4   4       1012.53        883.15        49.29 o                         
 -12   4   4        757.17        769.91        24.89 o                         
 -10   4   4         81.40        107.02        12.23 o                         
  -8   4   4       5158.33       5391.58       143.67 o                         
  -6   4   4         79.54         85.72        11.39 o                         
  -4   4   4         21.74         28.15        10.05 o                         
  -2   4   4        380.71        426.02        20.35 o                         
   0   4   4          9.35         14.66         6.64 o                         
   2   4   4        617.10        657.46        24.10 o                         
   4   4   4         44.20         32.26         4.71 o                         
   6   4   4       1670.75       1715.49        75.47 o                         
   8   4   4       1977.71       1906.65        61.16 o                         
  10   4   4        100.39        109.89        10.44 o                         
  12   4   4       1960.21       2047.55        78.73 o                         
  14   4   4        576.16        475.22        40.79 o                         
  16   4   4        335.56        259.06        32.95 o                         
  18   4   4       2183.36       2212.57       122.33 o                         
  20   4   4         46.14         94.13        27.98 o                         
  22   4   4        137.74        135.10        27.79 o                         
 -19   5   4        141.22        117.41        15.64 o                         
 -17   5   4          4.83         -2.52        13.19 o                         
 -15   5   4        205.45        198.24        25.93 o                         
 -13   5   4         19.66         15.04         9.62 o                         
 -11   5   4         34.88         33.87        10.30 o                         
  -9   5   4        190.38        166.63        17.55 o                         
  -7   5   4          2.80          9.42         7.67 o                         
  -5   5   4        430.33        461.87        33.99 o                         
  -3   5   4       1255.60       1238.02        51.43 o                         
  -1   5   4         84.39         77.12        12.92 o                         
   1   5   4          1.55          2.17         7.22 o                         
   3   5   4        431.81        411.94        21.62 o                         
   5   5   4        793.03        795.61        49.44 o                         
   7   5   4        296.86        246.41        24.41 o                         
   9   5   4         23.50          6.37         9.64 o                         
  11   5   4        270.32        275.19        33.70 o                         
  13   5   4       2261.75       2513.53        95.00 o                         
  15   5   4       3759.65       3745.87       164.46 o                         
  17   5   4        282.33        247.98        35.98 o                         
  19   5   4        125.56        120.58        25.35 o                         
 -12   6   4          1.98        -13.24        17.17 o                         
 -10   6   4        164.70        128.95        27.40 o                         
  -8   6   4        299.94        265.16        28.30 o                         
  -6   6   4        142.90        109.05        16.99 o                         
  -4   6   4        451.60        428.08        40.99 o                         
  -2   6   4         52.02         31.21        16.50 o                         
   0   6   4        792.55        828.05        40.22 o                         
   2   6   4        195.88        161.48        17.60 o                         
   4   6   4       2286.35       2212.56        87.09 o                         
   6   6   4        287.53        292.42        27.92 o                         
   8   6   4         36.93         29.51        13.78 o                         
  10   6   4         14.40          9.17        12.38 o                         
  12   6   4        198.47        175.33        31.10 o                         
 -29   1   5        302.16        302.52        24.79 o                         
 -27   1   5         28.37         42.01        10.83 o                         
 -25   1   5         16.09          5.60        14.53 o                         
 -23   1   5          2.40         -7.80         7.80 o                         
 -21   1   5        176.78        173.56        12.90 o                         
 -19   1   5       3422.27       2844.09       181.15 o                         
 -17   1   5       1026.03       1004.51        41.70 o                         
 -15   1   5       1438.64       1464.16        41.55 o                         
 -13   1   5        134.44        155.34         8.37 o                         
 -11   1   5        317.66        412.37        14.59 o                         
  -9   1   5        319.58        279.97         9.86 o                         
  -7   1   5       8587.06       7631.41       137.36 o                         
  -5   1   5        527.58        675.81        17.19 o                         
  -3   1   5      37038.36      33157.09       958.50 o                         
  -1   1   5      10368.26      10082.21       172.53 o                         
   1   1   5      41587.55      34966.12      1218.10 o                         
   3   1   5       6630.61       5720.21        94.11 o                         
   5   1   5        641.91        657.63        16.38 o                         
   7   1   5       6015.54       6238.69       132.18 o                         
   9   1   5          1.77          7.15         3.05 o                         
  11   1   5         17.41         35.07         4.77 o                         
  13   1   5       2623.02       2530.51        65.10 o                         
  15   1   5          5.39          2.71         4.41 o                         
  17   1   5       1724.64       1740.39        60.36 o                         
  19   1   5       1436.66       1470.50        54.98 o                         
  21   1   5        335.20        397.16        25.57 o                         
  23   1   5         84.51         69.59        12.11 o                         
  25   1   5          0.51          3.26         7.07 o                         
  27   1   5         57.36         37.27        14.02 o                         
 -28   2   5        128.94        165.32        23.16 o                         
 -26   2   5        788.47        707.81        42.97 o                         
 -24   2   5         76.80         66.63        14.78 o                         
 -22   2   5         24.01         -4.99         8.39 o                         
 -20   2   5       1275.77       1242.71        36.69 o                         
 -18   2   5        558.96        533.14        19.34 o                         
 -16   2   5       3677.76       3588.10        83.09 o                         
 -14   2   5         74.16         79.65        11.37 o                         
 -12   2   5        319.77        356.12        16.29 o                         
 -10   2   5        574.88        678.65        23.66 o                         
  -8   2   5        540.54        455.30        15.91 o                         
  -6   2   5        158.04        260.46        10.19 o                         
  -4   2   5       6098.59       6661.10       134.73 o                         
  -2   2   5       4929.98       4858.26       100.85 o                         
   0   2   5        430.91        495.07        14.49 o                         
   2   2   5         11.55          3.51         3.63 o                         
   4   2   5       2275.39       2181.24        57.66 o                         
   6   2   5        246.96        261.66        13.71 o                         
   8   2   5       2295.60       2487.40        61.36 o                         
  10   2   5         33.59         28.79         3.31 o                         
  12   2   5       1660.82       1638.41        41.03 o                         
  14   2   5         56.60         46.45         7.05 o                         
  16   2   5        324.60        313.50        12.72 o                         
  18   2   5        137.07         95.66         9.89 o                         
  20   2   5          4.30         12.75         7.57 o                         
  22   2   5        149.36        130.83        12.67 o                         
  24   2   5        295.66        227.57        16.41 o                         
  26   2   5         24.77         20.83        12.61 o                         
 -27   3   5         23.87         67.12        19.87 o                         
 -25   3   5          2.29         -3.68        12.76 o                         
 -23   3   5        134.88        168.86        21.84 o                         
 -21   3   5         42.04         40.33        10.60 o                         
 -19   3   5         41.83         25.81         8.97 o                         
 -17   3   5          4.23          6.79         8.53 o                         
 -15   3   5      12584.55      12505.78       360.56 o                         
 -13   3   5       2191.90       2283.87        72.14 o                         
 -11   3   5        180.81        184.55        12.96 o                         
  -9   3   5        968.51        984.45        36.06 o                         
  -7   3   5        290.93        332.50        18.55 o                         
  -5   3   5        424.19        400.24        19.41 o                         
  -3   3   5       4717.74       4683.25       113.40 o                         
  -1   3   5       4228.92       3918.04       102.07 o                         
   1   3   5        839.24        946.91        32.63 o                         
   3   3   5       3688.20       3602.49        96.32 o                         
   5   3   5       3160.53       2934.17        93.02 o                         
   7   3   5        129.36        178.84        12.33 o                         
   9   3   5          1.01         -4.06         4.06 o                         
  11   3   5        557.83        561.65        44.17 o                         
  13   3   5         96.69         65.55         8.20 o                         
  15   3   5        604.08        583.60        28.75 o                         
  17   3   5         60.62         41.80         7.58 o                         
  19   3   5         84.31         72.54        10.64 o                         
  21   3   5          1.48         -7.76         7.76 o                         
  23   3   5        206.40        140.44        23.79 o                         
  25   3   5        168.68        182.90        25.19 o                         
 -24   4   5         46.81         24.68        16.17 o                         
 -22   4   5        434.10        505.09        36.92 o                         
 -20   4   5       1119.98       1198.86        56.78 o                         
 -18   4   5          1.88          6.15         8.64 o                         
 -16   4   5         32.93         18.75         9.81 o                         
 -14   4   5          3.14          6.06         7.48 o                         
 -12   4   5       1542.31       1369.20        44.63 o                         
 -10   4   5         20.99         29.17         6.82 o                         
  -8   4   5          7.43         -5.76         5.76 o                         
  -6   4   5         58.46         89.23        11.67 o                         
  -4   4   5          4.83          6.03         6.60 o                         
  -2   4   5        696.26        682.89        27.61 o                         
   0   4   5        223.46        194.61        18.26 o                         
   2   4   5       3935.41       3714.18       103.30 o                         
   4   4   5         19.15         61.82        18.72 o                         
   6   4   5       2907.40       2898.24       174.42 o                         
   8   4   5       1579.99       1482.13        74.95 o                         
  10   4   5        453.47        473.22        25.39 o                         
  12   4   5         41.16         44.65        12.65 o                         
  14   4   5          0.01          3.06         4.27 o                         
  16   4   5          2.33         18.15        16.20 o                         
  18   4   5         50.54         70.13        17.60 o                         
  20   4   5          8.13         -1.37        14.58 o                         
  22   4   5        193.70        146.96        29.02 o                         
 -19   5   5       1054.65       1242.51        54.05 o                         
 -17   5   5        184.27        152.41        17.70 o                         
 -15   5   5        685.82        631.02        50.07 o                         
 -13   5   5         38.79         35.17         8.13 o                         
 -11   5   5        862.67        861.52        34.24 o                         
  -9   5   5        125.74        148.84        16.19 o                         
  -7   5   5        298.68        259.51        21.89 o                         
  -5   5   5          0.70         -7.28         7.28 o                         
  -3   5   5       3287.24       3163.31       103.04 o                         
  -1   5   5         94.35         63.05        13.32 o                         
   1   5   5         19.46         13.67         7.95 o                         
   3   5   5        872.76        774.91        28.52 o                         
   5   5   5        484.32        470.93        32.44 o                         
   7   5   5         69.90         72.58        14.32 o                         
   9   5   5        575.27        554.32        44.16 o                         
  11   5   5        708.80        719.70        45.91 o                         
  13   5   5         31.28         49.10        19.93 o                         
  15   5   5        147.16        141.59        37.13 o                         
  17   5   5        150.95        210.92        32.53 o                         
 -12   6   5         92.04        128.06        21.90 o                         
 -10   6   5        151.66        125.09        16.17 o                         
  -8   6   5        146.80        128.18        18.70 o                         
  -6   6   5        404.66        330.86        27.67 o                         
  -4   6   5        577.80        516.45        32.76 o                         
  -2   6   5        309.37        282.46        22.64 o                         
   0   6   5         59.65         85.22        18.60 o                         
   2   6   5       2328.29       2432.72        90.00 o                         
   4   6   5        578.49        560.53        37.72 o                         
   6   6   5          3.57         -5.69        17.93 o                         
   8   6   5         40.85          3.52        12.58 o                         
  10   6   5          5.74        -19.55        36.94 o                         
 -30   0   6        526.25        584.07        61.91 o                         
 -28   0   6        210.84        215.94        31.14 o                         
 -26   0   6         56.97         15.78        13.08 o                         
 -24   0   6        158.42         68.42        19.54 o                         
 -22   0   6        112.92        107.24        19.98 o                         
 -20   0   6        532.32        531.89        53.26 o                         
 -18   0   6        884.36        971.82        72.99 o                         
 -16   0   6       3226.14       3205.36       117.06 o                         
 -14   0   6       4579.16       5114.68       171.56 o                         
 -12   0   6       2250.64       2409.15        77.91 o                         
 -10   0   6      15794.51      16344.91       421.01 o                         
  -8   0   6      14383.40      13623.53       372.24 o                         
  -6   0   6       6508.95       6390.58       152.16 o                         
  -4   0   6       3475.49       3448.53        86.47 o                         
  -2   0   6       2032.73       2097.15        54.99 o                         
   0   0   6      40838.29      37618.16      1593.58 o                         
   2   0   6      24835.25      23135.86       570.12 o                         
   4   0   6      10802.25      10793.28       272.33 o                         
   6   0   6         43.13         70.87         7.62 o                         
   8   0   6       1718.88       1680.10        56.44 o                         
  10   0   6       3023.62       3300.15       134.23 o                         
  12   0   6       2298.97       2420.30       105.22 o                         
  14   0   6       1062.06       1047.35        57.00 o                         
  16   0   6       1473.66       1508.75        76.78 o                         
  18   0   6       1571.17       1600.75        82.55 o                         
  20   0   6      19559.03      18982.98       689.66 o                         
  22   0   6        479.73        570.38        45.69 o                         
  24   0   6         80.02         78.16        20.96 o                         
  26   0   6        190.59        218.08        32.90 o                         
  28   0   6         32.49         36.70        21.40 o                         
 -29   1   6        947.27       1123.93        49.03 o                         
 -27   1   6         44.73         36.50        10.51 o                         
 -25   1   6        862.47        748.75        36.42 o                         
 -23   1   6         48.71         10.71        14.52 o                         
 -21   1   6        101.92        111.12        14.56 o                         
 -19   1   6       1269.68       1203.02        58.31 o                         
 -17   1   6         10.03         20.97         3.66 o                         
 -15   1   6         68.40         78.91         6.71 o                         
 -13   1   6       2954.77       2646.49        71.84 o                         
 -11   1   6       1282.65       1239.50        31.16 o                         
  -9   1   6         30.75         44.34         3.66 o                         
  -7   1   6       3965.44       3738.23        72.37 o                         
  -5   1   6        647.16        721.18        18.71 o                         
  -3   1   6      13179.46      12300.05       209.25 o                         
  -1   1   6       7872.18       7518.87       136.54 o                         
   1   1   6       9425.83       9619.88       165.77 o                         
   3   1   6       3301.58       3505.12        63.25 o                         
   5   1   6       2692.10       2806.23        61.37 o                         
   7   1   6         32.46         23.03         3.81 o                         
   9   1   6       3636.56       3794.02        97.17 o                         
  11   1   6       1144.76       1048.87        32.29 o                         
  13   1   6       2438.15       2651.88        77.74 o                         
  15   1   6        497.83        450.67        24.40 o                         
  17   1   6        827.63        808.85        35.94 o                         
  19   1   6       4153.45       3916.65       119.02 o                         
  21   1   6         90.84        106.65        14.39 o                         
  23   1   6        282.51        270.71        24.08 o                         
  25   1   6          4.90          3.31         9.18 o                         
  27   1   6         28.11         42.21        11.02 o                         
 -28   2   6        259.44        220.63        26.64 o                         
 -26   2   6         50.12         68.85        16.83 o                         
 -24   2   6       1078.80       1063.14        52.66 o                         
 -22   2   6         69.37         94.74         7.24 o                         
 -20   2   6       3456.48       3196.41        81.73 o                         
 -18   2   6        852.36        931.98        27.19 o                         
 -16   2   6        824.14        793.17        27.86 o                         
 -14   2   6         16.54          7.45         3.89 o                         
 -12   2   6        854.99        694.60        25.05 o                         
 -10   2   6       6132.23       5981.89       136.58 o                         
  -8   2   6      19597.16      18735.02       404.82 o                         
  -6   2   6       1927.83       2127.07        55.44 o                         
  -4   2   6        565.51        591.38        19.50 o                         
  -2   2   6       4986.85       5752.21       132.50 o                         
   0   2   6       2181.10       2404.32        56.08 o                         
   2   2   6       2412.33       2299.92        47.61 o                         
   4   2   6        712.37        558.37        15.62 o                         
   6   2   6          5.21         12.85         2.01 o                         
   8   2   6       1552.91       1490.12        40.44 o                         
  10   2   6       1977.74       1965.77        47.83 o                         
  12   2   6          6.76         18.73         3.58 o                         
  14   2   6          0.18          0.45         4.75 o                         
  16   2   6         40.29         39.01         7.64 o                         
  18   2   6          4.83          8.21         5.57 o                         
  20   2   6          7.66         18.00         5.45 o                         
  22   2   6        122.52        112.00        14.47 o                         
  24   2   6         51.86         47.46         9.17 o                         
  26   2   6        296.32        300.95        31.90 o                         
 -27   3   6         86.92         72.36        30.10 o                         
 -25   3   6         78.83         82.88        15.74 o                         
 -23   3   6          2.43         -4.74        12.65 o                         
 -21   3   6       1042.96       1036.03        45.89 o                         
 -19   3   6       2192.97       2233.58        76.34 o                         
 -17   3   6       2812.20       2688.25        81.59 o                         
 -15   3   6       1114.05       1477.01        75.38 o                         
 -13   3   6       7529.72       6909.43       220.81 o                         
 -11   3   6        379.55        379.95        16.11 o                         
  -9   3   6       1303.33       1254.04        42.79 o                         
  -7   3   6       4154.97       4299.91       106.25 o                         
  -5   3   6        109.90        165.05        15.23 o                         
  -3   3   6        748.23        825.15        31.15 o                         
  -1   3   6       1368.03       1528.92        53.34 o                         
   1   3   6         18.49          5.62         3.71 o                         
   3   3   6       2186.83       2249.14        64.34 o                         
   5   3   6          9.93         16.10         6.46 o                         
   7   3   6        270.97        321.57        17.13 o                         
   9   3   6        125.08        135.73        14.56 o                         
  11   3   6        791.73        852.76        35.28 o                         
  13   3   6        376.66        338.35        19.89 o                         
  15   3   6         14.84          7.13         5.31 o                         
  17   3   6        316.16        285.27        14.09 o                         
  19   3   6        417.88        429.90        20.74 o                         
  21   3   6          0.42         -3.76         9.90 o                         
  23   3   6         17.26         22.41        15.14 o                         
 -24   4   6         94.03         99.78        27.11 o                         
 -22   4   6        324.37        356.35        26.06 o                         
 -20   4   6        381.51        336.74        26.31 o                         
 -18   4   6          4.64         -6.89         9.18 o                         
 -16   4   6        562.47        530.50        33.11 o                         
 -14   4   6        418.69        444.83        24.04 o                         
 -12   4   6       2392.43       2364.22        83.24 o                         
 -10   4   6       1938.02       1930.09        73.72 o                         
  -8   4   6        152.75        212.31        17.62 o                         
  -6   4   6         95.80        175.67        17.04 o                         
  -4   4   6        507.66        474.59        31.33 o                         
  -2   4   6         17.13         19.23         5.96 o                         
   0   4   6        449.87        499.35        23.32 o                         
   2   4   6        148.48        162.34        14.78 o                         
   4   4   6       7530.36       7221.42       262.78 o                         
   6   4   6       3824.20       3790.08       138.33 o                         
   8   4   6         44.40         59.62        14.58 o                         
  10   4   6        159.22        183.44        26.77 o                         
  12   4   6        955.44       1011.92        49.85 o                         
  14   4   6       1161.76       1147.33        53.57 o                         
  16   4   6       3563.32       3591.25       152.59 o                         
  18   4   6        370.49        388.72        43.66 o                         
  20   4   6          4.15        -10.35        12.56 o                         
  22   4   6         26.40         70.91        19.99 o                         
 -19   5   6         54.19         69.43        18.93 o                         
 -17   5   6        510.30        521.60        36.58 o                         
 -15   5   6        229.86        182.89        23.42 o                         
 -13   5   6        215.75        191.78        14.98 o                         
 -11   5   6          0.00         -6.78         9.62 o                         
  -9   5   6       1057.15       1077.69        44.40 o                         
  -7   5   6       2214.44       2175.99        72.21 o                         
  -5   5   6         14.13         -2.04         9.27 o                         
  -3   5   6        109.49         98.14        14.38 o                         
  -1   5   6          8.83         10.82        12.47 o                         
   1   5   6         25.40         22.75         7.31 o                         
   3   5   6        126.09        134.62        20.48 o                         
   5   5   6        899.60        905.00        45.82 o                         
   7   5   6          0.68          3.10        15.93 o                         
   9   5   6          2.59         -0.68        10.62 o                         
  11   5   6        348.69        348.62        29.00 o                         
  13   5   6         27.29         36.10        11.07 o                         
  15   5   6        684.21        687.68        54.96 o                         
  17   5   6        428.21        519.32        50.78 o                         
 -12   6   6         26.91         90.06        24.76 o                         
 -10   6   6        345.84        365.42        26.99 o                         
  -8   6   6        153.23        160.13        20.16 o                         
  -6   6   6         91.42         92.02        14.79 o                         
  -4   6   6        607.38        576.55        34.61 o                         
  -2   6   6       1334.84       1242.53        51.79 o                         
   0   6   6        179.85        133.25        26.57 o                         
   2   6   6        753.31        742.38        52.67 o                         
   4   6   6         40.58         17.96        20.11 o                         
   6   6   6         24.73         32.48        21.31 o                         
   8   6   6        256.10        248.70        28.43 o                         
  10   6   6        528.51        644.18        44.48 o                         
 -29   1   7       1049.83       1154.76        70.82 o                         
 -27   1   7       1053.90        883.37        49.57 o                         
 -25   1   7        108.41        104.71        13.57 o                         
 -23   1   7       1602.84       1323.80        51.69 o                         
 -21   1   7       1094.29       1038.82        38.61 o                         
 -19   1   7        920.42        860.57        37.44 o                         
 -17   1   7        310.75        282.79        15.43 o                         
 -15   1   7          8.13          4.93         3.16 o                         
 -13   1   7        925.52       1082.44        29.92 o                         
 -11   1   7       1891.74       1908.89        47.11 o                         
  -9   1   7        737.56        712.31        25.78 o                         
  -7   1   7        102.60         60.35         6.33 o                         
  -5   1   7       2115.31       2091.67        44.93 o                         
  -3   1   7       1802.93       1878.10        36.88 o                         
  -1   1   7       3812.26       3662.00        66.09 o                         
   1   1   7      31777.71      31191.38       502.04 o                         
   3   1   7        531.73        614.24        18.35 o                         
   5   1   7       1533.76       1589.56        40.77 o                         
   7   1   7         37.44         87.13         7.35 o                         
   9   1   7      12247.57      12598.25       260.83 o                         
  11   1   7       1793.41       1942.03        57.24 o                         
  13   1   7        158.74        158.25        15.50 o                         
  15   1   7       2126.99       2193.68        72.66 o                         
  17   1   7        672.76        637.59        31.75 o                         
  19   1   7       4909.15       4687.69       139.40 o                         
  21   1   7        101.46         86.07        13.98 o                         
  23   1   7        343.40        366.31        28.60 o                         
  25   1   7          2.41        -10.12        12.41 o                         
  27   1   7         19.93         19.07        13.75 o                         
 -28   2   7        950.00        961.95        58.24 o                         
 -26   2   7        815.20        783.08        68.89 o                         
 -24   2   7        624.62        641.86        27.26 o                         
 -22   2   7        369.98        378.96        17.99 o                         
 -20   2   7        161.39        192.45        11.53 o                         
 -18   2   7        306.64        312.39        16.49 o                         
 -16   2   7       3650.56       3712.24       103.42 o                         
 -14   2   7        695.91        658.39        24.69 o                         
 -12   2   7       1514.04       1519.31        44.92 o                         
 -10   2   7        218.00        207.79        14.02 o                         
  -8   2   7      12405.21      12298.32       270.11 o                         
  -6   2   7        732.50        728.76        22.72 o                         
  -4   2   7      12350.86      12494.14       244.89 o                         
  -2   2   7        179.57        275.86        11.64 o                         
   0   2   7       4176.41       4107.03        87.84 o                         
   2   2   7        503.96        619.03        20.86 o                         
   4   2   7       1365.96       1329.82        35.07 o                         
   6   2   7          0.33          2.72         2.94 o                         
   8   2   7         13.92         26.13         3.97 o                         
  10   2   7       1882.64       1968.31        52.93 o                         
  12   2   7         41.70         44.08         5.72 o                         
  14   2   7        190.71        237.76        11.34 o                         
  16   2   7          1.78          8.60         5.18 o                         
  18   2   7        627.60        557.93        26.22 o                         
  20   2   7        499.98        536.11        25.87 o                         
  22   2   7        109.48        123.87        14.02 o                         
  24   2   7        651.46        662.86        31.48 o                         
  26   2   7         60.68         78.22        15.99 o                         
 -25   3   7        508.90        475.81        39.01 o                         
 -23   3   7        612.45        651.73        62.22 o                         
 -21   3   7         37.79         45.19        15.06 o                         
 -19   3   7        402.08        386.09        24.70 o                         
 -17   3   7       2352.41       2232.80        83.42 o                         
 -15   3   7       6980.63       6994.80       187.19 o                         
 -13   3   7        448.52        460.84        22.38 o                         
 -11   3   7       1114.72       1173.31        36.37 o                         
  -9   3   7       1748.89       1880.13        53.09 o                         
  -7   3   7       3597.22       3769.14       161.55 o                         
  -5   3   7         42.80         33.67         7.73 o                         
  -3   3   7         20.39         12.81         5.54 o                         
  -1   3   7        233.90        234.99        13.61 o                         
   1   3   7          3.55          1.85         2.89 o                         
   3   3   7       2675.65       2768.70        71.62 o                         
   5   3   7        345.98        332.23        23.34 o                         
   7   3   7        974.79       1103.84        47.86 o                         
   9   3   7          1.63          6.51         7.97 o                         
  11   3   7       1536.66       1520.74        54.79 o                         
  13   3   7          3.46         -5.89         5.89 o                         
  15   3   7         32.47         25.99         6.25 o                         
  17   3   7        963.27        854.45        28.11 o                         
  19   3   7        431.42        420.68        24.48 o                         
  21   3   7        895.99        820.82        35.19 o                         
  23   3   7        412.39        491.03        35.46 o                         
 -24   4   7        677.02        707.09        43.63 o                         
 -22   4   7        775.22        746.72        50.95 o                         
 -20   4   7          3.63         -8.56         8.56 o                         
 -18   4   7        157.20        151.99        20.24 o                         
 -16   4   7         14.16         -7.58         7.58 o                         
 -14   4   7        844.02        794.86        34.70 o                         
 -12   4   7         12.87         -2.15         4.69 o                         
 -10   4   7        833.13        702.45        34.32 o                         
  -8   4   7       1042.20       1030.78        44.00 o                         
  -6   4   7          0.91         -5.19         7.79 o                         
  -4   4   7        216.67        212.62        20.20 o                         
  -2   4   7        178.75        189.44        15.23 o                         
   0   4   7       1096.24       1085.81        39.97 o                         
   2   4   7       3045.26       2938.72        85.22 o                         
   4   4   7        229.04        243.08        28.67 o                         
   6   4   7        153.05        150.49        23.37 o                         
   8   4   7        793.77        799.65        52.87 o                         
  10   4   7       2113.67       2018.20        97.25 o                         
  12   4   7         68.59         41.49        15.69 o                         
  14   4   7         91.10         92.10        11.92 o                         
  16   4   7        795.71        730.77        60.71 o                         
  18   4   7        285.93        267.96        39.66 o                         
  20   4   7          9.73        -15.24        15.24 o                         
 -19   5   7          3.08         -5.65        21.08 o                         
 -17   5   7          0.80          0.88        13.65 o                         
 -15   5   7        228.46        247.80        31.37 o                         
 -13   5   7        118.01        105.88        15.84 o                         
 -11   5   7         34.49         53.87        11.76 o                         
  -9   5   7        415.76        368.89        24.76 o                         
  -7   5   7        139.10        129.79        16.36 o                         
  -5   5   7         12.91         21.84        11.60 o                         
  -3   5   7         11.38         20.45        12.48 o                         
  -1   5   7         50.30         32.45         7.98 o                         
   1   5   7         70.41         76.55         9.20 o                         
   3   5   7        537.16        515.16        45.01 o                         
   5   5   7          0.00         -7.34         7.75 o                         
   7   5   7         23.07         17.95        11.10 o                         
   9   5   7        124.12        117.25        22.04 o                         
  11   5   7        700.60        652.31        38.95 o                         
  13   5   7        784.09        738.44        43.04 o                         
  15   5   7         80.87        102.48        34.12 o                         
  17   5   7       1368.85       1548.60        91.33 o                         
 -12   6   7         39.03         28.89        14.91 o                         
 -10   6   7         92.88         40.81        18.90 o                         
  -8   6   7          0.72         27.80        11.39 o                         
  -6   6   7        185.32        128.58        17.74 o                         
  -4   6   7         78.00         67.33        15.27 o                         
  -2   6   7          0.11         -1.05        18.91 o                         
   0   6   7       2303.84       2281.23        90.26 o                         
   2   6   7        261.32        241.17        27.32 o                         
   4   6   7         51.46          1.87        12.66 o                         
   6   6   7         35.74         46.05        22.82 o                         
   8   6   7         98.56        130.23        22.14 o                         
 -28   0   8        347.48        316.52        40.21 o                         
 -26   0   8         76.41         14.57        23.65 o                         
 -24   0   8       1135.44       1023.78        63.16 o                         
 -22   0   8        321.15        212.72        42.58 o                         
 -20   0   8        252.86        293.79        37.92 o                         
 -18   0   8       4026.96       4064.04       243.74 o                         
 -16   0   8       3107.02       3249.19       124.28 o                         
 -14   0   8        246.25        299.87        19.57 o                         
 -12   0   8        241.33        213.92        16.09 o                         
 -10   0   8         98.09         98.13        12.65 o                         
  -8   0   8       5821.99       5799.02       188.18 o                         
  -6   0   8       4546.37       4059.04       102.02 o                         
  -4   0   8        342.05        376.96        15.32 o                         
  -2   0   8       5701.99       4993.18       115.48 o                         
   0   0   8        359.56        340.58        15.57 o                         
   2   0   8       2591.06       2493.28        79.27 o                         
   4   0   8       5864.72       5883.40       172.89 o                         
   6   0   8       2551.12       2676.62       125.60 o                         
   8   0   8         20.88         64.07        12.18 o                         
  10   0   8       1755.87       1790.64        84.71 o                         
  12   0   8        860.34        812.01        49.21 o                         
  14   0   8        524.95        506.74        37.52 o                         
  16   0   8        463.84        528.17        41.30 o                         
  18   0   8       1369.52       1485.74        81.32 o                         
  20   0   8       6843.60       7129.88       328.83 o                         
  22   0   8       1631.76       1658.29        92.58 o                         
  24   0   8        220.21        194.56        30.82 o                         
  26   0   8       1375.65       1465.76        89.74 o                         
 -29   1   8          8.76          9.26         9.64 o                         
 -27   1   8        237.84        199.77        20.41 o                         
 -25   1   8        100.35         65.38        12.85 o                         
 -23   1   8         83.59        100.25        14.00 o                         
 -21   1   8        314.00        361.86        30.90 o                         
 -19   1   8        288.09        327.36        28.69 o                         
 -17   1   8        585.86        621.94        39.61 o                         
 -15   1   8         19.90         25.69         4.70 o                         
 -13   1   8        175.36        176.80         9.32 o                         
 -11   1   8       1349.38       1442.62        42.19 o                         
  -9   1   8       1465.10       1668.90        47.15 o                         
  -7   1   8       9932.41       9755.86       218.43 o                         
  -5   1   8        911.42        947.89        22.15 o                         
  -3   1   8        518.13        643.49        19.01 o                         
  -1   1   8         60.22         85.48         7.43 o                         
   1   1   8       4283.99       4220.89        90.82 o                         
   3   1   8       1067.81       1218.15        33.76 o                         
   5   1   8       1457.48       1550.48        43.55 o                         
   7   1   8         46.81         77.70         7.66 o                         
   9   1   8       4446.33       4597.31       118.34 o                         
  11   1   8         66.14         61.58         7.64 o                         
  13   1   8        761.26        752.02        33.69 o                         
  15   1   8        683.41        662.54        32.09 o                         
  17   1   8         27.59         41.92         9.40 o                         
  19   1   8        716.30        769.98        37.49 o                         
  21   1   8        208.14        203.46        20.93 o                         
  23   1   8          1.75         10.75        10.09 o                         
  25   1   8        214.19        215.20        24.75 o                         
 -28   2   8          6.69         -0.25        13.14 o                         
 -26   2   8          5.14          2.21        10.65 o                         
 -24   2   8         89.09         85.16        12.53 o                         
 -22   2   8        179.86        184.43        12.08 o                         
 -20   2   8        376.26        381.96        22.45 o                         
 -18   2   8       2711.60       2509.34        73.64 o                         
 -16   2   8       2091.33       1991.15        57.57 o                         
 -14   2   8        777.04        750.45        26.12 o                         
 -12   2   8        869.88        801.93        35.62 o                         
 -10   2   8          6.26         26.29         7.48 o                         
  -8   2   8       3679.28       3709.89        78.96 o                         
  -6   2   8       4680.75       4989.47       110.29 o                         
  -4   2   8       1224.58       1402.88        37.72 o                         
  -2   2   8       1181.26       1213.25        32.37 o                         
   0   2   8       4281.37       4548.66        97.32 o                         
   2   2   8       4112.64       4124.32        99.25 o                         
   4   2   8          1.85         -0.03         2.52 o                         
   6   2   8        591.56        589.42        22.09 o                         
   8   2   8        271.40        228.32        12.55 o                         
  10   2   8       2363.25       2543.06        71.33 o                         
  12   2   8       6503.77       6305.77       158.83 o                         
  14   2   8       1142.57       1011.71        33.62 o                         
  16   2   8        148.84        144.92        10.77 o                         
  18   2   8       1015.64        914.76        36.56 o                         
  20   2   8        252.96        193.40        16.87 o                         
  22   2   8          0.02         -1.18         8.90 o                         
  24   2   8         40.12         49.59        11.82 o                         
 -25   3   8          1.21         30.22        10.19 o                         
 -23   3   8         74.56         87.13        14.53 o                         
 -21   3   8         11.84         18.97        11.63 o                         
 -19   3   8          0.81          9.20         8.24 o                         
 -17   3   8       2914.65       3090.04       115.28 o                         
 -15   3   8         30.37         37.68         6.58 o                         
 -13   3   8          3.62          8.46         5.07 o                         
 -11   3   8         99.58         97.32        10.61 o                         
  -9   3   8        951.79        884.63        33.40 o                         
  -7   3   8          5.89         20.18         5.67 o                         
  -5   3   8        399.52        420.76        20.90 o                         
  -3   3   8        518.75        569.21        22.05 o                         
  -1   3   8        563.61        578.17        28.21 o                         
   1   3   8        205.92        186.26        11.55 o                         
   3   3   8        152.56        136.29         8.25 o                         
   5   3   8        111.25        123.38        15.97 o                         
   7   3   8        556.61        523.21        30.24 o                         
   9   3   8       2521.07       2440.15        89.07 o                         
  11   3   8         15.24         14.93         7.34 o                         
  13   3   8        283.54        246.75        21.31 o                         
  15   3   8        246.67        160.13        17.18 o                         
  17   3   8         28.69         44.70        10.78 o                         
  19   3   8          5.67          5.46         9.47 o                         
  21   3   8        217.45        188.56        23.65 o                         
  23   3   8        131.68         99.68        24.17 o                         
 -22   4   8        263.60        231.14        24.43 o                         
 -20   4   8         39.01         15.13         9.70 o                         
 -18   4   8         32.28         33.58        11.90 o                         
 -16   4   8         13.18         11.13         9.75 o                         
 -14   4   8        179.92        189.58        13.75 o                         
 -12   4   8        206.97        212.57        16.90 o                         
 -10   4   8         30.44          7.74         7.88 o                         
  -8   4   8       1216.06       1124.32        46.97 o                         
  -6   4   8         46.76         32.29        11.08 o                         
  -4   4   8         48.55         72.02        15.37 o                         
  -2   4   8        116.05        112.80        10.77 o                         
   0   4   8        143.30        175.53        12.68 o                         
   2   4   8       1393.45       1446.78        48.05 o                         
   4   4   8       3695.72       3702.82       137.14 o                         
   6   4   8        157.40        227.14        22.03 o                         
   8   4   8        351.25        356.25        39.16 o                         
  10   4   8       4306.81       4497.16       177.53 o                         
  12   4   8       1620.66       2005.92       220.14 o                         
  14   4   8          1.23         -1.12         6.67 o                         
  16   4   8        753.96        590.44        53.54 o                         
  18   4   8          0.02        -11.47        11.47 o                         
  20   4   8         13.63          4.26        16.49 o                         
 -19   5   8          6.85         17.23        13.73 o                         
 -17   5   8         57.11         52.36        15.08 o                         
 -15   5   8        619.36        644.46        34.14 o                         
 -13   5   8          0.04          9.55         8.07 o                         
 -11   5   8        757.59        746.37        36.87 o                         
  -9   5   8         28.56          0.40        11.23 o                         
  -7   5   8        103.09         83.13        15.67 o                         
  -5   5   8          5.50         -3.77         8.35 o                         
  -3   5   8        100.21         95.60        19.53 o                         
  -1   5   8       1272.25       1189.32        45.81 o                         
   1   5   8        286.42        244.82        26.40 o                         
   3   5   8         56.17         70.12        14.55 o                         
   5   5   8       1799.88       1772.10        86.00 o                         
   7   5   8          0.01         -0.57         7.24 o                         
   9   5   8        124.42        127.50        24.07 o                         
  11   5   8        150.16        153.37        20.86 o                         
  13   5   8        167.76        190.48        22.57 o                         
  15   5   8        159.18        157.32        30.73 o                         
 -10   6   8         13.31         -4.44        12.90 o                         
  -8   6   8        150.04        130.86        19.51 o                         
  -6   6   8        139.48         97.90        24.93 o                         
  -4   6   8        930.85        937.08        44.62 o                         
  -2   6   8        171.54        184.75        19.46 o                         
   0   6   8         21.95         42.10        12.51 o                         
   2   6   8        294.46        222.69        41.35 o                         
   4   6   8         94.45         72.19        16.85 o                         
   6   6   8        277.72        330.16        33.15 o                         
   8   6   8          2.09        -11.10        11.10 o                         
 -29   1   9       1116.85       1105.43        49.52 o                         
 -27   1   9        136.45        115.62        17.34 o                         
 -25   1   9          1.38         -5.66         8.00 o                         
 -23   1   9        130.41        117.80        22.97 o                         
 -21   1   9        136.46        175.75        21.32 o                         
 -19   1   9        101.81        132.19        11.96 o                         
 -17   1   9         44.98         48.18         6.57 o                         
 -15   1   9        857.80        804.41        34.45 o                         
 -13   1   9          0.64         -1.01         3.91 o                         
 -11   1   9       1029.95       1084.07        37.70 o                         
  -9   1   9       2407.65       2179.13        63.76 o                         
  -7   1   9       7525.94       7442.80       183.85 o                         
  -5   1   9       2459.34       2529.34        54.86 o                         
  -3   1   9       3532.98       3428.95        75.76 o                         
  -1   1   9       1232.78       1269.41        34.91 o                         
   1   1   9       1663.80       1852.61        50.17 o                         
   3   1   9       5347.89       5444.51       120.67 o                         
   5   1   9         76.30         34.41         6.32 o                         
   7   1   9        759.84        812.15        28.15 o                         
   9   1   9        269.43        338.07        16.78 o                         
  11   1   9       1325.21       1357.53        46.23 o                         
  13   1   9         75.22         60.78         9.49 o                         
  15   1   9       2611.26       2748.95        89.48 o                         
  17   1   9       2513.32       2325.18        80.11 o                         
  19   1   9         48.64         35.98         9.17 o                         
  21   1   9       3190.58       3394.67       128.50 o                         
  23   1   9         19.83         23.78        10.82 o                         
  25   1   9         13.30         33.40        11.50 o                         
 -28   2   9         19.53         22.37        11.94 o                         
 -26   2   9        316.77        380.46        30.39 o                         
 -24   2   9          1.34         11.11        10.72 o                         
 -22   2   9         90.38         76.60         8.67 o                         
 -20   2   9       1002.47       1004.12        37.29 o                         
 -18   2   9       9215.31       8736.99       325.20 o                         
 -16   2   9       2036.42       1889.30        68.72 o                         
 -14   2   9       3369.74       3239.74       106.61 o                         
 -12   2   9        527.96        507.20        33.69 o                         
 -10   2   9       2857.56       3155.50       122.07 o                         
  -8   2   9        695.25        708.49        27.72 o                         
  -6   2   9        313.75        238.22        12.41 o                         
  -4   2   9          5.88         10.00         5.18 o                         
  -2   2   9       6650.60       6841.62       141.30 o                         
   0   2   9       1401.06       1312.88        37.78 o                         
   2   2   9         74.31        117.44        10.00 o                         
   4   2   9       1623.89       1482.10        45.72 o                         
   6   2   9        288.28        278.53        14.70 o                         
   8   2   9        585.13        559.68        22.38 o                         
  10   2   9       2331.06       2298.35        66.32 o                         
  12   2   9        187.16        227.66        14.13 o                         
  14   2   9       2003.36       2091.32        66.38 o                         
  16   2   9       1638.02       1437.48        50.37 o                         
  18   2   9         83.78         79.60        10.82 o                         
  20   2   9         98.20         78.35        11.23 o                         
  22   2   9         30.12         14.64         9.95 o                         
  24   2   9          0.53        -10.99        10.99 o                         
 -25   3   9        716.21        829.78        46.17 o                         
 -23   3   9         59.44         88.63        14.94 o                         
 -21   3   9          6.34         -1.86         8.20 o                         
 -19   3   9       3387.26       3219.94        88.94 o                         
 -17   3   9        740.41        705.61        25.61 o                         
 -15   3   9       2106.31       2062.28        58.65 o                         
 -13   3   9        360.43        336.26        16.06 o                         
 -11   3   9        373.97        396.66        18.89 o                         
  -9   3   9       1167.22       1326.64        46.96 o                         
  -7   3   9         23.94         51.35         9.69 o                         
  -5   3   9        112.52        116.90        11.76 o                         
  -3   3   9        530.64        710.35        25.96 o                         
  -1   3   9       1521.52       1554.15        47.01 o                         
   1   3   9        149.54        143.89        10.89 o                         
   3   3   9         51.90         80.07         6.96 o                         
   5   3   9      15041.48      14005.44       399.42 o                         
   7   3   9         79.06         73.19        12.11 o                         
   9   3   9         29.85         32.40         8.63 o                         
  11   3   9         78.66         76.25        13.49 o                         
  13   3   9        152.03         89.12        15.60 o                         
  15   3   9        105.43         56.30        12.71 o                         
  17   3   9        901.73        731.10        41.39 o                         
  19   3   9        285.87        306.75        18.90 o                         
  21   3   9        265.77        289.73        24.44 o                         
 -22   4   9        121.06        102.59        21.12 o                         
 -20   4   9          3.74         21.78        15.83 o                         
 -18   4   9        108.69        127.14        18.29 o                         
 -16   4   9         18.90         10.98         7.68 o                         
 -14   4   9         25.84         16.15        10.67 o                         
 -12   4   9          0.09         11.09         6.48 o                         
 -10   4   9         73.03         53.68         9.28 o                         
  -8   4   9       2266.85       2182.10        82.45 o                         
  -6   4   9        318.81        245.09        23.43 o                         
  -4   4   9         32.60         15.47        12.08 o                         
  -2   4   9       1415.92       1329.74        47.93 o                         
   0   4   9          2.73          2.26         5.47 o                         
   2   4   9        396.36        432.54        28.68 o                         
   4   4   9        194.44        217.38        21.61 o                         
   6   4   9       1687.52       1670.48       105.63 o                         
   8   4   9        517.87        520.16        34.60 o                         
  10   4   9        188.43        207.44        22.20 o                         
  12   4   9        484.39        489.87        35.09 o                         
  14   4   9        358.69        384.78        29.56 o                         
  16   4   9        141.40        118.66        25.07 o                         
  18   4   9        248.72        332.11        42.73 o                         
 -17   5   9        206.09        240.01        25.81 o                         
 -15   5   9        342.09        327.65        32.56 o                         
 -13   5   9        170.94        113.67        14.61 o                         
 -11   5   9        227.04        207.62        20.60 o                         
  -9   5   9          8.13         13.49         9.35 o                         
  -7   5   9         38.44          8.81        12.42 o                         
  -5   5   9        276.00        254.34        22.56 o                         
  -3   5   9        367.45        317.22        25.65 o                         
  -1   5   9        244.54        218.82        17.45 o                         
   1   5   9         74.06         64.07         7.24 o                         
   3   5   9        169.25        217.33        23.32 o                         
   5   5   9        644.49        577.45        48.68 o                         
   7   5   9          0.33         -5.68        10.30 o                         
   9   5   9        458.66        511.73        47.40 o                         
  11   5   9        224.75        276.54        29.58 o                         
  13   5   9        117.48         77.19        18.18 o                         
  15   5   9        103.62         95.64        23.34 o                         
 -10   6   9         64.14         72.94        15.37 o                         
  -8   6   9        189.36        162.76        19.91 o                         
  -6   6   9         56.57        112.61        15.59 o                         
  -4   6   9       1416.00       1482.37        60.28 o                         
  -2   6   9        534.52        644.19        36.20 o                         
   0   6   9        551.23        653.41        41.50 o                         
   2   6   9         60.04         49.27        16.62 o                         
   4   6   9        163.01        188.17        24.63 o                         
   6   6   9        141.62        136.61        22.56 o                         
 -28   0  10        389.74        353.72        40.43 o                         
 -26   0  10         71.04         85.09        19.98 o                         
 -24   0  10       1262.58       1049.77       101.22 o                         
 -22   0  10       3581.86       3207.18       190.88 o                         
 -20   0  10        203.90        194.47        28.95 o                         
 -18   0  10       4869.88       4892.88       171.06 o                         
 -16   0  10       3727.51       3724.34       170.33 o                         
 -14   0  10        289.51        232.50        18.25 o                         
 -12   0  10       4134.67       4304.95       146.58 o                         
 -10   0  10       5594.50       5557.75       162.80 o                         
  -8   0  10       2167.62       2069.54        69.48 o                         
  -6   0  10          0.73         -1.01         4.12 o                         
  -4   0  10        123.85        122.90        13.32 o                         
  -2   0  10       1213.53       1169.82        41.75 o                         
   0   0  10         55.60         73.06         9.39 o                         
   2   0  10        876.63       1030.92        48.83 o                         
   4   0  10       5466.97       5411.70       210.30 o                         
   6   0  10       9502.47       9978.00       369.15 o                         
   8   0  10         36.19         51.11        12.21 o                         
  10   0  10          1.16         -5.67         5.67 o                         
  12   0  10         32.02         12.33         8.73 o                         
  14   0  10        489.20        510.44        41.27 o                         
  16   0  10        925.98        842.56        56.70 o                         
  18   0  10       1742.65       1800.57        96.05 o                         
  20   0  10        536.77        572.99        48.00 o                         
  22   0  10        135.59        105.68        24.05 o                         
  24   0  10          5.14        -18.31        18.31 o                         
 -27   1  10        151.01        162.24        19.18 o                         
 -25   1  10          6.36          0.20        16.41 o                         
 -23   1  10        226.06        247.54        21.41 o                         
 -21   1  10        579.52        449.58        31.50 o                         
 -19   1  10         24.57         33.51         7.40 o                         
 -17   1  10        222.56        225.11        12.22 o                         
 -15   1  10          5.25         -2.28         4.43 o                         
 -13   1  10        544.20        530.32        25.45 o                         
 -11   1  10       1312.68       1233.94        44.70 o                         
  -9   1  10        501.64        561.17        27.07 o                         
  -7   1  10        909.43        887.26        30.98 o                         
  -5   1  10       2029.79       2085.27        47.78 o                         
  -3   1  10        208.88        257.16        13.65 o                         
  -1   1  10        198.00        151.88        11.26 o                         
   1   1  10      18227.70      17534.21       381.72 o                         
   3   1  10       2162.23       2220.07        59.97 o                         
   5   1  10          2.72         -2.92         2.92 o                         
   7   1  10        384.97        481.86        20.48 o                         
   9   1  10        437.20        386.25        20.88 o                         
  11   1  10        376.97        297.80        18.92 o                         
  13   1  10          3.69          7.11         5.30 o                         
  15   1  10       1798.92       1812.70        66.34 o                         
  17   1  10       1307.14       1359.23        55.25 o                         
  19   1  10        212.49        217.86        22.11 o                         
  21   1  10        509.35        446.43        40.22 o                         
  23   1  10          6.24        -10.02        10.02 o                         
  25   1  10         87.10         60.02        16.49 o                         
 -26   2  10        257.69        233.74        22.80 o                         
 -24   2  10        270.65        300.76        21.15 o                         
 -22   2  10        548.37        571.43        33.20 o                         
 -20   2  10         62.59         78.19        12.36 o                         
 -18   2  10       3364.81       3235.74       123.83 o                         
 -16   2  10       5117.36       5019.66       178.37 o                         
 -14   2  10         78.77         90.98        13.32 o                         
 -12   2  10          0.06          0.48         5.33 o                         
 -10   2  10       1337.23       1519.59        49.11 o                         
  -8   2  10        191.46        157.35        13.71 o                         
  -6   2  10       1106.81       1035.09        30.87 o                         
  -4   2  10       3344.14       3573.72        84.51 o                         
  -2   2  10        700.88        645.45        23.50 o                         
   0   2  10      12636.39      12114.02       255.44 o                         
   2   2  10        246.86        254.40        15.48 o                         
   4   2  10       1018.12        983.48        34.65 o                         
   6   2  10         92.94        120.37        10.54 o                         
   8   2  10         67.64         68.04         8.42 o                         
  10   2  10       1927.17       2011.66        60.80 o                         
  12   2  10       1128.40       1061.04        38.20 o                         
  14   2  10       2033.42       2033.94        58.98 o                         
  16   2  10         71.79         50.76         9.26 o                         
  18   2  10        229.33        208.03        17.59 o                         
  20   2  10         87.01         77.47        12.57 o                         
  22   2  10          4.27         -2.33         9.52 o                         
  24   2  10        139.50        134.40        17.15 o                         
 -25   3  10         60.93         76.81        20.07 o                         
 -23   3  10        148.65        183.83        24.24 o                         
 -21   3  10        351.61        563.35        57.85 o                         
 -19   3  10         82.61         94.05        14.66 o                         
 -17   3  10       2379.17       2612.59        90.40 o                         
 -15   3  10       5051.04       4762.44       173.25 o                         
 -13   3  10       1994.33       2056.89        87.97 o                         
 -11   3  10       2303.65       2550.31       151.65 o                         
  -9   3  10         74.72         80.80         8.85 o                         
  -7   3  10       1006.50       1026.18        37.77 o                         
  -5   3  10        356.92        371.24        19.89 o                         
  -3   3  10        498.14        497.56        22.87 o                         
  -1   3  10        498.94        479.89        21.82 o                         
   1   3  10       1134.85       1269.45        40.94 o                         
   3   3  10        682.44        704.82        26.83 o                         
   5   3  10        583.63        585.06        32.18 o                         
   7   3  10       1392.96       1259.13        56.68 o                         
   9   3  10        649.61        663.84        38.09 o                         
  11   3  10          0.50          2.04         7.47 o                         
  13   3  10        909.02        892.15        46.57 o                         
  15   3  10         52.67         70.42        13.61 o                         
  17   3  10        323.13        244.85        26.95 o                         
  19   3  10        135.19         96.12        15.59 o                         
  21   3  10        406.13        452.24        55.87 o                         
 -22   4  10          9.47          2.84        10.76 o                         
 -20   4  10        300.36        315.87        36.38 o                         
 -18   4  10       1288.51       1223.40        58.49 o                         
 -16   4  10         62.20         54.48         8.61 o                         
 -14   4  10        123.09        121.43        14.43 o                         
 -12   4  10        379.13        317.17        19.51 o                         
 -10   4  10         15.11         30.56         7.85 o                         
  -8   4  10        537.78        578.27        28.82 o                         
  -6   4  10        604.01        570.84        36.08 o                         
  -4   4  10         11.50         20.46         9.88 o                         
  -2   4  10       1992.01       2045.66       113.64 o                         
   0   4  10       1272.64       1358.69        61.11 o                         
   2   4  10        118.55        109.16        10.25 o                         
   4   4  10        373.19        389.16        35.94 o                         
   6   4  10        297.27        337.49        32.27 o                         
   8   4  10        507.77        495.13        39.40 o                         
  10   4  10          4.19         -0.79         8.28 o                         
  12   4  10          7.82         18.07        18.86 o                         
  14   4  10         63.35         66.77        13.58 o                         
  16   4  10         22.17          2.48        10.61 o                         
  18   4  10        473.98        513.00        51.21 o                         
 -17   5  10        561.32        575.90        91.02 o                         
 -15   5  10        604.36        668.63        33.88 o                         
 -13   5  10          2.85         -5.34        11.40 o                         
 -11   5  10          0.11         -4.46         8.29 o                         
  -9   5  10          1.52         -4.62         9.07 o                         
  -7   5  10          0.30        -15.29        15.29 o                         
  -5   5  10          3.19         -9.53        10.36 o                         
  -3   5  10        369.73        419.35        51.51 o                         
  -1   5  10         12.98         31.39         9.20 o                         
   1   5  10         82.58         79.48        10.52 o                         
   3   5  10         16.88          0.28         9.94 o                         
   5   5  10       1232.07       1183.30        72.30 o                         
   7   5  10         11.95         -6.17        10.60 o                         
   9   5  10        571.10        527.54        52.91 o                         
  11   5  10         40.66         30.21        15.46 o                         
  13   5  10         89.10        114.67        19.26 o                         
  -8   6  10          4.90        -12.99        12.99 o                         
  -6   6  10         48.33         43.40        16.58 o                         
  -4   6  10         28.66         16.79        11.19 o                         
  -2   6  10          3.34          4.03        14.09 o                         
   0   6  10         20.30         42.90        14.79 o                         
   2   6  10         84.64        114.77        27.98 o                         
   4   6  10          9.39         40.02        22.48 o                         
 -27   1  11        452.04        553.66        53.87 o                         
 -25   1  11        251.71        254.41        33.30 o                         
 -23   1  11       2190.88       1962.30        88.17 o                         
 -21   1  11        153.10        152.41        18.43 o                         
 -19   1  11        184.23        178.29        11.92 o                         
 -17   1  11        296.45        262.26        20.06 o                         
 -15   1  11        310.40        321.04        20.33 o                         
 -13   1  11        482.84        557.34        27.43 o                         
 -11   1  11         69.86         80.34        10.84 o                         
  -9   1  11       8809.66       8983.75       236.94 o                         
  -7   1  11       5189.22       5067.26       112.91 o                         
  -5   1  11       1020.61       1089.84        30.63 o                         
  -3   1  11       1560.40       1576.43        45.07 o                         
  -1   1  11        665.47        785.21        29.74 o                         
   1   1  11       4004.57       4130.58       109.04 o                         
   3   1  11         85.76         74.53         9.66 o                         
   5   1  11          3.56          3.13         4.40 o                         
   7   1  11          0.62          3.62         5.30 o                         
   9   1  11       1834.82       1913.12        61.12 o                         
  11   1  11          0.60         -1.13         4.99 o                         
  13   1  11        793.89        756.25        34.31 o                         
  15   1  11        697.08        570.20        29.16 o                         
  17   1  11          0.09          1.35        10.41 o                         
  19   1  11       1243.22       1178.21        47.46 o                         
  21   1  11        427.16        350.02        25.55 o                         
  23   1  11          4.96         16.53        10.23 o                         
 -26   2  11        312.28        205.20        30.68 o                         
 -24   2  11        174.49        186.56        19.57 o                         
 -22   2  11        587.20        607.52        48.14 o                         
 -20   2  11        932.45        964.02        61.51 o                         
 -18   2  11        141.85        198.06        20.16 o                         
 -16   2  11        293.93        398.19        50.06 o                         
 -14   2  11       2720.96       2984.35       144.03 o                         
 -12   2  11        800.17        860.07        36.76 o                         
 -10   2  11       3249.54       3371.25        93.75 o                         
  -8   2  11       1135.76       1198.59        41.73 o                         
  -6   2  11        110.90        101.63         7.93 o                         
  -4   2  11          0.81          2.79         4.44 o                         
  -2   2  11        720.22        757.59        28.74 o                         
   0   2  11       8137.95       7836.16       180.44 o                         
   2   2  11       2561.75       2654.32        75.56 o                         
   4   2  11       2176.50       2119.77        69.91 o                         
   6   2  11        685.55        683.15        27.77 o                         
   8   2  11        480.37        542.66        24.78 o                         
  10   2  11        878.05        962.60        35.66 o                         
  12   2  11         12.81         20.42         6.48 o                         
  14   2  11         48.31         50.35        10.89 o                         
  16   2  11         28.37         32.48         8.03 o                         
  18   2  11        120.97         94.02        13.69 o                         
  20   2  11        117.71         88.11        13.49 o                         
  22   2  11        227.29        208.65        20.44 o                         
 -25   3  11        778.27        921.29        50.79 o                         
 -23   3  11        373.68        342.12        34.17 o                         
 -21   3  11         30.07         18.26         8.91 o                         
 -19   3  11        133.82        181.32        29.08 o                         
 -17   3  11        899.22        888.86        49.27 o                         
 -15   3  11        581.36        553.70        46.21 o                         
 -13   3  11       4379.15       4294.72       160.10 o                         
 -11   3  11       9217.89       9657.72       510.01 o                         
  -9   3  11       1067.58       1181.15        36.26 o                         
  -7   3  11         49.28         19.20         7.96 o                         
  -5   3  11        354.84        354.51        20.35 o                         
  -3   3  11        922.32        787.78        37.57 o                         
  -1   3  11        267.87        254.32        14.75 o                         
   1   3  11          4.77         10.94         4.69 o                         
   3   3  11        196.44        196.44        11.70 o                         
   5   3  11       1148.87       1194.61        39.57 o                         
   7   3  11       1327.91       1402.00        43.71 o                         
   9   3  11          5.61         -4.27         5.98 o                         
  11   3  11        870.39        819.40        44.73 o                         
  13   3  11        167.37        104.75        15.89 o                         
  15   3  11        135.54        100.56        17.24 o                         
  17   3  11        159.51        189.42        22.87 o                         
  19   3  11         35.85         27.53        12.09 o                         
  21   3  11         14.38          6.60        13.80 o                         
 -22   4  11         49.51         68.89        22.38 o                         
 -20   4  11          6.47         12.87        15.38 o                         
 -18   4  11       1313.29       1226.47        61.31 o                         
 -16   4  11          4.58          6.96        10.84 o                         
 -14   4  11        379.00        342.81        39.16 o                         
 -12   4  11          2.48          6.31         6.12 o                         
 -10   4  11          6.02         10.31         7.45 o                         
  -8   4  11        337.69        388.83        43.73 o                         
  -6   4  11       1143.34       1084.66        49.42 o                         
  -4   4  11        258.42        185.19        20.51 o                         
  -2   4  11         82.98         64.25        15.69 o                         
   0   4  11        582.40        567.38        25.35 o                         
   2   4  11         78.80        101.54         8.80 o                         
   4   4  11       1000.00        983.10        49.97 o                         
   6   4  11         55.54         46.61        10.99 o                         
   8   4  11        578.25        633.21        38.69 o                         
  10   4  11          0.62         -8.24         8.24 o                         
  12   4  11        392.75        401.69        32.60 o                         
  14   4  11         63.46         45.11        17.62 o                         
  16   4  11         32.00         12.23        11.87 o                         
  18   4  11         73.13         58.47        26.88 o                         
 -15   5  11        725.93        848.31        44.68 o                         
 -13   5  11         65.98         93.42        15.16 o                         
 -11   5  11        173.39        174.34        20.35 o                         
  -9   5  11         68.25         61.74        17.87 o                         
  -7   5  11       1083.73        966.73        58.66 o                         
  -5   5  11          5.11         -1.03        10.41 o                         
  -3   5  11         45.12         74.33        19.31 o                         
  -1   5  11          1.16        -10.30        10.30 o                         
   1   5  11        141.24        164.55        23.35 o                         
   3   5  11         26.45         19.63        13.85 o                         
   5   5  11         14.45         45.52        13.68 o                         
   7   5  11        103.42        125.66        21.39 o                         
   9   5  11         80.04         71.38        23.80 o                         
  11   5  11         43.69          4.88        14.87 o                         
  -4   6  11        590.77        700.45        43.14 o                         
  -2   6  11         82.20         53.78        17.94 o                         
   0   6  11        102.30        111.92        21.59 o                         
 -28   0  12        523.22        413.89        61.84 o                         
 -26   0  12        326.08        278.14        49.19 o                         
 -24   0  12         15.52         -0.71        14.59 o                         
 -22   0  12         81.78         96.06        17.28 o                         
 -20   0  12        561.23        624.31        34.12 o                         
 -18   0  12        409.10        427.89        34.77 o                         
 -16   0  12        273.42        254.46        20.00 o                         
 -14   0  12       1247.70       1208.92        46.76 o                         
 -12   0  12        843.71        760.77        33.91 o                         
 -10   0  12       9422.77       9008.01       286.91 o                         
  -8   0  12         49.40         25.16         6.94 o                         
  -6   0  12        210.64        286.49        27.86 o                         
  -4   0  12       2114.17       2083.85        74.23 o                         
  -2   0  12       5303.19       5374.29       149.49 o                         
   0   0  12       1314.66       1543.20        66.15 o                         
   2   0  12       5427.29       5335.73       182.09 o                         
   4   0  12       3051.02       3103.71       116.21 o                         
   6   0  12        175.04        321.27        44.52 o                         
   8   0  12       3993.14       4133.23       203.46 o                         
  10   0  12       1948.18       2256.57       109.12 o                         
  12   0  12        504.88        513.89        63.64 o                         
  14   0  12         93.40         64.94        19.62 o                         
  16   0  12         11.87         -5.30        15.01 o                         
  18   0  12          2.65        -10.23        10.23 o                         
  20   0  12       3855.64       3954.95       181.78 o                         
  22   0  12       3645.27       3858.53       180.66 o                         
 -27   1  12         73.23         77.65        20.11 o                         
 -25   1  12        257.13        269.86        37.37 o                         
 -23   1  12        913.54        835.88        69.27 o                         
 -21   1  12       1270.15       1391.15        90.00 o                         
 -19   1  12        311.05        284.69        22.15 o                         
 -17   1  12       1000.36       1047.72        42.59 o                         
 -15   1  12       2176.98       2381.65        76.91 o                         
 -13   1  12        304.04        272.48        21.02 o                         
 -11   1  12        731.17        737.65        30.20 o                         
  -9   1  12       1854.87       1990.16        66.22 o                         
  -7   1  12         64.00        115.13         9.66 o                         
  -5   1  12       1109.08       1086.76        32.68 o                         
  -3   1  12       1021.73       1176.90        37.30 o                         
  -1   1  12       2821.50       3018.93        83.84 o                         
   1   1  12         95.97         99.78        12.54 o                         
   3   1  12         99.58        106.12        12.34 o                         
   5   1  12         86.01         93.45        11.08 o                         
   7   1  12        327.34        347.20        21.88 o                         
   9   1  12        199.98        240.80        19.06 o                         
  11   1  12        157.86        113.12        13.42 o                         
  13   1  12        179.27        135.16        15.54 o                         
  15   1  12        428.81        331.62        26.49 o                         
  17   1  12        163.94        110.13        15.05 o                         
  19   1  12        716.11        648.40        33.49 o                         
  21   1  12       1486.24       1516.18        58.35 o                         
  23   1  12         43.06         19.87        11.20 o                         
 -26   2  12         47.34         81.94        13.25 o                         
 -24   2  12          3.03         -8.55         8.80 o                         
 -22   2  12        287.31        292.29        29.63 o                         
 -20   2  12       2269.30       2306.17        87.50 o                         
 -18   2  12       2275.30       2383.45        99.29 o                         
 -16   2  12        692.34        777.56        45.35 o                         
 -14   2  12       1977.06       2137.99        95.92 o                         
 -12   2  12         88.16        103.81        12.94 o                         
 -10   2  12        113.88        127.19        13.14 o                         
  -8   2  12         66.13         57.64         8.62 o                         
  -6   2  12        502.53        508.20        18.93 o                         
  -4   2  12        108.98        109.68        11.41 o                         
  -2   2  12        113.72        107.93        11.68 o                         
   0   2  12        523.52        512.17        26.50 o                         
   2   2  12       1155.89       1144.18        40.40 o                         
   4   2  12       1240.96       1208.97        43.31 o                         
   6   2  12        119.92        140.62        12.43 o                         
   8   2  12        156.71        138.72        13.20 o                         
  10   2  12       1621.35       1679.67        62.05 o                         
  12   2  12       2041.10       2009.84        71.85 o                         
  14   2  12          0.99         -1.78         5.71 o                         
  16   2  12        810.45        751.43        41.72 o                         
  18   2  12         64.50         30.97        11.02 o                         
  20   2  12        636.97        623.65        33.29 o                         
  22   2  12         15.48          3.34        12.40 o                         
 -23   3  12          2.15        -10.45        13.89 o                         
 -21   3  12       1017.16       1007.05        48.91 o                         
 -19   3  12        467.29        479.54        36.17 o                         
 -17   3  12        274.49        313.15        29.43 o                         
 -15   3  12       1099.68       1035.43        56.49 o                         
 -13   3  12         58.95        117.54        19.42 o                         
 -11   3  12        844.13        973.14        57.41 o                         
  -9   3  12        298.46        357.31        23.83 o                         
  -7   3  12        259.95        256.33        17.98 o                         
  -5   3  12         15.25         12.11         5.29 o                         
  -3   3  12        145.40        170.26        12.81 o                         
  -1   3  12        356.46        386.73        20.65 o                         
   1   3  12        123.92        112.66         9.99 o                         
   3   3  12       7540.16       8089.56       186.73 o                         
   5   3  12       3425.66       3459.43        87.54 o                         
   7   3  12        541.99        620.63        22.99 o                         
   9   3  12        469.51        480.86        23.34 o                         
  11   3  12        273.15        358.38        38.49 o                         
  13   3  12        807.23        743.77        43.96 o                         
  15   3  12        418.97        377.46        33.16 o                         
  17   3  12        589.91        514.52        36.54 o                         
  19   3  12          0.02         -3.83        12.01 o                         
 -20   4  12        418.44        452.88        58.23 o                         
 -18   4  12       2107.90       2165.71        94.46 o                         
 -16   4  12        857.48        735.13        46.26 o                         
 -14   4  12          2.01         -0.40         7.29 o                         
 -12   4  12         15.42          9.10         9.37 o                         
 -10   4  12          2.62          2.69         7.41 o                         
  -8   4  12        314.85        230.13        28.77 o                         
  -6   4  12        536.84        552.27        36.61 o                         
  -4   4  12        167.19        147.57        15.24 o                         
  -2   4  12          3.65          0.56         7.44 o                         
   0   4  12         12.35         21.74         6.33 o                         
   2   4  12          3.53         11.42         6.35 o                         
   4   4  12       2533.22       2601.28       132.41 o                         
   6   4  12       2480.92       2492.37        96.98 o                         
   8   4  12        297.68        282.95        28.46 o                         
  10   4  12         30.69         31.61        10.57 o                         
  12   4  12        221.96        216.08        24.32 o                         
  14   4  12         23.83         17.36        12.83 o                         
  16   4  12        113.64         83.19        16.85 o                         
 -15   5  12         80.32        152.37        32.38 o                         
 -13   5  12         20.76         39.80        16.99 o                         
 -11   5  12         86.23         79.03        17.86 o                         
  -9   5  12         34.66         72.71        12.15 o                         
  -7   5  12        872.66        706.92        40.67 o                         
  -5   5  12          1.80         -4.14         9.37 o                         
  -3   5  12        515.71        446.95        32.20 o                         
  -1   5  12        290.82        258.02        23.12 o                         
   1   5  12         11.40         -3.27        11.25 o                         
   3   5  12         10.10         -5.26        11.13 o                         
   5   5  12        410.57        449.57        48.93 o                         
   7   5  12        121.95        132.72        21.13 o                         
   9   5  12        110.50        158.99        22.28 o                         
  11   5  12        366.57        382.63        46.92 o                         
 -27   1  13          0.55         10.66         9.19 o                         
 -25   1  13        111.00        146.89        20.03 o                         
 -23   1  13         35.56         33.21        11.02 o                         
 -21   1  13       2803.17       2845.79       141.28 o                         
 -19   1  13         27.02         16.72        12.75 o                         
 -17   1  13        621.26        639.56        32.08 o                         
 -15   1  13         15.94         12.10         5.86 o                         
 -13   1  13         14.38         12.85         5.75 o                         
 -11   1  13        107.79        101.84        12.79 o                         
  -9   1  13         17.35         16.67         6.80 o                         
  -7   1  13         91.38         67.64         8.02 o                         
  -5   1  13        923.20        922.63        29.87 o                         
  -3   1  13       1238.26       1321.97        41.58 o                         
  -1   1  13         22.53         32.88         6.39 o                         
   1   1  13       4958.91       5265.52       148.95 o                         
   3   1  13        327.43        338.58        21.05 o                         
   5   1  13         66.81         69.53        12.12 o                         
   7   1  13        732.29        685.89        31.35 o                         
   9   1  13        484.89        474.03        25.94 o                         
  11   1  13       1154.71       1092.22        43.81 o                         
  13   1  13        530.80        467.80        27.55 o                         
  15   1  13        124.61        149.99        17.04 o                         
  17   1  13        177.70        118.63        15.38 o                         
  19   1  13         16.57          9.87         9.40 o                         
  21   1  13        217.88        218.19        20.63 o                         
 -26   2  13          0.22         -6.79        10.53 o                         
 -24   2  13         92.28        124.16        22.52 o                         
 -22   2  13          7.89          5.11         8.62 o                         
 -20   2  13        269.25        380.53        49.97 o                         
 -18   2  13       2090.64       2126.17        92.43 o                         
 -16   2  13       1050.13       1130.18        48.15 o                         
 -14   2  13          0.00          4.11         5.99 o                         
 -12   2  13       1434.87       1476.01        55.72 o                         
 -10   2  13        210.49        206.51        17.12 o                         
  -8   2  13          7.20          7.93         4.67 o                         
  -6   2  13       1069.66       1053.71        31.75 o                         
  -4   2  13       2846.89       2907.49        78.80 o                         
  -2   2  13         21.36         20.73         6.84 o                         
   0   2  13        788.12        885.75        38.27 o                         
   2   2  13       3048.39       3122.79        97.52 o                         
   4   2  13        815.93        844.18        37.93 o                         
   6   2  13       1260.10       1368.11        53.09 o                         
   8   2  13        624.24        618.66        32.35 o                         
  10   2  13        390.54        378.71        25.70 o                         
  12   2  13       3678.34       3883.05       121.42 o                         
  14   2  13         22.33         21.67         9.32 o                         
  16   2  13        392.05        351.54        24.19 o                         
  18   2  13        367.44        281.85        23.16 o                         
  20   2  13        134.93        120.71        16.49 o                         
 -23   3  13         18.28         11.80        16.55 o                         
 -21   3  13         91.64         78.36        20.59 o                         
 -19   3  13       2369.95       2408.31       103.02 o                         
 -17   3  13       1754.01       1735.72        81.46 o                         
 -15   3  13        119.39        122.02        24.40 o                         
 -13   3  13        791.38        802.45        50.84 o                         
 -11   3  13        338.31        310.93        23.23 o                         
  -9   3  13        175.58        148.63        16.38 o                         
  -7   3  13          0.38          6.33         5.97 o                         
  -5   3  13        201.15        236.45        16.15 o                         
  -3   3  13         15.68         15.68         5.98 o                         
  -1   3  13         17.29         21.32         6.59 o                         
   1   3  13        589.87        560.71        23.46 o                         
   3   3  13        740.81        696.37        26.60 o                         
   5   3  13       4945.92       5290.12       128.66 o                         
   7   3  13        513.22        554.05        26.15 o                         
   9   3  13       2029.82       2103.07        63.86 o                         
  11   3  13       3240.91       3295.46       104.09 o                         
  13   3  13        133.88        180.79        13.01 o                         
  15   3  13          1.33        -10.29        10.29 o                         
  17   3  13          6.83         -3.45        19.05 o                         
  19   3  13         30.80          9.87        12.46 o                         
 -20   4  13        175.22        182.90        29.94 o                         
 -18   4  13         53.66         75.78        26.81 o                         
 -16   4  13        511.18        413.40        39.79 o                         
 -14   4  13         17.16         21.07         9.87 o                         
 -12   4  13        647.58        561.36        34.79 o                         
 -10   4  13         25.38         11.38         6.11 o                         
  -8   4  13          1.61         -6.54         6.54 o                         
  -6   4  13       2115.06       2137.68        89.21 o                         
  -4   4  13        738.27        650.88        33.47 o                         
  -2   4  13        128.71         96.89        14.17 o                         
   0   4  13         10.51          5.63         6.66 o                         
   2   4  13         17.00          6.49         7.42 o                         
   4   4  13        524.13        498.74        39.03 o                         
   6   4  13        126.94        172.86        22.04 o                         
   8   4  13         23.23          3.43        10.34 o                         
  10   4  13         10.80         17.11        13.07 o                         
  12   4  13         94.80         65.93        17.92 o                         
  14   4  13          3.84         -2.55        10.67 o                         
 -13   5  13          1.86         -3.13         8.56 o                         
 -11   5  13        162.31        200.50        20.46 o                         
  -9   5  13         60.14         80.55        13.97 o                         
  -7   5  13        396.04        347.49        28.52 o                         
  -5   5  13        151.38        200.66        21.90 o                         
  -3   5  13          2.79          1.27         9.88 o                         
  -1   5  13        247.65        294.37        25.30 o                         
   1   5  13        142.83        208.37        24.79 o                         
   3   5  13        143.43        140.27        30.68 o                         
   5   5  13        571.49        608.43        55.34 o                         
   7   5  13         14.60         19.70        14.42 o                         
   9   5  13        259.78        298.33        42.32 o                         
 -26   0  14        318.96        408.15        71.13 o                         
 -24   0  14        262.04        213.84        33.43 o                         
 -22   0  14         77.78         63.65        15.36 o                         
 -20   0  14         61.34         46.33        10.95 o                         
 -18   0  14        664.90        727.57        31.50 o                         
 -16   0  14         23.01         20.56         6.97 o                         
 -14   0  14        299.83        336.10        33.76 o                         
 -12   0  14         97.72        112.86        15.21 o                         
 -10   0  14       4494.13       4522.34       157.05 o                         
  -8   0  14        809.05        821.14        49.38 o                         
  -6   0  14         85.34        101.79        16.39 o                         
  -4   0  14        527.11        364.52        28.02 o                         
  -2   0  14       2290.11       2233.78        90.76 o                         
   0   0  14        736.18        801.04        44.69 o                         
   2   0  14        104.98         98.96        16.48 o                         
   4   0  14        800.88        706.86        58.05 o                         
   6   0  14          7.29         10.94         7.06 o                         
   8   0  14       1632.48       1741.23        79.44 o                         
  10   0  14       3089.92       2874.78       173.70 o                         
  12   0  14       1073.98       1057.96        68.08 o                         
  14   0  14          0.68          6.94        12.75 o                         
  16   0  14         51.31         69.98        21.39 o                         
  18   0  14          4.08        -10.33        14.92 o                         
  20   0  14       2909.51       3132.97       155.39 o                         
 -25   1  14        704.67        708.62        62.46 o                         
 -23   1  14       1540.35       1448.98       104.27 o                         
 -21   1  14       1057.28       1101.40        47.30 o                         
 -19   1  14         10.70          0.86         6.75 o                         
 -17   1  14        131.15        146.44        16.28 o                         
 -15   1  14        670.53        683.95        30.49 o                         
 -13   1  14        212.29        204.89        18.01 o                         
 -11   1  14       1322.71       1327.00        50.91 o                         
  -9   1  14         68.18         43.50        10.48 o                         
  -7   1  14        267.77        280.67        17.16 o                         
  -5   1  14       1238.98       1243.05        37.67 o                         
  -3   1  14         47.85         30.34        10.92 o                         
  -1   1  14        113.23         75.16        10.57 o                         
   1   1  14        618.86        611.31        31.05 o                         
   3   1  14        384.68        424.06        23.50 o                         
   5   1  14          4.13          1.85         5.98 o                         
   7   1  14         17.93         20.36         6.80 o                         
   9   1  14        277.07        264.90        21.93 o                         
  11   1  14        454.12        456.50        28.04 o                         
  13   1  14       1044.70        965.91        42.21 o                         
  15   1  14          0.57         -7.14         7.14 o                         
  17   1  14        170.64        181.47        20.21 o                         
  19   1  14         56.22         52.36        12.30 o                         
  21   1  14          4.18          1.45        10.95 o                         
 -24   2  14        809.32        731.49        50.74 o                         
 -22   2  14          0.25         -3.44         8.06 o                         
 -20   2  14        412.17        470.54        37.01 o                         
 -18   2  14        426.75        436.39        35.16 o                         
 -16   2  14       1553.54       1721.66       106.04 o                         
 -14   2  14       1443.58       1474.12        67.53 o                         
 -12   2  14        667.99        694.00        32.17 o                         
 -10   2  14        450.24        469.76        24.10 o                         
  -8   2  14         72.26         78.36        10.39 o                         
  -6   2  14        105.94        101.82        11.27 o                         
  -4   2  14        458.36        504.07        23.02 o                         
  -2   2  14        183.04        219.35        18.68 o                         
   0   2  14         24.66         22.46         7.75 o                         
   2   2  14      12321.21      11976.08       316.08 o                         
   4   2  14        109.41         94.51        14.03 o                         
   6   2  14        156.57        191.55        18.94 o                         
   8   2  14         71.95         64.47        15.34 o                         
  10   2  14          3.59          7.05         7.78 o                         
  12   2  14         70.81        121.42        17.56 o                         
  14   2  14        534.64        502.60        32.40 o                         
  16   2  14          6.60         -8.50         8.50 o                         
  18   2  14        557.20        584.64        32.83 o                         
  20   2  14          3.97          0.78        10.61 o                         
 -23   3  14        176.83        185.63        37.68 o                         
 -21   3  14        161.47        167.17        21.74 o                         
 -19   3  14        131.80        148.69        26.49 o                         
 -17   3  14        146.61        206.68        22.22 o                         
 -15   3  14          0.29          0.73         8.03 o                         
 -13   3  14        736.97        716.15        44.43 o                         
 -11   3  14          0.02         -6.96         6.96 o                         
  -9   3  14         12.13         18.75         7.72 o                         
  -7   3  14        110.96         99.89         9.53 o                         
  -5   3  14        278.77        272.47        17.00 o                         
  -3   3  14         15.33         18.44         7.45 o                         
  -1   3  14       1327.75       1403.40        48.96 o                         
   1   3  14        384.59        370.54        25.15 o                         
   3   3  14         73.16         75.97        10.18 o                         
   5   3  14         19.20         29.83         6.61 o                         
   7   3  14        553.23        562.44        25.79 o                         
   9   3  14         35.83         59.73         7.86 o                         
  11   3  14        195.74        195.87        15.59 o                         
  13   3  14         39.88         39.25        11.39 o                         
  15   3  14        403.77        379.08        36.55 o                         
  17   3  14          3.52         -9.64         9.64 o                         
 -18   4  14        707.66        902.98       117.91 o                         
 -16   4  14        235.14        253.35        45.62 o                         
 -14   4  14        563.41        585.51        82.99 o                         
 -12   4  14        938.85        950.10        46.71 o                         
 -10   4  14          0.65         -9.64        14.43 o                         
  -8   4  14          8.03         -0.51         6.17 o                         
  -6   4  14        519.81        502.89        29.99 o                         
  -4   4  14         64.19         33.04        12.80 o                         
  -2   4  14        127.60        100.41        14.71 o                         
   0   4  14          7.39          4.83         7.13 o                         
   2   4  14        282.39        316.86        18.95 o                         
   4   4  14       1001.82       1099.42        73.80 o                         
   6   4  14        353.26        378.82        32.87 o                         
   8   4  14         15.64          9.18         9.06 o                         
  10   4  14        156.88        132.84        22.69 o                         
  12   4  14         78.93         71.48        16.07 o                         
  14   4  14        123.47         70.97        31.61 o                         
 -11   5  14          0.49         -9.32         9.32 o                         
  -9   5  14         35.85         64.16        14.75 o                         
  -7   5  14        325.81        407.26        50.33 o                         
  -5   5  14        517.36        533.25        36.71 o                         
  -3   5  14        584.60        630.58        42.56 o                         
  -1   5  14         16.00        -11.21        12.93 o                         
   1   5  14       1024.75       1148.27        73.94 o                         
   3   5  14         63.39         70.71        27.10 o                         
   5   5  14        285.18        360.71        36.61 o                         
   7   5  14          7.19        -15.78        15.78 o                         
 -25   1  15        442.19        454.09        42.72 o                         
 -23   1  15       1457.62       1606.98        93.40 o                         
 -21   1  15        831.75        835.03        64.92 o                         
 -19   1  15        447.41        425.98        26.60 o                         
 -17   1  15        220.14        217.51        18.71 o                         
 -15   1  15       7982.23       7905.74       216.90 o                         
 -13   1  15          0.21          2.51         5.41 o                         
 -11   1  15          9.45         19.83         7.69 o                         
  -9   1  15         31.55         60.51         7.92 o                         
  -7   1  15         73.27         58.42         9.01 o                         
  -5   1  15        412.79        448.42        20.27 o                         
  -3   1  15       4685.97       4600.14       110.54 o                         
  -1   1  15        686.10        749.75        32.98 o                         
   1   1  15        117.23        116.32        13.67 o                         
   3   1  15         35.25         24.32         9.01 o                         
   5   1  15        186.27        223.14        20.26 o                         
   7   1  15        999.08        969.61        41.72 o                         
   9   1  15          0.01         -6.59         6.59 o                         
  11   1  15        694.79        702.56        34.87 o                         
  13   1  15         11.15          8.84         7.50 o                         
  15   1  15          2.78         -7.25         7.25 o                         
  17   1  15         36.94         14.56        13.39 o                         
  19   1  15        677.88        678.82        36.87 o                         
 -24   2  15          0.04          0.00        11.15 o                         
 -22   2  15         28.34         23.69        27.83 o                         
 -20   2  15        386.30        442.03        46.10 o                         
 -18   2  15          1.94         -7.92         7.92 o                         
 -16   2  15         22.98         16.90         9.90 o                         
 -14   2  15       2263.37       2259.65        72.35 o                         
 -12   2  15        264.19        232.88        20.05 o                         
 -10   2  15       1774.04       1688.33        54.64 o                         
  -8   2  15        375.85        306.26        21.21 o                         
  -6   2  15        255.75        257.65        18.36 o                         
  -4   2  15        151.03        157.26        13.88 o                         
  -2   2  15        384.90        352.94        24.52 o                         
   0   2  15        258.23        262.62        22.27 o                         
   2   2  15       9636.48       9626.96       260.35 o                         
   4   2  15         58.60         42.45        13.32 o                         
   6   2  15         24.35         22.39         8.83 o                         
   8   2  15        241.01        232.33        22.76 o                         
  10   2  15        332.67        332.88        26.60 o                         
  12   2  15        112.23        126.19        16.87 o                         
  14   2  15        233.32        237.61        24.59 o                         
  16   2  15        554.12        553.99        35.92 o                         
  18   2  15        222.28        182.81        24.02 o                         
 -21   3  15         84.89         85.29        15.89 o                         
 -19   3  15        956.39       1021.00        59.73 o                         
 -17   3  15          0.01         19.37        11.11 o                         
 -15   3  15          0.57         -8.40         8.40 o                         
 -13   3  15        613.32        540.80        36.64 o                         
 -11   3  15         67.06         83.60        12.97 o                         
  -9   3  15        868.34        822.07        34.62 o                         
  -7   3  15         35.66         25.89        10.71 o                         
  -5   3  15          6.35          6.33         8.83 o                         
  -3   3  15         13.70          8.72         6.48 o                         
  -1   3  15          0.16         10.94         6.51 o                         
   1   3  15       2589.66       2642.61        80.24 o                         
   3   3  15        511.02        623.22        28.84 o                         
   5   3  15         40.02         63.71         9.63 o                         
   7   3  15       1730.12       1823.99        67.55 o                         
   9   3  15        385.38        374.33        28.60 o                         
  11   3  15         22.57         16.02        10.74 o                         
  13   3  15        399.19        367.08        34.52 o                         
  15   3  15         52.25         73.06        16.48 o                         
 -18   4  15         90.33         92.66        19.24 o                         
 -16   4  15       2418.44       2242.94       103.45 o                         
 -14   4  15       1064.76       1024.46        56.22 o                         
 -12   4  15        137.49        172.88        25.27 o                         
 -10   4  15        152.28        122.62        16.75 o                         
  -8   4  15        322.89        240.22        16.96 o                         
  -6   4  15        180.14        174.69        20.12 o                         
  -4   4  15        150.90        133.03        16.88 o                         
  -2   4  15          8.03          0.28         7.69 o                         
   0   4  15         37.60         27.70         9.85 o                         
   2   4  15        123.48        113.22        18.56 o                         
   4   4  15        257.68        278.22        17.91 o                         
   6   4  15         28.59         20.28        14.27 o                         
   8   4  15        370.03        334.09        31.36 o                         
  10   4  15         76.15         42.71        27.67 o                         
  12   4  15        165.45        118.48        20.41 o                         
  -9   5  15          1.42         -0.22        13.08 o                         
  -7   5  15         53.59         31.85        11.78 o                         
  -5   5  15        716.61        735.43        55.14 o                         
  -3   5  15         22.87         18.07        10.65 o                         
  -1   5  15         42.89         66.41        18.36 o                         
   1   5  15          2.71        -10.69        13.29 o                         
   3   5  15        132.00        186.30        25.39 o                         
 -24   0  16       4759.58       4824.04       255.69 o                         
 -22   0  16        730.09        600.28        66.67 o                         
 -20   0  16          9.03         -3.04         7.01 o                         
 -18   0  16         84.55         88.05        13.65 o                         
 -16   0  16        341.61        383.43        25.10 o                         
 -14   0  16        265.69        244.00        21.12 o                         
 -12   0  16       4206.29       4384.00       175.08 o                         
 -10   0  16        905.18        863.96        45.76 o                         
  -8   0  16        155.27        156.44        20.66 o                         
  -6   0  16        414.42        408.11        35.21 o                         
  -4   0  16        499.90        599.29        78.08 o                         
  -2   0  16       1176.40       1173.34        59.26 o                         
   0   0  16        764.14        800.42        47.16 o                         
   2   0  16       1349.76       1367.61        72.13 o                         
   4   0  16          7.63          6.51         6.65 o                         
   6   0  16         89.09        134.12        21.54 o                         
   8   0  16       1423.84       1356.59        69.04 o                         
  10   0  16        806.20        874.01        66.10 o                         
  12   0  16        448.74        434.04        39.90 o                         
  14   0  16          8.58         -8.03        10.64 o                         
  16   0  16         86.88         90.21        24.99 o                         
  18   0  16        249.31        283.18        48.34 o                         
 -23   1  16        253.43        289.48        23.41 o                         
 -21   1  16         24.46         14.96         7.51 o                         
 -19   1  16        228.89        237.74        19.92 o                         
 -17   1  16          0.38         -0.89         6.07 o                         
 -15   1  16       1735.20       1746.81        59.19 o                         
 -13   1  16        241.32        273.62        23.83 o                         
 -11   1  16         75.25         97.46        14.95 o                         
  -9   1  16        600.30        640.68        26.73 o                         
  -7   1  16          0.14         -5.23         5.77 o                         
  -5   1  16         43.79         38.53         6.81 o                         
  -3   1  16       3079.09       3068.36        90.28 o                         
  -1   1  16        860.60        921.01        38.89 o                         
   1   1  16        988.02       1024.70        42.12 o                         
   3   1  16          0.00         -2.12         4.92 o                         
   5   1  16        642.65        662.85        33.17 o                         
   7   1  16          7.07          7.20         6.87 o                         
   9   1  16        171.15        179.43        19.34 o                         
  11   1  16         56.22         21.98         9.37 o                         
  13   1  16        111.52         82.21        14.32 o                         
  15   1  16        130.63         91.46        15.72 o                         
  17   1  16         78.61         59.32        13.51 o                         
  19   1  16         51.87         54.50        13.80 o                         
 -22   2  16         51.03         17.89        10.95 o                         
 -20   2  16          2.71         -8.10         8.31 o                         
 -18   2  16         58.00         52.06        12.36 o                         
 -16   2  16        325.26        335.89        31.22 o                         
 -14   2  16        170.81        140.68        16.64 o                         
 -12   2  16        355.33        363.09        25.53 o                         
 -10   2  16        526.80        583.76        28.35 o                         
  -8   2  16        351.74        367.70        22.39 o                         
  -6   2  16        684.06        674.92        26.06 o                         
  -4   2  16        770.92        878.09        33.87 o                         
  -2   2  16       2210.34       2210.97        71.58 o                         
   0   2  16          2.49         -3.12         9.44 o                         
   2   2  16         19.58         90.96        15.11 o                         
   4   2  16       1938.43       2019.70        73.85 o                         
   6   2  16        967.07        995.27        45.97 o                         
   8   2  16          1.31         -6.88         6.88 o                         
  10   2  16         98.77         75.10        14.04 o                         
  12   2  16         28.51         24.36        11.91 o                         
  14   2  16         25.87          7.90        13.68 o                         
  16   2  16        234.20        237.98        24.91 o                         
 -19   3  16         14.11         42.29        12.28 o                         
 -17   3  16        177.35        140.20        19.68 o                         
 -15   3  16        128.69        140.48        19.97 o                         
 -13   3  16         10.76          7.74        25.47 o                         
 -11   3  16         23.93         47.45         9.62 o                         
  -9   3  16        148.42        143.80        15.28 o                         
  -7   3  16       1751.22       1671.54        46.32 o                         
  -5   3  16        139.95        146.71        12.32 o                         
  -3   3  16          7.24         -2.52         5.61 o                         
  -1   3  16        232.91        201.45        18.52 o                         
   1   3  16          0.25          8.04        10.47 o                         
   3   3  16        127.17        112.10        15.19 o                         
   5   3  16       2561.42       2568.57        88.69 o                         
   7   3  16       2566.44       2574.41        89.31 o                         
   9   3  16         48.51         29.47        12.16 o                         
  11   3  16        150.50        151.46        16.50 o                         
  13   3  16          8.35        -14.04        19.56 o                         
  15   3  16         22.03         12.45        17.21 o                         
 -16   4  16        853.25        906.64        62.65 o                         
 -14   4  16        156.67        152.00        20.29 o                         
 -12   4  16         20.44         16.36         9.52 o                         
 -10   4  16         93.69        151.16        17.65 o                         
  -8   4  16        282.69        345.48        23.31 o                         
  -6   4  16        205.59        154.58        17.44 o                         
  -4   4  16         62.97         38.03        19.43 o                         
  -2   4  16         59.20         50.26        16.16 o                         
   0   4  16        109.81         94.47        13.85 o                         
   2   4  16        290.12        327.89        24.11 o                         
   4   4  16         14.84         13.89        10.56 o                         
   6   4  16         58.29         54.84        16.76 o                         
   8   4  16          0.02         -8.01        10.84 o                         
  10   4  16         23.02          6.60        14.02 o                         
  -5   5  16          1.57         18.38        15.42 o                         
  -3   5  16          4.82          5.78        10.91 o                         
  -1   5  16          0.65         -6.75        20.41 o                         
 -23   1  17        438.85        393.89        28.28 o                         
 -21   1  17       1120.21       1114.50        53.66 o                         
 -19   1  17         68.93         57.30        11.54 o                         
 -17   1  17        242.73        240.04        20.66 o                         
 -15   1  17        987.26        988.14        40.95 o                         
 -13   1  17         25.76         37.37        10.17 o                         
 -11   1  17        351.59        344.94        29.32 o                         
  -9   1  17       1520.82       1514.88        50.37 o                         
  -7   1  17        651.01        605.21        27.63 o                         
  -5   1  17        114.92        109.07        12.16 o                         
  -3   1  17        434.94        403.31        26.21 o                         
  -1   1  17         18.96         10.92         7.27 o                         
   1   1  17       1271.60       1399.91        52.96 o                         
   3   1  17          0.00          2.24         4.85 o                         
   5   1  17        301.87        314.82        23.98 o                         
   7   1  17        301.06        310.08        26.16 o                         
   9   1  17          9.54          7.23         8.23 o                         
  11   1  17        152.35        132.37        17.40 o                         
  13   1  17          9.17          8.47         9.06 o                         
  15   1  17          0.60         -8.29        11.41 o                         
  17   1  17        303.43        386.92        32.45 o                         
 -22   2  17         93.17         80.90        15.45 o                         
 -20   2  17        136.75        145.49        17.47 o                         
 -18   2  17         43.10         45.74        16.05 o                         
 -16   2  17        299.11        294.19        24.56 o                         
 -14   2  17          4.30         -3.43         6.45 o                         
 -12   2  17         11.50         -4.12         7.10 o                         
 -10   2  17        194.11        181.87        17.67 o                         
  -8   2  17        145.48        135.57        16.97 o                         
  -6   2  17        199.17        185.56        14.75 o                         
  -4   2  17        100.51         93.90        12.78 o                         
  -2   2  17          4.64         16.09         7.85 o                         
   0   2  17          9.79          6.01         7.97 o                         
   2   2  17       1702.19       1798.11        68.26 o                         
   4   2  17         19.62         27.24        11.99 o                         
   6   2  17        502.65        588.63        34.46 o                         
   8   2  17         45.96         41.39        12.60 o                         
  10   2  17         36.79         24.13        11.04 o                         
  12   2  17          1.39         -9.21         9.21 o                         
  14   2  17         32.59         29.18        12.26 o                         
  16   2  17          0.24         -9.44         9.44 o                         
 -19   3  17          2.28         -0.75        12.52 o                         
 -17   3  17       1243.48       1405.70       108.30 o                         
 -15   3  17         26.25         19.64        10.87 o                         
 -13   3  17         10.28         -7.12         7.12 o                         
 -11   3  17        305.81        281.22        22.26 o                         
  -9   3  17        219.02        195.60        18.00 o                         
  -7   3  17          7.25          2.89         6.15 o                         
  -5   3  17        489.56        444.21        23.08 o                         
  -3   3  17        128.00        124.19        17.27 o                         
  -1   3  17         11.51         14.75         7.41 o                         
   1   3  17       1794.60       1926.49        64.87 o                         
   3   3  17         54.92         51.06        13.66 o                         
   5   3  17        339.24        391.29        28.40 o                         
   7   3  17        832.85        929.27        48.01 o                         
   9   3  17       1458.80       1579.11        77.12 o                         
  11   3  17         66.79         58.61        14.26 o                         
  13   3  17        275.42        247.57        30.51 o                         
 -14   4  17         67.16         43.90        15.07 o                         
 -12   4  17        120.35         92.59        21.74 o                         
 -10   4  17        208.00        213.04        21.77 o                         
  -8   4  17        122.30        144.93        21.40 o                         
  -6   4  17         56.95         71.09        12.85 o                         
  -4   4  17          7.04         -7.87        16.13 o                         
  -2   4  17        125.96        107.85        16.87 o                         
   0   4  17         34.42         40.89        17.11 o                         
   2   4  17        138.96        137.75        16.42 o                         
   4   4  17          0.01         -2.92        26.19 o                         
   6   4  17       1044.63       1089.81        62.38 o                         
   8   4  17        191.69        191.88        27.30 o                         
 -22   0  18         22.29         54.46        19.21 o                         
 -20   0  18          8.46        -10.35        10.35 o                         
 -18   0  18        469.96        498.17        44.48 o                         
 -16   0  18        808.03        844.94        60.20 o                         
 -14   0  18       2235.59       2222.39        88.20 o                         
 -12   0  18          1.24         12.54        11.91 o                         
 -10   0  18         85.43         99.94        19.31 o                         
  -8   0  18        853.06        887.25        56.12 o                         
  -6   0  18          1.95        -10.12        10.12 o                         
  -4   0  18       6314.66       6552.48       262.48 o                         
  -2   0  18        508.71        468.08        39.15 o                         
   0   0  18        386.90        426.45        38.21 o                         
   2   0  18        295.55        305.44        33.62 o                         
   4   0  18         40.59         42.30        23.39 o                         
   6   0  18          5.41         14.36        21.64 o                         
   8   0  18         82.81         71.28        19.19 o                         
  10   0  18       5163.36       5164.57       194.75 o                         
  12   0  18          2.32         13.87        13.23 o                         
  14   0  18         30.55         19.95        15.39 o                         
  16   0  18        334.82        392.77        38.45 o                         
 -21   1  18        606.23        635.90        31.28 o                         
 -19   1  18         23.60         19.23        13.78 o                         
 -17   1  18         52.21         46.79        11.30 o                         
 -15   1  18       1266.07       1275.20        52.14 o                         
 -13   1  18       2221.63       2191.72        83.36 o                         
 -11   1  18        232.77        251.85        25.62 o                         
  -9   1  18          0.53         12.71         7.51 o                         
  -7   1  18        398.29        397.01        25.06 o                         
  -5   1  18        350.36        337.78        25.25 o                         
  -3   1  18        747.98        786.52        36.38 o                         
  -1   1  18        849.75        891.90        39.88 o                         
   1   1  18         32.34         21.46        12.02 o                         
   3   1  18        174.62        142.40        17.59 o                         
   5   1  18        464.41        475.70        29.76 o                         
   7   1  18          0.83          3.30         7.22 o                         
   9   1  18        315.35        297.35        26.21 o                         
  11   1  18         16.17          6.43         8.95 o                         
  13   1  18          3.66          1.69        10.21 o                         
  15   1  18         44.84         44.01        13.82 o                         
 -20   2  18        519.18        520.25        31.64 o                         
 -18   2  18         41.65         42.46        13.10 o                         
 -16   2  18        285.25        210.23        20.72 o                         
 -14   2  18        609.77        617.37        32.12 o                         
 -12   2  18         30.08         40.64        10.87 o                         
 -10   2  18         12.98          4.64         7.09 o                         
  -8   2  18        936.67        847.56        37.45 o                         
  -6   2  18        473.90        486.09        23.75 o                         
  -4   2  18         65.65         64.22        11.88 o                         
  -2   2  18        333.84        327.27        26.08 o                         
   0   2  18        479.75        507.84        30.18 o                         
   2   2  18        540.72        567.84        35.28 o                         
   4   2  18         30.08         51.70        12.56 o                         
   6   2  18         15.35          4.74        11.84 o                         
   8   2  18         86.11         56.34        13.32 o                         
  10   2  18         81.57         48.46        14.39 o                         
  12   2  18        109.55        103.56        18.12 o                         
  14   2  18         84.71         66.40        16.89 o                         
 -17   3  18         32.91         36.64        13.21 o                         
 -15   3  18         48.90         46.16        12.90 o                         
 -13   3  18          1.62        -10.12        10.12 o                         
 -11   3  18       1112.04       1204.78        55.73 o                         
  -9   3  18        379.05        374.62        26.06 o                         
  -7   3  18          3.10         -5.64        12.73 o                         
  -5   3  18         90.22        106.18        12.54 o                         
  -3   3  18        116.54         92.62        12.43 o                         
  -1   3  18        281.85        291.12        23.75 o                         
   1   3  18        921.94        807.03        37.53 o                         
   3   3  18       2511.21       2377.40        97.47 o                         
   5   3  18        354.00        318.10        30.55 o                         
   7   3  18          0.04          3.03         9.35 o                         
   9   3  18         28.88         28.70        12.04 o                         
  11   3  18          9.84         10.63        19.63 o                         
 -12   4  18         46.64          9.44        16.16 o                         
 -10   4  18          6.22         -9.41         9.41 o                         
  -8   4  18          2.02         10.13        10.48 o                         
  -6   4  18        462.86        342.33        30.99 o                         
  -4   4  18         25.72         25.54        12.74 o                         
  -2   4  18         66.43         88.97        14.80 o                         
   0   4  18        459.36        463.48        32.49 o                         
   2   4  18       2873.13       3263.07       110.04 o                         
   4   4  18        398.60        382.57        37.25 o                         
 -21   1  19         66.18         89.02        16.94 o                         
 -19   1  19         34.12         29.94        10.63 o                         
 -17   1  19        618.48        662.84        40.55 o                         
 -15   1  19        543.98        551.91        32.19 o                         
 -13   1  19       2166.40       2335.52        88.72 o                         
 -11   1  19        103.95        100.81        17.52 o                         
  -9   1  19         32.28         11.14         7.47 o                         
  -7   1  19         52.26         44.49        10.95 o                         
  -5   1  19        547.94        579.94        31.80 o                         
  -3   1  19          1.85         -6.31         6.31 o                         
  -1   1  19       4988.02       5104.23       142.78 o                         
   1   1  19        467.45        489.33        31.30 o                         
   3   1  19        122.52        141.05        17.95 o                         
   5   1  19       1313.05       1457.26        59.88 o                         
   7   1  19        267.37        241.40        21.77 o                         
   9   1  19        326.24        332.25        26.21 o                         
  11   1  19          7.77          1.32         9.36 o                         
  13   1  19         34.25         90.09        14.42 o                         
 -18   2  19       1187.70       1219.98        59.37 o                         
 -16   2  19        134.67        137.60        16.11 o                         
 -14   2  19         13.87         27.65        10.71 o                         
 -12   2  19        684.97        701.68        36.41 o                         
 -10   2  19         93.31         92.86        14.11 o                         
  -8   2  19        544.87        510.14        32.61 o                         
  -6   2  19         17.84          3.68         6.98 o                         
  -4   2  19         23.71         28.20         8.60 o                         
  -2   2  19         34.65         47.21        12.38 o                         
   0   2  19        293.23        234.98        22.76 o                         
   2   2  19         68.20         61.23        11.68 o                         
   4   2  19       1614.02       1526.98        64.41 o                         
   6   2  19        615.96        635.83        38.54 o                         
   8   2  19         52.43         85.71        15.61 o                         
  10   2  19          0.05        -11.53        11.53 o                         
  12   2  19        176.87        165.08        24.63 o                         
 -15   3  19          4.74          6.91        19.26 o                         
 -13   3  19          1.86         -0.17        10.31 o                         
 -11   3  19          2.09         28.68        10.62 o                         
  -9   3  19         36.43         18.20         9.19 o                         
  -7   3  19         26.49         21.07         9.92 o                         
  -5   3  19        147.73        154.88        16.51 o                         
  -3   3  19          3.22         14.75         9.32 o                         
  -1   3  19          9.77         -7.45         7.98 o                         
   1   3  19          0.48         18.07         9.17 o                         
   3   3  19        722.87        733.95        40.92 o                         
   5   3  19        130.25        132.74        20.76 o                         
   7   3  19        192.79        179.97        21.18 o                         
   9   3  19         11.96        -11.34        11.34 o                         
  -6   4  19        373.45        304.42        27.82 o                         
  -4   4  19        231.47        187.39        21.34 o                         
  -2   4  19        548.16        665.72        39.77 o                         
   0   4  19        398.74        501.79        43.77 o                         
 -20   0  20         12.56          4.43        13.73 o                         
 -18   0  20          4.20         23.70        34.05 o                         
 -16   0  20         63.39         72.89        26.27 o                         
 -14   0  20       1442.63       1430.82        75.75 o                         
 -12   0  20         35.99         45.30        15.68 o                         
 -10   0  20          0.03         -3.82         8.32 o                         
  -8   0  20       1128.14       1075.44        67.80 o                         
  -6   0  20       5115.08       5150.89       217.19 o                         
  -4   0  20         70.78         53.92        15.12 o                         
  -2   0  20        357.65        356.05        43.22 o                         
   0   0  20         10.73         56.43        16.32 o                         
   2   0  20        276.98        234.48        31.33 o                         
   4   0  20          0.07          7.73        11.12 o                         
   6   0  20        221.37        169.42        27.04 o                         
   8   0  20         30.28          7.82        11.40 o                         
  10   0  20          0.00          7.51        11.82 o                         
  12   0  20         25.78         10.47        14.66 o                         
 -19   1  20         30.41         24.36        15.43 o                         
 -17   1  20         64.95         28.34        10.52 o                         
 -15   1  20         54.66         62.52        11.93 o                         
 -13   1  20        201.69        234.57        25.67 o                         
 -11   1  20         27.81         17.16        11.26 o                         
  -9   1  20        128.69        130.15        15.67 o                         
  -7   1  20         54.20         48.04        13.86 o                         
  -5   1  20        223.49        217.52        21.58 o                         
  -3   1  20        493.48        516.08        32.21 o                         
  -1   1  20        484.83        544.57        33.02 o                         
   1   1  20         10.09          1.12         9.20 o                         
   3   1  20         45.91         30.59        13.40 o                         
   5   1  20       1060.74       1022.09        47.77 o                         
   7   1  20        450.32        412.51        29.83 o                         
   9   1  20        344.75        326.96        27.33 o                         
  11   1  20          0.01         -7.88         9.56 o                         
 -16   2  20         17.40         32.05        15.62 o                         
 -14   2  20        280.25        211.43        22.43 o                         
 -12   2  20       1036.35        910.84        48.65 o                         
 -10   2  20          3.13          2.35         7.35 o                         
  -8   2  20        298.07        247.01        24.29 o                         
  -6   2  20         56.40         48.24        13.13 o                         
  -4   2  20         13.53         -8.09         8.09 o                         
  -2   2  20        199.13        175.45        19.05 o                         
   0   2  20        261.71        239.82        22.72 o                         
   2   2  20        406.52        369.65        33.55 o                         
   4   2  20        641.00        681.92        37.41 o                         
   6   2  20        151.72         84.16        17.80 o                         
   8   2  20        488.57        453.76        45.84 o                         
  10   2  20          1.98          2.87        14.23 o                         
 -13   3  20          5.65          4.61        10.06 o                         
 -11   3  20         10.69         28.02        13.89 o                         
  -9   3  20         26.88         36.65         9.74 o                         
  -7   3  20        229.66        298.64        25.31 o                         
  -5   3  20        317.58        311.85        24.22 o                         
  -3   3  20        132.31        106.82        13.98 o                         
  -1   3  20        437.43        379.87        26.71 o                         
   1   3  20        282.79        205.82        21.37 o                         
   3   3  20          2.85          5.75        11.53 o                         
   5   3  20          0.07         18.06        13.33 o                         
 -17   1  21        347.34        301.34        26.05 o                         
 -15   1  21        299.56        260.69        26.90 o                         
 -13   1  21        666.78        619.08        39.97 o                         
 -11   1  21        228.12        259.86        27.50 o                         
  -9   1  21        123.37         81.36        17.79 o                         
  -7   1  21          8.67         -2.27         8.24 o                         
  -5   1  21       1206.99       1362.84        54.18 o                         
  -3   1  21        195.98        232.38        23.35 o                         
  -1   1  21         17.58         11.77        10.54 o                         
   1   1  21        114.25         82.10        14.66 o                         
   3   1  21         22.60         32.20        13.29 o                         
   5   1  21        669.36        700.51        40.27 o                         
   7   1  21         13.97         13.31        13.76 o                         
   9   1  21        111.30         78.88        15.73 o                         
 -14   2  21          0.01         -5.37         8.82 o                         
 -12   2  21          8.41         24.80        13.94 o                         
 -10   2  21        445.19        446.17        33.26 o                         
  -8   2  21        185.77        215.66        22.83 o                         
  -6   2  21        106.44         98.16        15.95 o                         
  -4   2  21         21.49         14.24        10.79 o                         
  -2   2  21          6.30         13.48         9.65 o                         
   0   2  21         38.05         19.34        13.95 o                         
   2   2  21        106.02         66.67        19.10 o                         
   4   2  21        885.93        977.15        46.06 o                         
   6   2  21        297.43        308.79        41.32 o                         
  -9   3  21         22.50         32.30        10.97 o                         
  -7   3  21        182.42        172.92        19.89 o                         
  -5   3  21         29.00         16.30         9.35 o                         
  -3   3  21         26.92         25.09        10.67 o                         
  -1   3  21        156.77        142.46        18.03 o                         
   1   3  21        805.50        709.96        40.85 o                         
 -14   0  22       7110.19       8119.41       402.34 o                         
 -12   0  22       1072.03       1116.38        69.26 o                         
 -10   0  22       1108.84       1204.23        74.53 o                         
  -8   0  22         55.26         38.71        17.29 o                         
  -6   0  22       3699.40       4113.76       184.95 o                         
  -4   0  22       2003.39       1994.71       109.01 o                         
  -2   0  22       1985.61       2033.67       111.20 o                         
   0   0  22        213.19        178.14        32.24 o                         
   2   0  22          0.21        -10.29        17.58 o                         
   4   0  22          1.17        -11.83        11.83 o                         
   6   0  22         30.49         41.48        18.21 o                         
 -15   1  22         42.21         28.00        11.58 o                         
 -13   1  22        539.33        531.94        37.93 o                         
 -11   1  22        211.56        250.13        26.91 o                         
  -9   1  22         12.42          4.30        15.20 o                         
  -7   1  22        350.79        381.03        30.24 o                         
  -5   1  22        114.62        110.32        17.01 o                         
  -3   1  22        188.79        151.97        18.43 o                         
  -1   1  22        165.48        145.40        19.63 o                         
   1   1  22         14.34         18.42         9.45 o                         
   3   1  22        162.62        159.06        19.60 o                         
   5   1  22          0.42         42.92        13.79 o                         
 -10   2  22         49.69         80.76        17.79 o                         
  -8   2  22         17.08         27.51        12.90 o                         
  -6   2  22        121.27        104.44        18.05 o                         
  -4   2  22         14.99          1.76        12.88 o                         
  -2   2  22          0.15          5.43        14.69 o                         
   0   2  22         16.73         17.78        13.26 o                         
   2   2  22         91.86         82.98        23.14 o                         
 -11   1  23         26.58         22.57        13.73 o                         
  -9   1  23         88.08         82.47        16.02 o                         
  -7   1  23        545.81        595.88        45.00 o                         
  -5   1  23         20.72          0.60        11.16 o                         
  -3   1  23         63.89         34.62        12.41 o                         
  -1   1  23        163.41        130.53        19.34 o                         
   1   1  23         12.42         19.64        10.80 o                         
                                                                                
